# Supplementary material for: Diminished ovarian reserve causes adverse ART outcomes attributed to effects on oxygen metabolism function in cumulus cells
Source: BMC Genomics. 2023 Oct 31;24:655. doi: 10.1186/s12864-023-09728-0 (PMC10617226; doi:10.1186/s12864-023-09728-0)
Supplement: Supplementary file 1 — Additional file 1: Supplementary Figure. A The gene relative expression in different groups by RNA-Seq. B The gene relative expression verified in different groups by RT-PCR. The file of DESCRIPTION contains a description of the names of the table data in the supplementary files. [file 12864_2023_9728_MOESM1_ESM.zip › Decrease_Young-vs-Old(figure.2C).csv]

p_val	avg_diff	pct.1	pct.2	p_val_adj	cluster	gene	coding	TFs
0.038037536	-0.23509863	0.84	0.833	1	Old	ABCA10	coding	non_TFs
0.041202179	-0.098553321	0.64	0.917	1	Old	ABCA12	coding	non_TFs
0.029807964	0.010695734	0.32	0.083	1	Young	ABCA9-AS1	non_coding	non_TFs
0.010280568	-0.195072882	0.16	0.542	1	Old	ABCG4	coding	non_TFs
0.0366178	-0.254878845	0.96	1	1	Old	ABRAXAS1	coding	non_TFs
0.037092822	-0.280920827	0	0.167	1	Old	AC002310.3	non_coding	non_TFs
0.006611068	-0.387892682	0.68	1	1	Old	AC002378.1	non_coding	non_TFs
0.018264474	-0.095730176	0	0.208	1	Old	AC002428.1	non_coding	non_TFs
0.012564838	-0.082590036	0.12	0.458	1	Old	AC002996.1	coding	non_TFs
0.020155934	-0.008629933	0.48	0.917	1	Old	AC004053.1	non_coding	non_TFs
0.004743355	0.970523804	0.72	0.25	1	Young	AC004556.3	coding	non_TFs
0.018264474	-0.11753321	0	0.208	1	Old	AC004596.1	non_coding	non_TFs
0.028855742	-0.141301359	0.44	0.75	1	Old	AC004805.1	coding	non_TFs
0.04683224	-0.072048451	0.24	0.583	1	Old	AC004832.3	coding	non_TFs
0.037092822	-0.397827735	0	0.167	1	Old	AC004839.2	non_coding	non_TFs
0.042356539	0.416908789	1	1	1	Young	AC004949.1	non_coding	non_TFs
0.046782015	-0.026576071	0.04	0.25	1	Old	AC005041.1	coding	non_TFs
0.009405643	-0.504476404	0.28	0.625	1	Old	AC005083.1	non_coding	non_TFs
0.002001565	1.009461711	1	1	1	Young	AC005261.1	non_coding	non_TFs
0.017450911	-0.303449552	0.04	0.292	1	Old	AC005822.1	non_coding	non_TFs
0.037092822	-0.215221795	0	0.167	1	Old	AC005840.3	non_coding	non_TFs
0.017818912	-0.047598697	0.24	0.542	1	Old	AC005943.1	coding	non_TFs
0.016484985	-0.054462743	0.6	0.833	1	Old	AC005993.1	non_coding	non_TFs
0.048669554	-0.07944213	0.52	0.792	1	Old	AC006299.1	non_coding	non_TFs
0.044564714	0.347437563	0.84	0.625	1	Young	AC006511.4	non_coding	non_TFs
0.020136477	-0.086847992	0.24	0.542	1	Old	AC006511.5	non_coding	non_TFs
0.014275704	-0.07814724	0.88	1	1	Old	AC006972.1	non_coding	non_TFs
0.00578828	-0.021388145	0.28	0.708	1	Old	AC007391.3	non_coding	non_TFs
0.016960115	-0.109770458	0.16	0.5	1	Old	AC007422.1	non_coding	non_TFs
0.037092822	-0.124752517	0	0.167	1	Old	AC007749.2	non_coding	non_TFs
0.044184664	-0.072401853	0.52	0.792	1	Old	AC007785.1	non_coding	non_TFs
0.037092822	-0.399839408	0	0.167	1	Old	AC008115.1	non_coding	non_TFs
0.014360355	-0.222397507	0.32	0.708	1	Old	AC008443.1	non_coding	non_TFs
0.004313951	-0.097262055	0.04	0.375	1	Old	AC008687.1	coding	non_TFs
0.045259975	-0.160912065	0.08	0.333	1	Old	AC008739.2	non_coding	non_TFs
0.04724443	-0.407453128	0.08	0.292	1	Old	AC008752.1	non_coding	non_TFs
0.016742307	-0.713582365	0.6	0.875	1	Old	AC008915.2	non_coding	non_TFs
0.049311753	-0.221561693	0.2	0.5	1	Old	AC008946.1	non_coding	non_TFs
0.046616454	-0.308718966	0.44	0.708	1	Old	AC009084.1	non_coding	non_TFs
0.036900773	-0.180210428	0.04	0.25	1	Old	AC009107.1	non_coding	non_TFs
0.037092822	-0.382862686	0	0.167	1	Old	AC009132.1	non_coding	non_TFs
0.012033959	0.611798006	0.24	0	1	Young	AC009159.1	non_coding	non_TFs
0.023423135	1.209519146	0.8	0.625	1	Young	AC009220.1	non_coding	non_TFs
0.009603442	-0.91940907	0.16	0.542	1	Old	AC009283.1	non_coding	non_TFs
0.019320278	-0.048914957	0.28	0.583	1	Old	AC009533.1	non_coding	non_TFs
0.000910846	-0.127442225	0	0.375	1	Old	AC009690.3	coding	non_TFs
0.045445331	0.107902368	0.16	0	1	Young	AC010096.1	non_coding	non_TFs
0.048401098	-0.018912205	0.08	0.333	1	Old	AC010183.2	non_coding	non_TFs
0.032308813	-0.076718255	0.24	0.5	1	Old	AC010273.2	non_coding	non_TFs
0.031351065	-0.437480832	0.04	0.25	1	Old	AC010320.5	non_coding	non_TFs
0.042052063	-0.163571419	0.36	0.667	1	Old	AC010333.2	non_coding	non_TFs
0.021390906	-0.053814262	0.24	0.542	1	Old	AC010522.1	coding	non_TFs
0.031550596	-0.232208918	0.6	0.875	1	Old	AC010618.3	non_coding	non_TFs
0.037092822	-0.519631661	0	0.167	1	Old	AC010857.1	non_coding	non_TFs
0.010208591	-0.095287414	0.4	0.792	1	Old	AC010991.1	non_coding	non_TFs
0.04745231	-0.165878497	0.16	0.375	1	Old	AC011290.1	non_coding	non_TFs
0.037092822	-0.125285799	0	0.167	1	Old	AC011396.1	non_coding	non_TFs
0.020875106	-0.761333559	0.92	0.958	1	Old	AC011979.1	non_coding	non_TFs
0.045445331	0.123130991	0.16	0	1	Young	AC012325.1	non_coding	non_TFs
0.033270763	-0.169608757	0.4	0.625	1	Old	AC012368.1	non_coding	non_TFs
0.04262282	-1.236247576	0.36	0.583	1	Old	AC012640.2	non_coding	non_TFs
0.01084089	-0.304390673	0.28	0.667	1	Old	AC012645.1	non_coding	non_TFs
0.045445331	0.006484214	0.16	0	1	Young	AC012651.1	coding	non_TFs
0.016624869	-0.112512579	0.36	0.667	1	Old	AC012668.3	non_coding	non_TFs
0.047753713	0.026038083	0.76	0.5	1	Young	AC015522.1	non_coding	non_TFs
0.03949126	-0.070836926	0.08	0.333	1	Old	AC016383.2	non_coding	non_TFs
0.037092822	-0.249768737	0	0.167	1	Old	AC016831.6	non_coding	non_TFs
0.003935835	-0.18220051	0.08	0.458	1	Old	AC017104.5	non_coding	non_TFs
0.02153742	0.025365582	0.64	0.292	1	Young	AC018709.1	coding	non_TFs
0.049831536	-0.176999836	0.32	0.583	1	Old	AC018804.1	non_coding	non_TFs
0.034029315	-0.08450935	0.04	0.25	1	Old	AC019193.4	non_coding	non_TFs
0.037092822	-0.151738859	0	0.167	1	Old	AC020765.4	non_coding	non_TFs
0.045445331	0.055519212	0.16	0	1	Young	AC020897.1	non_coding	non_TFs
0.031550596	1.026840702	0.84	0.625	1	Young	AC020923.1	non_coding	non_TFs
0.008883382	-0.458253806	0	0.25	1	Old	AC021037.1	non_coding	non_TFs
0.037092822	-0.002613458	0	0.167	1	Old	AC021086.1	non_coding	non_TFs
0.043240808	-0.155107841	0.68	0.875	1	Old	AC021752.1	non_coding	non_TFs
0.04870531	-0.211047536	0.4	0.708	1	Old	AC022387.2	non_coding	non_TFs
0.012337605	-0.349735387	0.04	0.333	1	Old	AC023161.1	non_coding	non_TFs
0.010420174	-0.314253317	0.04	0.333	1	Old	AC024560.4	non_coding	non_TFs
0.037092822	-0.097970294	0	0.167	1	Old	AC024575.1	non_coding	non_TFs
0.018264474	-0.027079302	0	0.208	1	Old	AC024597.1	non_coding	non_TFs
0.014359411	-0.156370111	0.44	0.708	1	Old	AC025160.1	non_coding	non_TFs
0.037092822	-0.053180787	0	0.167	1	Old	AC025183.2	non_coding	non_TFs
0.045445331	0.010999255	0.16	0	1	Young	AC025263.2	coding	non_TFs
0.023510069	0.027628533	0.2	0	1	Young	AC025475.2	non_coding	non_TFs
0.044425762	0.250006848	1	0.917	1	Young	AC025627.1	non_coding	non_TFs
0.031351065	-0.121635385	0.04	0.25	1	Old	AC025774.1	non_coding	non_TFs
0.043323199	0.132820456	0.76	0.5	1	Young	AC026202.2	non_coding	non_TFs
0.01810429	-0.311190796	0.32	0.625	1	Old	AC026254.2	non_coding	non_TFs
0.039976053	-0.108557152	0.04	0.25	1	Old	AC026353.1	non_coding	non_TFs
0.041593525	0.333729095	0.24	0.042	1	Young	AC026461.1	non_coding	non_TFs
0.004313951	-0.193141548	0.04	0.375	1	Old	AC026689.1	non_coding	non_TFs
0.037092822	-0.058524635	0	0.167	1	Old	AC026992.2	non_coding	non_TFs
0.031744405	-0.069345631	0.2	0.458	1	Old	AC027097.1	non_coding	non_TFs
0.025424756	-0.106785579	0.24	0.583	1	Old	AC027644.1	non_coding	non_TFs
0.027026946	-0.074310101	0.8	1	1	Old	AC027644.4	coding	non_TFs
0.020136477	-0.184027961	0.24	0.542	1	Old	AC027682.4	non_coding	non_TFs
0.037092822	-0.170327461	0	0.167	1	Old	AC046144.1	non_coding	non_TFs
0.037092822	-0.651314674	0	0.167	1	Old	AC051619.11	non_coding	non_TFs
0.04499509	0.112902858	0.24	0.042	1	Young	AC051635.1	non_coding	non_TFs
0.003288013	-0.11478654	0.04	0.375	1	Old	AC053481.3	non_coding	non_TFs
0.020447882	-0.218467462	0.48	0.792	1	Old	AC055714.1	non_coding	non_TFs
0.022664502	-0.230499306	0.16	0.458	1	Old	AC055855.2	non_coding	non_TFs
0.018264474	-0.036780768	0	0.208	1	Old	AC055878.1	non_coding	non_TFs
0.016751573	-1.273977727	0.24	0.583	1	Old	AC063948.1	non_coding	non_TFs
0.033296895	0.180064836	0.28	0.042	1	Young	AC068473.3	non_coding	non_TFs
0.037092822	-0.003337041	0	0.167	1	Old	AC068946.1	coding	non_TFs
0.019966984	-0.350269175	0.08	0.375	1	Old	AC069224.1	non_coding	non_TFs
0.045445331	0.127528813	0.16	0	1	Young	AC069439.2	non_coding	non_TFs
0.002936672	-1.028868823	0.28	0.708	1	Old	AC072061.1	non_coding	non_TFs
0.017818912	-1.274749775	0.24	0.542	1	Old	AC073140.1	non_coding	non_TFs
0.04896077	-0.059732474	0.52	0.625	1	Old	AC073225.1	non_coding	non_TFs
0.018264474	-0.20595259	0	0.208	1	Old	AC073257.1	non_coding	non_TFs
0.008042736	0.69898961	1	0.875	1	Young	AC073263.1	non_coding	non_TFs
0.014147058	0.044048188	0.92	0.792	1	Young	AC073283.3	coding	non_TFs
0.020155934	-0.101315381	0.56	0.833	1	Old	AC073316.1	non_coding	non_TFs
0.02992301	-0.096509205	0.8	1	1	Old	AC073569.2	non_coding	non_TFs
0.037092822	-0.101999326	0	0.167	1	Old	AC073587.1	non_coding	non_TFs
0.01663277	-0.110084197	0.24	0.625	1	Old	AC073941.1	non_coding	non_TFs
0.006321918	-0.052318173	0.44	0.792	1	Old	AC074286.1	non_coding	non_TFs
0.048401098	-0.243916225	0.08	0.333	1	Old	AC078802.1	non_coding	non_TFs
0.01486865	-0.003750836	0.16	0.5	1	Old	AC079313.2	non_coding	non_TFs
0.018264474	-0.113148487	0	0.208	1	Old	AC079610.2	non_coding	non_TFs
0.007150259	-0.629835055	0.08	0.417	1	Old	AC080023.1	non_coding	non_TFs
0.037092822	-0.343306115	0	0.167	1	Old	AC080037.2	non_coding	non_TFs
0.002472653	-0.172251558	0.2	0.667	1	Old	AC083795.2	non_coding	non_TFs
0.044652395	-0.086391913	0.32	0.667	1	Old	AC083805.1	non_coding	non_TFs
0.037092822	-0.261547089	0	0.167	1	Old	AC083843.2	non_coding	non_TFs
0.037092822	-0.200517409	0	0.167	1	Old	AC083843.4	non_coding	non_TFs
0.036849145	-0.063723264	0.08	0.333	1	Old	AC084030.1	non_coding	non_TFs
0.008883382	-0.220292139	0	0.25	1	Old	AC084809.1	non_coding	non_TFs
0.032031175	-0.176267002	0.44	0.75	1	Old	AC087612.1	non_coding	non_TFs
0.011356112	1.181898485	0.48	0.167	1	Young	AC087763.1	non_coding	non_TFs
0.035762022	-0.091716355	0.2	0.458	1	Old	AC090099.1	non_coding	non_TFs
0.040205481	-0.097746826	0.2	0.458	1	Old	AC090150.1	non_coding	non_TFs
0.048475163	-0.004087039	0.32	0.625	1	Old	AC090517.4	coding	non_TFs
0.037092822	-0.389460375	0	0.167	1	Old	AC090692.1	non_coding	non_TFs
0.046782015	-0.338910042	0.04	0.25	1	Old	AC091153.3	non_coding	non_TFs
0.039976053	-0.150310986	0.04	0.25	1	Old	AC091564.7	non_coding	non_TFs
0.042364914	-0.029841509	0.48	0.75	1	Old	AC091576.1	non_coding	non_TFs
0.021072703	-0.482127178	0.4	0.708	1	Old	AC091729.3	non_coding	non_TFs
0.015451256	-0.167032751	0.32	0.583	1	Old	AC092053.3	non_coding	non_TFs
0.027733671	-0.229316466	0.08	0.333	1	Old	AC092070.4	non_coding	non_TFs
0.037092822	-0.450731922	0	0.167	1	Old	AC092278.1	non_coding	non_TFs
0.037092822	-0.528321505	0	0.167	1	Old	AC092296.3	non_coding	non_TFs
0.026944895	0.098792959	0.68	0.417	1	Young	AC092376.1	non_coding	non_TFs
0.037092822	-0.577197001	0	0.167	1	Old	AC092418.2	non_coding	non_TFs
0.03174691	-0.219367936	0.52	0.833	1	Old	AC092614.1	non_coding	non_TFs
0.044039377	-0.045415481	0.08	0.292	1	Old	AC092683.1	non_coding	non_TFs
0.016107358	-0.127653639	0.4	0.75	1	Old	AC092747.1	non_coding	non_TFs
0.0219294	-0.026036209	0.16	0.5	1	Old	AC093001.1	non_coding	non_TFs
0.045445331	0.277570469	0.16	0	1	Young	AC093072.1	non_coding	non_TFs
0.009750729	-0.141934356	0.64	0.917	1	Old	AC093157.1	non_coding	non_TFs
0.013683897	-0.235896246	0.28	0.625	1	Old	AC093206.1	non_coding	non_TFs
0.024410923	-0.301284724	0.28	0.583	1	Old	AC093512.2	coding	non_TFs
0.037092822	-0.088901933	0	0.167	1	Old	AC093525.2	coding	non_TFs
0.030023737	-0.039192246	0.16	0.417	1	Old	AC093535.1	non_coding	non_TFs
0.037092822	-0.00640323	0	0.167	1	Old	AC093668.1	coding	non_TFs
0.037092822	-0.100577794	0	0.167	1	Old	AC093835.1	non_coding	non_TFs
0.039947384	-0.058683511	0.36	0.667	1	Old	AC096554.1	non_coding	non_TFs
0.029990073	-0.225456188	0.92	0.958	1	Old	AC097376.3	non_coding	non_TFs
0.027731815	-0.212155086	0.12	0.417	1	Old	AC097468.4	non_coding	non_TFs
0.032014272	0.054599449	0.32	0.083	1	Young	AC097499.2	non_coding	non_TFs
0.03149048	-0.547387886	0.32	0.542	1	Old	AC097523.1	non_coding	non_TFs
0.003204739	-0.098427753	0.08	0.5	1	Old	AC097532.3	non_coding	non_TFs
0.004247607	-0.020063928	0	0.292	1	Old	AC097662.1	non_coding	non_TFs
0.046590936	0.733049061	0.96	1	1	Young	AC098614.3	non_coding	non_TFs
0.018264474	-0.667549043	0	0.208	1	Old	AC098934.4	non_coding	non_TFs
0.042471997	-0.015057954	0.28	0.583	1	Old	AC098969.2	non_coding	non_TFs
0.03924556	-0.147119	0.6	0.958	1	Old	AC099489.1	coding	non_TFs
0.037092822	-0.124890746	0	0.167	1	Old	AC099654.15	non_coding	non_TFs
0.045445331	0.100052289	0.16	0	1	Young	AC104063.1	non_coding	non_TFs
0.037092822	-0.054519008	0	0.167	1	Old	AC104257.1	non_coding	non_TFs
0.037092822	-0.21470711	0	0.167	1	Old	AC104634.2	non_coding	non_TFs
0.006706155	-0.185894743	0.24	0.542	1	Old	AC104803.1	non_coding	non_TFs
0.019311434	0.058537025	0.32	0.042	1	Young	AC104984.4	non_coding	non_TFs
0.023510069	0.06522669	0.2	0	1	Young	AC105393.2	non_coding	non_TFs
0.025960454	-0.249596233	0.12	0.417	1	Old	AC106779.1	non_coding	non_TFs
0.031550876	-0.069612201	0.92	1	1	Old	AC107223.1	non_coding	non_TFs
0.034029315	-0.063731274	0.04	0.25	1	Old	AC107373.1	non_coding	non_TFs
0.034388107	0.065724931	0.8	0.708	1	Young	AC107419.1	non_coding	non_TFs
0.007795359	-0.203658925	0.24	0.625	1	Old	AC108718.1	non_coding	non_TFs
0.006131939	-0.247171721	0.04	0.375	1	Old	AC109635.7	non_coding	non_TFs
0.028179094	-0.218679494	0.4	0.833	1	Old	AC112487.1	non_coding	non_TFs
0.015088495	0.866976054	0.96	0.917	1	Young	AC114491.1	non_coding	non_TFs
0.010549936	-0.649356052	0.08	0.417	1	Old	AC116407.2	non_coding	non_TFs
0.018264474	-0.265320204	0	0.208	1	Old	AC116609.2	non_coding	non_TFs
0.043266069	-0.135928929	0.04	0.25	1	Old	AC117386.1	non_coding	non_TFs
0.008883382	-0.143181011	0	0.25	1	Old	AC122138.1	non_coding	non_TFs
0.013745433	-0.064210996	0.08	0.375	1	Old	AC123777.1	non_coding	non_TFs
0.023233489	-0.580186779	0.72	0.875	1	Old	AC123912.4	non_coding	non_TFs
0.045445331	0.005660119	0.16	0	1	Young	AC124312.1	coding	non_TFs
0.000969376	-1.499103473	0.04	0.458	1	Old	AC126283.1	non_coding	non_TFs
0.03290332	-0.677076094	0.12	0.375	1	Old	AC126474.1	non_coding	non_TFs
0.022630497	-0.293248624	0.6	1	1	Old	AC129492.3	coding	non_TFs
0.045445331	0.054966541	0.16	0	1	Young	AC135048.1	non_coding	non_TFs
0.016408041	-0.285090341	0.28	0.625	1	Old	AC136604.3	non_coding	non_TFs
0.034359102	-0.147033357	0.08	0.333	1	Old	AC138393.2	non_coding	non_TFs
0.002557358	-0.134956908	0.76	0.917	1	Old	AC138776.1	non_coding	non_TFs
0.047727744	-0.102153902	0.4	0.625	1	Old	AC138819.1	non_coding	non_TFs
0.004036887	-0.023577949	0.08	0.417	1	Old	AC138969.1	coding	non_TFs
0.017450911	-0.168450721	0.04	0.292	1	Old	AC139491.1	non_coding	non_TFs
0.010107973	-0.178365608	0.24	0.625	1	Old	AC139493.2	non_coding	non_TFs
0.037092822	-0.629613732	0	0.167	1	Old	AC142283.1	non_coding	non_TFs
0.027401311	-0.330118734	0.64	0.792	1	Old	AC145285.2	non_coding	non_TFs
0.004648628	-0.758002359	0.12	0.5	1	Old	AC145285.6	non_coding	non_TFs
0.028120176	-0.332031481	0.16	0.5	1	Old	AC156455.1	non_coding	non_TFs
0.037092822	-0.476826546	0	0.167	1	Old	AC215522.1	non_coding	non_TFs
0.004715642	-0.24840754	0.04	0.375	1	Old	AC231981.1	non_coding	non_TFs
0.029253339	0.234241163	0.96	0.958	1	Young	AC242842.3	coding	non_TFs
0.039976053	-0.181856227	0.04	0.25	1	Old	AC243960.1	non_coding	non_TFs
0.037092822	-0.084878311	0	0.167	1	Old	AC244100.3	non_coding	non_TFs
0.018264474	-0.020554571	0	0.208	1	Old	AC245128.1	non_coding	non_TFs
0.006728321	0.296422426	1	1	1	Young	AC245297.3	non_coding	non_TFs
0.006728321	0.993136324	1	1	1	Young	AC246787.1	non_coding	non_TFs
0.014831315	-0.174376174	0.08	0.375	1	Old	ACOD1	coding	non_TFs
0.027731815	-0.560973662	0.12	0.417	1	Old	ACTA1	coding	non_TFs
0.006545959	-0.392070941	0.2	0.542	1	Old	ACTN3	coding	non_TFs
0.009443474	-0.450081581	0.68	1	1	Old	ADA	coding	non_TFs
0.040205481	0.014489267	0.44	0.208	1	Young	ADAMTS19	coding	non_TFs
0.007288006	-0.072077525	0.12	0.5	1	Old	ADAMTS19-AS1	non_coding	non_TFs
0.02074124	-0.107204023	0.4	0.667	1	Old	ADCYAP1R1	coding	non_TFs
0.003614288	0.470350854	1	1	1	Young	ADNP	coding	TFs
0.029278631	-0.133414294	0.32	0.667	1	Old	AF274853.1	non_coding	non_TFs
0.040359328	-0.493950309	0.92	1	1	Old	AFG3L2	coding	non_TFs
0.022380416	0.044611593	0.28	0.042	1	Young	AFM	coding	non_TFs
0.040205481	-0.102621127	0.2	0.458	1	Old	AGAP13P	non_coding	non_TFs
0.016848373	0.525767032	1	1	1	Young	AGL	coding	non_TFs
0.036358241	-0.361404462	0.32	0.583	1	Old	AGPAT1	coding	non_TFs
0.04683224	-0.01038375	0.28	0.542	1	Old	AHR	coding	TFs
0.034359102	-0.097057179	0.08	0.333	1	Old	AIFM3	coding	non_TFs
0.008593594	-0.033799614	0.48	0.917	1	Old	AIM2	coding	non_TFs
0.018773411	0.413836197	1	1	1	Young	AIMP1	coding	non_TFs
0.004336415	-1.043237513	0.32	0.708	1	Old	AJM1	coding	non_TFs
0.006699226	-0.119984546	0.64	0.958	1	Old	AK7	coding	non_TFs
0.034858356	0.566415203	1	1	1	Young	AKIRIN1	coding	non_TFs
0.009755737	-0.038643328	0.44	0.875	1	Old	AKR1D1	coding	non_TFs
0.039976053	-0.438966642	0.04	0.25	1	Old	AL008635.1	non_coding	non_TFs
0.012337605	-0.188972669	0.04	0.333	1	Old	AL009178.3	non_coding	non_TFs
0.037092822	-0.192371273	0	0.167	1	Old	AL020994.3	non_coding	non_TFs
0.043266069	-0.601706792	0.04	0.25	1	Old	AL020997.5	non_coding	non_TFs
0.032870314	-0.419720767	0.48	0.708	1	Old	AL022069.3	non_coding	non_TFs
0.037092822	-0.40501243	0	0.167	1	Old	AL022341.1	non_coding	non_TFs
0.018697153	-0.125978837	0.32	0.667	1	Old	AL031590.1	non_coding	non_TFs
0.005333127	-0.168762358	0.44	0.75	1	Old	AL033529.1	coding	non_TFs
0.015480832	0.547095181	0.8	0.5	1	Young	AL034370.1	non_coding	non_TFs
0.018264474	-0.17293487	0	0.208	1	Old	AL034397.3	non_coding	non_TFs
0.012417095	0.868035914	0.96	0.958	1	Young	AL035071.1	non_coding	non_TFs
0.013344605	-0.771229474	0.4	0.708	1	Old	AL035252.3	non_coding	non_TFs
0.007158418	-0.512008484	0.48	0.75	1	Old	AL035587.3	non_coding	non_TFs
0.02844324	0.412205056	0.92	0.875	1	Young	AL049629.1	non_coding	non_TFs
0.013387823	-0.117747285	0.52	0.833	1	Old	AL049775.2	non_coding	non_TFs
0.00225189	-0.081747034	0.28	0.75	1	Old	AL050338.2	non_coding	non_TFs
0.012756165	-0.197878569	0.72	0.875	1	Old	AL078600.1	non_coding	non_TFs
0.008139142	-0.333299868	0.48	0.792	1	Old	AL080276.2	non_coding	non_TFs
0.0497223	-0.12919009	0.28	0.583	1	Old	AL109615.2	non_coding	non_TFs
0.026238429	-0.123406246	0.36	0.625	1	Old	AL110118.2	coding	non_TFs
0.010334458	-2.127167071	0.6	0.958	1	Old	AL118516.1	non_coding	non_TFs
0.013882063	-0.00781313	0.2	0.5	1	Old	AL121594.1	coding	non_TFs
0.021039902	-0.239372727	0.16	0.542	1	Old	AL121990.1	non_coding	non_TFs
0.012997263	-0.101489739	0.2	0.5	1	Old	AL133257.1	non_coding	non_TFs
0.045445331	0.157580278	0.16	0	1	Young	AL133485.3	non_coding	non_TFs
0.008883382	-0.402208483	0	0.25	1	Old	AL135791.1	non_coding	non_TFs
0.037092822	-0.114022902	0	0.167	1	Old	AL135902.1	non_coding	non_TFs
0.038744064	-0.682585395	0.12	0.333	1	Old	AL136038.3	non_coding	non_TFs
0.02049722	-0.076156846	0.28	0.583	1	Old	AL136418.1	non_coding	non_TFs
0.044204901	-0.481514505	0.12	0.333	1	Old	AL137013.1	non_coding	non_TFs
0.013845516	-0.12893945	0.24	0.625	1	Old	AL137847.1	non_coding	non_TFs
0.032350355	0.300238844	0.96	0.958	1	Young	AL138760.1	non_coding	non_TFs
0.040205481	-0.28437211	0.2	0.458	1	Old	AL138824.1	non_coding	non_TFs
0.048628283	0.157779569	0.24	0.042	1	Young	AL138830.2	non_coding	non_TFs
0.031589031	-0.445593826	0.12	0.417	1	Old	AL139274.2	non_coding	non_TFs
0.003085667	-0.136727592	0.68	0.958	1	Old	AL139317.5	non_coding	non_TFs
0.045445331	0.066792859	0.16	0	1	Young	AL139339.1	non_coding	non_TFs
0.049874721	-0.028055056	0.64	0.917	1	Old	AL139815.1	non_coding	non_TFs
0.019817973	-0.927373758	0.12	0.417	1	Old	AL158211.1	non_coding	non_TFs
0.026648203	-0.154820648	0.52	0.792	1	Old	AL160314.2	non_coding	non_TFs
0.04499509	0.13819705	0.24	0.042	1	Young	AL160411.1	non_coding	non_TFs
0.037092822	-0.313503617	0	0.167	1	Old	AL161447.2	non_coding	non_TFs
0.018264474	-0.25162374	0	0.208	1	Old	AL162727.1	non_coding	non_TFs
0.048628283	0.044380341	0.24	0.042	1	Young	AL354714.1	non_coding	non_TFs
0.003963023	-0.659002201	0.2	0.542	1	Old	AL354822.1	coding	non_TFs
0.045445331	0.100435942	0.16	0	1	Young	AL354897.2	non_coding	non_TFs
0.044402048	-0.053557743	0.28	0.542	1	Old	AL355303.1	non_coding	non_TFs
0.040918347	-0.321998287	0.16	0.417	1	Old	AL356020.1	non_coding	non_TFs
0.023849682	-1.102188442	0.56	0.792	1	Old	AL356273.3	non_coding	non_TFs
0.005468035	-0.450057423	0.36	0.667	1	Old	AL356580.1	non_coding	non_TFs
0.019092273	-0.009471378	0.52	0.875	1	Old	AL356804.1	non_coding	non_TFs
0.030877818	-0.200524833	0.28	0.625	1	Old	AL357079.1	non_coding	non_TFs
0.040359328	-0.166347138	0.92	1	1	Old	AL357146.1	non_coding	non_TFs
0.047863317	-0.184065164	0.24	0.5	1	Old	AL357509.1	non_coding	non_TFs
0.039473224	-0.04829709	0.36	0.708	1	Old	AL358134.1	non_coding	non_TFs
0.022240542	-0.426159736	0.08	0.333	1	Old	AL359844.1	non_coding	non_TFs
0.045445331	0.125520141	0.16	0	1	Young	AL359987.1	non_coding	non_TFs
0.037092822	-0.162341898	0	0.167	1	Old	AL391095.2	non_coding	non_TFs
0.019909194	-0.165120609	0.16	0.458	1	Old	AL391832.2	non_coding	non_TFs
0.008883382	-0.191999587	0	0.25	1	Old	AL392088.2	non_coding	non_TFs
0.012337605	-0.041189528	0.04	0.333	1	Old	AL451166.1	non_coding	non_TFs
0.037092822	-0.072717445	0	0.167	1	Old	AL512590.1	non_coding	non_TFs
0.037092822	-0.388219569	0	0.167	1	Old	AL512604.3	non_coding	non_TFs
0.010897255	-0.501097124	0.08	0.375	1	Old	AL589993.1	non_coding	non_TFs
0.037092822	-0.058764667	0	0.167	1	Old	AL592148.2	non_coding	non_TFs
0.024287775	-0.136611254	0.12	0.417	1	Old	AL596223.1	non_coding	non_TFs
0.007261499	-0.750110311	0.28	0.625	1	Old	AL596244.1	non_coding	non_TFs
0.008976348	0.182730337	0.44	0.083	1	Young	AL606491.1	non_coding	non_TFs
0.037092822	-0.331882543	0	0.167	1	Old	AL606752.1	non_coding	non_TFs
0.013511305	0.278479744	1	1	1	Young	AL669831.3	non_coding	non_TFs
0.019013707	-0.015361914	0.12	0.375	1	Old	AL672310.1	non_coding	non_TFs
0.02844324	-0.563750856	0.8	1	1	Old	AL691403.1	non_coding	non_TFs
0.005126394	-0.144270538	0.44	0.917	1	Old	AL691447.2	non_coding	non_TFs
0.045418224	-0.214067411	0.12	0.375	1	Old	AL731556.1	non_coding	non_TFs
0.034029315	-0.537761371	0.04	0.25	1	Old	AL731556.2	non_coding	non_TFs
0.002612477	0.499581583	1	1	1	Young	ALDH2	coding	non_TFs
0.021541772	-0.274264812	0.56	0.75	1	Old	ALG1	coding	non_TFs
0.049505332	-0.081190501	0.8	0.875	1	Old	ALG1L9P	non_coding	non_TFs
0.006735783	-0.060342177	0.04	0.333	1	Old	ALKAL1	coding	non_TFs
0.043196399	0.621006331	0.96	0.792	1	Young	ALKAL2	coding	non_TFs
0.000483021	1.400178481	1	1	1	Young	ALYREF	coding	non_TFs
0.015098823	0.500395895	1	1	1	Young	AMFR	coding	non_TFs
0.006545959	-0.133000446	0.2	0.542	1	Old	AMY2B	coding	non_TFs
0.028520185	-0.051649115	0.92	1	1	Old	ANGPT1	coding	non_TFs
0.031555215	0.174915303	1	1	1	Young	ANK2	coding	non_TFs
0.033114601	-0.201945002	0.2	0.5	1	Old	ANKLE1	coding	non_TFs
0.048838371	0.350736595	1	1	1	Young	ANKRD12	coding	non_TFs
0.038353476	-0.087660892	0.8	1	1	Old	ANP32AP1	non_coding	non_TFs
0.045445331	0.054956953	0.16	0	1	Young	AOX3P-AOX2P	non_coding	non_TFs
0.03465637	0.004146009	0.84	0.375	1	Young	AP000459.2	non_coding	non_TFs
0.036900773	-0.305461623	0.04	0.25	1	Old	AP000894.3	non_coding	non_TFs
0.030909217	-0.209893184	0.36	0.625	1	Old	AP001025.1	non_coding	non_TFs
0.046782015	-0.131570967	0.04	0.25	1	Old	AP001198.1	non_coding	non_TFs
0.048838371	0.637174068	1	1	1	Young	AP001324.1	non_coding	non_TFs
0.019191255	-0.196607702	0.32	0.625	1	Old	AP001432.1	non_coding	non_TFs
0.00158428	-0.682163849	0.16	0.583	1	Old	AP001628.1	non_coding	non_TFs
0.044497626	-0.226150589	0.48	0.708	1	Old	AP002433.1	non_coding	non_TFs
0.031351065	-0.468689901	0.04	0.25	1	Old	AP002807.1	non_coding	non_TFs
0.03949126	-0.175971734	0.08	0.333	1	Old	AP003108.1	non_coding	non_TFs
0.026700341	-1.125601012	0.6	0.833	1	Old	AP003307.1	non_coding	non_TFs
0.045259975	0.017584369	0.08	0.333	1	Young	AP003400.1	non_coding	non_TFs
0.045445331	0.197714104	0.16	0	1	Young	AP003469.1	non_coding	non_TFs
0.037092822	-0.316827973	0	0.167	1	Old	AP003555.1	non_coding	non_TFs
0.045445331	0.303388977	0.16	0	1	Young	AP003680.1	non_coding	non_TFs
0.040918347	-0.233010935	0.16	0.417	1	Old	AP006545.3	non_coding	non_TFs
0.030605162	-0.719846035	0.68	0.875	1	Old	APBB3	coding	non_TFs
0.045445331	0.530282303	0.16	0	1	Young	APCS	coding	non_TFs
0.037501623	-0.101805115	0.12	0.375	1	Old	APELA	coding	non_TFs
0.045445331	0.543652095	0.16	0	1	Young	APOA2	coding	non_TFs
0.00973107	-0.16850225	0.48	0.875	1	Old	ARAP3	coding	non_TFs
0.034111229	-0.768234256	0.24	0.542	1	Old	ARC	coding	non_TFs
0.049373389	-0.126991832	0.28	0.542	1	Old	ARF3	coding	non_TFs
0.017615019	-0.14506738	0.36	0.667	1	Old	ARHGAP23P1	non_coding	non_TFs
0.01685646	-1.055284697	0.52	0.75	1	Old	ARHGDIA	coding	non_TFs
0.029691941	-0.285056271	0.48	0.75	1	Old	ARHGEF19	coding	non_TFs
0.034179216	-0.957430184	0.4	0.708	1	Old	ARIH2OS	coding	non_TFs
0.010772292	0.455513754	0.96	1	1	Young	ARL14EPL	coding	non_TFs
0.04905737	0.763806636	0.72	0.5	1	Young	ARL6IP1P2	non_coding	non_TFs
0.044431189	0.27303127	0.96	1	1	Young	ARMC1	coding	non_TFs
0.037092822	-0.179409284	0	0.167	1	Old	ARMC10P1	non_coding	non_TFs
0.043458924	-0.016327973	0.16	0.417	1	Old	ARMC3	coding	non_TFs
0.029772291	-0.170974516	0.72	1	1	Old	ARMH1	coding	non_TFs
0.001323572	-0.60512425	0.84	1	1	Old	ARPC3	coding	non_TFs
0.030909217	-0.155157835	0.36	0.625	1	Old	ARSI	coding	non_TFs
0.006496124	-0.392983855	0.12	0.458	1	Old	ARTN	coding	non_TFs
0.015511605	-0.691537077	0.68	0.917	1	Old	ASL	coding	non_TFs
3.00578E-05	-0.436778595	0.48	0.875	0.891002284	Old	ATP1A1-AS1	non_coding	non_TFs
0.018773411	0.570350623	1	1	1	Young	ATP2B4	coding	non_TFs
0.040364431	0.291552595	1	1	1	Young	ATP5F1E	coding	non_TFs
0.00338962	0.797146644	1	1	1	Young	ATP5ME	coding	non_TFs
0.012073116	0.45050197	1	1	1	Young	ATP5MPL	coding	non_TFs
0.007673957	-0.397090779	0.48	0.833	1	Old	ATXN2L	coding	non_TFs
0.013511305	0.533793961	1	1	1	Young	B4GALT5	coding	non_TFs
0.024445302	-0.488346987	0.92	1	1	Old	B9D1	coding	non_TFs
0.036461554	-0.050550822	0.44	0.792	1	Old	BAALC-AS1	non_coding	non_TFs
0.011083193	0.605156615	0.96	0.958	1	Young	BACE1	coding	non_TFs
0.034858356	0.292394653	1	0.958	1	Young	BAG3	coding	non_TFs
0.017788085	0.670504042	1	1	1	Young	BAMBI	coding	non_TFs
0.048761702	-0.907076645	0.28	0.5	1	Old	BARX1	coding	TFs
0.011221531	-0.882570024	0.12	0.417	1	Old	BARX1-DT	non_coding	non_TFs
0.046590936	0.4800978	1	1	1	Young	BCAT1	coding	non_TFs
0.03949126	-0.137109373	0.08	0.333	1	Old	BCL6B	coding	TFs
0.013320266	-0.161908412	0.16	0.458	1	Old	BHMG1	coding	non_TFs
0.024448945	-0.394606151	0.96	1	1	Old	BIN3	coding	non_TFs
0.046590936	0.428528192	1	1	1	Young	BIRC2	coding	non_TFs
0.023137351	-0.154876426	0.84	0.958	1	Old	BLM	coding	non_TFs
0.024921222	-0.227833757	0.64	0.917	1	Old	BLMH	coding	non_TFs
0.041490068	-0.063494462	0.68	0.917	1	Old	BMT2	coding	non_TFs
0.014285621	-0.432827134	0.96	1	1	Old	BNIP2	coding	non_TFs
0.030023737	-0.495336221	0.16	0.417	1	Old	BRF2	coding	TFs
0.019806151	0.606818499	1	1	1	Young	BRI3	coding	non_TFs
0.028297633	-0.076730499	0.76	0.958	1	Old	BSN	coding	non_TFs
0.012073116	0.616951208	1	1	1	Young	BTG1	coding	non_TFs
0.026591445	-0.794165521	0.08	0.375	1	Old	BX323046.1	non_coding	non_TFs
0.018264474	-0.328527856	0	0.208	1	Old	BX547991.2	non_coding	non_TFs
0.029560213	-0.150042981	0.56	0.958	1	Old	C10orf143	coding	non_TFs
0.037092822	-0.236171695	0	0.167	1	Old	C11orf94	coding	non_TFs
0.045445331	0.318376681	0.16	0	1	Young	C12orf81	coding	non_TFs
0.044937656	-0.209176305	0.32	0.583	1	Old	C16orf58	coding	non_TFs
0.004071531	-0.321553639	0.76	1	1	Old	C16orf70	coding	non_TFs
0.019817973	-0.23460393	0.12	0.417	1	Old	C17orf98	coding	non_TFs
0.02698773	-1.151607137	0.32	0.625	1	Old	C19orf73	coding	non_TFs
0.017450911	-0.579927307	0.04	0.292	1	Old	C1GALT1P1	non_coding	non_TFs
0.048838371	-0.750465042	1	1	1	Old	C1QBP	coding	non_TFs
0.033081929	-1.065355829	0.8	1	1	Old	C1QTNF4	coding	non_TFs
0.038175677	-0.515419096	0.76	0.958	1	Old	C20orf96	coding	non_TFs
0.037092822	-0.026283837	0	0.167	1	Old	C21orf59-TCP10L	coding	non_TFs
0.042356539	0.637099151	0.96	1	1	Young	C22orf23	coding	non_TFs
0.037092822	-0.105636164	0	0.167	1	Old	C2orf27B	non_coding	non_TFs
0.010169688	-0.076914956	0.56	0.875	1	Old	C8orf31	non_coding	non_TFs
0.04450434	-0.643728878	0.52	0.708	1	Old	C9orf116	coding	non_TFs
0.034765663	-1.250421158	0.84	0.958	1	Old	C9orf16	coding	non_TFs
0.037092822	-0.230119397	0	0.167	1	Old	C9orf163	non_coding	non_TFs
0.026303364	-0.102430717	0.04	0.292	1	Old	C9orf170	non_coding	non_TFs
0.041953136	-0.076631701	0.16	0.458	1	Old	CACNA1F	coding	non_TFs
0.019424186	-0.146347653	0.6	0.833	1	Old	CACNA1I	coding	non_TFs
0.01593778	-1.314535685	0.44	0.833	1	Old	CAMTA1-DT	non_coding	non_TFs
0.040364431	0.2759661	1	1	1	Young	CAPN2	coding	non_TFs
0.045445331	0.037082486	0.16	0	1	Young	CAPN9	coding	non_TFs
0.003806277	-0.229198367	0.56	0.875	1	Old	CASTOR3	coding	non_TFs
0.003602233	-0.169768631	0.04	0.375	1	Old	CATIP	coding	non_TFs
0.030006846	-0.231427788	1	1	1	Old	CBFA2T2	coding	non_TFs
0.010052633	1.659066928	0.84	0.625	1	Young	CBLN1	coding	non_TFs
0.010770282	0.846924573	1	0.917	1	Young	CBX4	coding	non_TFs
0.008049177	0.503322572	1	1	1	Young	CCAR1	coding	non_TFs
0.043975839	-0.29799195	0.76	0.917	1	Old	CCDC134	coding	non_TFs
0.016742307	-0.071698865	0.68	0.792	1	Old	CCDC15	coding	non_TFs
0.041593525	0.134296824	0.24	0.042	1	Young	CCDC160	coding	non_TFs
0.028524237	0.39688649	1	1	1	Young	CCDC6	coding	non_TFs
0.037092822	-0.217239049	0	0.167	1	Old	CCDC78	coding	non_TFs
0.024273272	-0.214854939	0.04	0.292	1	Old	CCDC87	coding	non_TFs
0.025104452	-0.285459736	0.44	0.708	1	Old	CCL28	coding	non_TFs
0.005270804	0.670892304	1	1	1	Young	CCNI	coding	non_TFs
0.018264474	-0.064422872	0	0.208	1	Old	CCR12P	non_coding	non_TFs
0.036276515	-0.054941935	0.32	0.667	1	Old	CD200R1	coding	non_TFs
0.015098823	0.770210184	1	1	1	Young	CD24	coding	non_TFs
0.047863317	-0.179004757	0.24	0.5	1	Old	CD34	coding	non_TFs
0.024385531	-0.233303715	0.6	0.875	1	Old	CD40	coding	non_TFs
0.012033959	0.202555119	0.24	0	1	Young	CD79A	coding	non_TFs
0.036958286	-0.046923674	0.32	0.708	1	Old	CD81-AS1	non_coding	non_TFs
0.006728321	0.341319765	1	1	1	Young	CDC26	coding	non_TFs
0.007914472	1.032286489	0.92	0.75	1	Young	CDC37L1-DT	non_coding	non_TFs
0.031555215	0.550575189	1	1	1	Young	CDK2AP1	coding	non_TFs
0.038175677	-1.141643165	0.8	0.917	1	Old	CDK4	coding	non_TFs
0.031555215	0.617885795	1	1	1	Young	CEBPB	coding	TFs
0.018773411	0.532194659	1	1	1	Young	CELF1	coding	non_TFs
0.031629253	-0.152786392	0.72	0.875	1	Old	CELF5	coding	non_TFs
0.041019851	-0.222989379	0.08	0.292	1	Old	CELP	non_coding	non_TFs
0.014661965	0.325463183	0.96	0.875	1	Young	CENPA	coding	TFs
0.003823051	-0.714443093	0.48	0.792	1	Old	CENPM	coding	non_TFs
0.03430324	-0.261815462	0.72	0.917	1	Old	CENPO	coding	non_TFs
0.018715729	-0.198972541	0.52	0.833	1	Old	CENPT	coding	TFs
0.029088722	-0.208628241	0.64	0.917	1	Old	CENPU	coding	non_TFs
0.009054222	-0.081909163	1	1	1	Old	CEP128	coding	non_TFs
0.013745433	-0.12741515	0.08	0.375	1	Old	CERS6-AS1	non_coding	non_TFs
0.020447882	-0.107960463	0.48	0.792	1	Old	CGN	coding	non_TFs
0.003825549	-0.118173845	0.72	0.875	1	Old	CGNL1	coding	non_TFs
0.028524237	0.825985005	1	1	1	Young	CHCHD10	coding	non_TFs
0.018264474	-0.031262459	0	0.208	1	Old	CHRNA1	coding	non_TFs
0.017450911	-0.18254165	0.04	0.292	1	Old	CHRNG	coding	non_TFs
0.042364914	-0.217638364	0.44	0.792	1	Old	CIITA	coding	non_TFs
0.039977546	-0.332231494	0.6	0.833	1	Old	CKAP2L	coding	non_TFs
0.044409482	-0.153218985	0.88	1	1	Old	CLOCK	coding	TFs
0.030071325	-0.280663634	0.72	0.875	1	Old	CLSTN3	coding	non_TFs
0.033962843	-0.206992031	0.56	0.833	1	Old	CNGB1	coding	non_TFs
0.017416488	-0.227173372	0.28	0.625	1	Old	CNMD	coding	non_TFs
0.017450911	-0.290680797	0.04	0.292	1	Old	CNNM3	coding	non_TFs
0.024053389	-0.066887103	0.2	0.542	1	Old	COL20A1	coding	non_TFs
0.033728203	-0.065858645	0.44	0.75	1	Old	COL28A1	coding	non_TFs
0.024448945	0.54932997	1	1	1	Young	COL4A1	coding	non_TFs
0.024675189	-0.097211988	0.6	0.917	1	Old	COL6A4P2	non_coding	non_TFs
0.002636105	-0.046980545	0.16	0.625	1	Old	COL6A5	coding	non_TFs
0.043196399	-0.097818607	0.8	0.958	1	Old	COLEC12	coding	non_TFs
0.010162154	-0.152050933	0.88	1	1	Old	COPG2	coding	non_TFs
0.048838371	0.545301544	0.96	1	1	Young	COPRS	coding	non_TFs
0.004104718	0.5233147	1	1	1	Young	COPS9	coding	non_TFs
0.028520185	-0.056823486	0.92	1	1	Old	CORIN	coding	non_TFs
0.016848373	0.375711652	1	1	1	Young	COX17	coding	non_TFs
0.007139326	0.550182568	0.92	0.958	1	Young	COX18	coding	non_TFs
0.043266069	-0.308544326	0.04	0.25	1	Old	COX4I2	coding	non_TFs
0.039976053	-0.63621599	0.04	0.25	1	Old	COX6A2	coding	non_TFs
0.020888154	0.361349681	1	1	1	Young	COX6C	coding	non_TFs
0.028524237	0.605862754	0.96	1	1	Young	COX7A1	coding	non_TFs
0.045314719	0.421338603	0.48	0.25	1	Young	CPNE8-AS1	non_coding	non_TFs
0.022021317	0.236467424	1	1	1	Young	CPT1A	coding	non_TFs
0.018604394	-0.199156565	0.8	0.917	1	Old	CR381653.1	non_coding	non_TFs
0.009940171	-0.138943872	0.72	0.917	1	Old	CR381670.2	non_coding	non_TFs
0.045445331	0.055368313	0.16	0	1	Young	CRB3	coding	non_TFs
0.006333433	0.635401513	1	1	1	Young	CRISPLD2	coding	non_TFs
0.018976393	-0.029216736	0.04	0.292	1	Old	CRLS1	coding	non_TFs
0.049989946	0.106175968	0.96	0.958	1	Young	CRMP1	coding	non_TFs
0.023510069	0.780133315	0.2	0	1	Young	CRP	coding	non_TFs
0.046568568	-0.212896994	0.92	0.958	1	Old	CRYL1	coding	non_TFs
0.034212432	-0.180416941	0.28	0.583	1	Old	CRYM-AS1	non_coding	non_TFs
0.003309729	-0.245625496	0.56	0.917	1	Old	CSNK1D	coding	non_TFs
0.030006846	-0.201435501	1	1	1	Old	CSRNP3	coding	TFs
0.009984324	0.694536313	0.32	0.042	1	Young	CST6	coding	non_TFs
0.004948755	-0.283369511	0.48	0.792	1	Old	CTBP1	coding	non_TFs
0.025693601	-0.22752232	0.56	0.917	1	Old	CTBS	coding	non_TFs
0.045314719	-0.213399427	0.24	0.5	1	Old	CTCFL	coding	TFs
0.014285621	0.519975483	1	1	1	Young	CTNNB1	coding	non_TFs
0.026096515	-0.067024145	0.72	0.958	1	Old	CTTNBP2	coding	non_TFs
0.012033959	0.022259463	0.24	0	1	Young	CU633904.1	non_coding	non_TFs
0.031468483	-0.327529516	0.84	0.958	1	Old	CWF19L1	coding	non_TFs
0.020325635	-0.148343535	0.16	0.417	1	Old	CX3CR1	coding	non_TFs
0.006781672	-0.078128396	0.56	0.792	1	Old	CXCL13	coding	non_TFs
0.039936313	-0.134948979	0.76	0.917	1	Old	CYFIP2	coding	non_TFs
0.024434373	-0.325810487	0.88	1	1	Old	CYLD	coding	non_TFs
0.018264474	-0.072397829	0	0.208	1	Old	CYP2AC1P	non_coding	non_TFs
0.029807964	-0.401638426	0.08	0.333	1	Old	CYP2D8P	non_coding	non_TFs
0.014457024	-0.444826828	0.12	0.458	1	Old	CYP2W1	coding	non_TFs
0.003243263	-0.296669454	0.44	0.833	1	Old	CYP4V2	coding	non_TFs
0.008883382	-0.37151143	0	0.25	1	Old	CYSRT1	coding	non_TFs
0.038360379	-0.021851409	0.28	0.625	1	Old	CYTIP	coding	non_TFs
0.021704721	-0.213044103	0.2	0.5	1	Old	DACT3-AS1	non_coding	non_TFs
0.031589031	-0.254328241	0.12	0.417	1	Old	DBIL5P	non_coding	non_TFs
0.036522046	-0.343786282	0.84	0.958	1	Old	DCPS	coding	non_TFs
0.049874721	-1.170720333	0.68	0.875	1	Old	DDIT4	coding	non_TFs
0.04638149	-0.249448475	0.56	0.75	1	Old	DDTL	coding	non_TFs
0.031048499	-0.060530928	0.44	0.708	1	Old	DDX11-AS1	non_coding	non_TFs
0.0366178	0.460743657	1	1	1	Young	DDX21	coding	non_TFs
0.037355293	-0.333201153	0.8	0.958	1	Old	DENND2D	coding	non_TFs
0.044204901	-0.642651871	0.12	0.333	1	Old	DERL3	coding	non_TFs
0.0366178	0.546379478	1	1	1	Young	DKC1	coding	non_TFs
0.0046548	0.521072061	1	1	1	Young	DKK3	coding	non_TFs
0.018264474	-0.09993673	0	0.208	1	Old	DKKL1	coding	non_TFs
0.012765179	-0.586437628	0.88	1	1	Old	DLST	coding	non_TFs
0.018478876	-0.156227193	0.28	0.625	1	Old	DMC1	coding	non_TFs
0.02992301	-0.936374625	0.84	0.958	1	Old	DMKN	coding	non_TFs
0.010934353	-0.093171726	0.28	0.708	1	Old	DMPK	coding	non_TFs
0.016034034	-0.018725207	0.04	0.292	1	Old	DNAAF4	coding	non_TFs
0.010131394	-0.434982669	0.84	0.958	1	Old	DNAJC11	coding	non_TFs
0.021737539	-0.314187235	0.76	0.917	1	Old	DNAJC12	coding	non_TFs
0.030006846	0.436262285	1	1	1	Young	DNAJC21	coding	non_TFs
0.045108617	-0.527750597	0.2	0.458	1	Old	DOCK8-AS1	non_coding	non_TFs
0.022709328	-0.094652013	0.12	0.417	1	Old	DOK7	coding	non_TFs
0.004953892	-0.26867725	0.32	0.708	1	Old	DPH1	coding	non_TFs
0.037862885	-0.239154707	0.56	0.792	1	Old	DPP3	coding	non_TFs
0.037092822	-0.115088405	0	0.167	1	Old	DPRX	coding	TFs
0.020888154	0.546668265	1	1	1	Young	DPYSL3	coding	non_TFs
0.013007861	-0.10731978	0.2	0.458	1	Old	DRC7	coding	non_TFs
0.03672476	-0.279099049	0.72	0.875	1	Old	DUS2	coding	non_TFs
0.008538487	0.545696377	1	1	1	Young	DUSP16	coding	non_TFs
0.037092822	-0.320102254	0	0.167	1	Old	EBLN1	coding	non_TFs
0.017788085	0.449451292	1	1	1	Young	EDEM1	coding	non_TFs
0.044431189	0.500452656	1	1	1	Young	EDEM3	coding	non_TFs
0.034858356	0.551264543	1	1	1	Young	EEF1A1P11	non_coding	non_TFs
0.033171613	0.703629775	1	1	1	Young	EEF1AKNMT	coding	non_TFs
0.020855539	-0.882990319	0.84	1	1	Old	EEF1D	coding	non_TFs
0.022240542	-0.48940559	0.08	0.333	1	Old	EFS	coding	non_TFs
0.008049177	0.598082242	1	1	1	Young	EGR3	coding	TFs
0.046590936	0.456987023	1	1	1	Young	EIF2S1	coding	non_TFs
0.033171613	0.470132415	0.96	1	1	Young	EIF2S2	coding	non_TFs
0.038452344	0.492296245	1	1	1	Young	EIF2S3	coding	non_TFs
0.012728685	-0.720000892	0.8	1	1	Old	EIF3L	coding	non_TFs
0.019008411	0.253462371	0.44	0.125	1	Young	EIF4BP7	non_coding	non_TFs
0.040364431	0.558614926	1	1	1	Young	EIF4EBP2	coding	non_TFs
0.031312547	-1.309709192	0.76	0.958	1	Old	EIF5A	coding	non_TFs
0.034858356	0.39507494	1	1	1	Young	EIF5B	coding	non_TFs
0.013487516	-1.254538985	0.84	1	1	Old	EIF6	coding	non_TFs
0.028655928	0.142882417	0.4	0.125	1	Young	ELF3	coding	TFs
0.007145202	0.751399636	1	1	1	Young	ELK1	coding	TFs
0.008042736	-0.209636422	0.88	1	1	Old	ELOA-AS1	non_coding	non_TFs
0.022021317	-0.093440246	1	0.958	1	Old	ELP4	coding	non_TFs
0.038452344	0.436600166	1	1	1	Young	EMILIN2	coding	non_TFs
0.019092273	-0.73132702	0.56	0.833	1	Old	EMX2	coding	TFs
0.024448945	0.595151823	1	1	1	Young	ENAH	coding	non_TFs
0.011585745	-0.314774134	0.44	0.792	1	Old	ERBB3	coding	non_TFs
0.018773411	0.469811732	1	1	1	Young	ERH	coding	non_TFs
0.018264474	-0.107584068	0	0.208	1	Old	ERVV-2	coding	non_TFs
0.024040214	-0.376478274	0.48	0.792	1	Old	ESRRA	coding	TFs
0.006859761	-0.09928786	0.32	0.708	1	Old	ESYT3	coding	non_TFs
0.015088495	-0.417604425	0.88	1	1	Old	EZH1	coding	non_TFs
0.007145202	0.604037188	0.96	1	1	Young	F11R	coding	non_TFs
5.67465E-05	-0.476593898	0.08	0.625	1	Old	FADS6	coding	non_TFs
0.017071624	-0.067751585	0.32	0.625	1	Old	FAM107A	coding	non_TFs
0.038452344	0.915156651	1	0.958	1	Young	FAM110C	coding	non_TFs
0.031555215	-0.372269675	1	1	1	Old	FAM118B	coding	non_TFs
0.033171613	0.440810523	1	1	1	Young	FAM120A	coding	non_TFs
0.00495415	0.846875216	0.96	1	1	Young	FAM133DP	non_coding	non_TFs
0.01202937	-0.235027427	0.8	1	1	Old	FAM174B	coding	non_TFs
0.015318403	0.119454136	0.4	0.083	1	Young	FAM209A	coding	non_TFs
0.020888154	-0.117891126	1	1	1	Old	FAM214A	coding	non_TFs
0.018112959	-0.136930637	0.6	0.958	1	Old	FAM227A	coding	non_TFs
0.037092822	-0.153807625	0	0.167	1	Old	FAM242D	non_coding	non_TFs
0.042356539	-0.189493533	1	1	1	Old	FAM49B	coding	non_TFs
0.037092822	-0.023486226	0	0.167	1	Old	FAM66E	non_coding	non_TFs
0.040559624	-0.061363853	0.2	0.542	1	Old	FAM72B	coding	non_TFs
0.00631326	-0.536009175	0.16	0.542	1	Old	FAM87A	non_coding	non_TFs
0.023073496	-0.225550608	0.08	0.375	1	Old	FAM92B	coding	non_TFs
0.04459317	-0.170422285	0.72	0.875	1	Old	FANCB	coding	non_TFs
0.00384339	-0.075437243	0.84	1	1	Old	FBN2	coding	non_TFs
0.033014712	-0.354837077	0.84	0.917	1	Old	FBP1	coding	non_TFs
0.042076319	-0.110385653	0.52	0.792	1	Old	FBXO16	coding	non_TFs
0.017788085	0.783930961	1	1	1	Young	FBXO32	coding	non_TFs
0.002423692	-0.235648702	0.76	1	1	Old	FBXO36	coding	non_TFs
0.042251291	-0.420315529	0.84	0.958	1	Old	FBXO4	coding	non_TFs
0.031351065	-0.196095907	0.04	0.25	1	Old	FCRLB	coding	non_TFs
0.035724129	0.556920651	0.96	0.958	1	Young	FEM1B	coding	non_TFs
0.00234452	-0.421836196	0.8	0.958	1	Old	FER1L4	non_coding	non_TFs
0.028524237	0.343933481	1	1	1	Young	FEZ2	coding	non_TFs
0.014719301	-0.205925076	0.04	0.292	1	Old	FFAR2	coding	non_TFs
0.039976053	-0.374464592	0.04	0.25	1	Old	FFAR3	coding	non_TFs
0.021589524	-0.083193131	0.48	0.792	1	Old	FGD1	coding	non_TFs
0.009120068	-0.156067999	0.56	0.833	1	Old	FGF10	coding	non_TFs
0.038452344	0.415788818	0.96	1	1	Young	FH	coding	non_TFs
0.024448945	0.78482583	1	1	1	Young	FJX1	coding	non_TFs
0.012613235	-0.11685856	0.28	0.583	1	Old	FKBP6	coding	non_TFs
0.046590936	0.41249407	1	1	1	Young	FLRT2	coding	non_TFs
0.013463745	-0.264975794	0.84	0.958	1	Old	FLVCR2	coding	non_TFs
0.046590936	0.36530985	1	1	1	Young	FNBP4	coding	non_TFs
0.002682274	1.22030533	0.8	0.708	1	Young	FOXG1	coding	TFs
0.019806151	0.164166103	1	1	1	Young	FOXP1	coding	TFs
0.029772291	0.516200259	0.92	0.792	1	Young	FP565260.6	coding	non_TFs
0.026303364	-0.000821571	0.04	0.292	1	Old	FPGT-TNNI3K	coding	non_TFs
0.042356539	-1.474039049	0.96	1	1	Old	FTH1	coding	non_TFs
0.029691941	-0.03720761	0.48	0.75	1	Old	FUT9	coding	non_TFs
0.039406933	-0.014820842	0.32	0.625	1	Old	GABRA4	coding	non_TFs
0.023414814	-0.610022464	0.68	0.833	1	Old	GALK1	coding	non_TFs
0.046616454	-0.20603472	0.4	0.75	1	Old	GALNT6	coding	non_TFs
0.0366178	-1.724909093	0.96	1	1	Old	GAPDH	coding	non_TFs
0.038452344	0.650049685	1	1	1	Young	GASK1B	coding	non_TFs
0.018773411	0.719791498	1	0.958	1	Young	GBP1	coding	non_TFs
0.007288006	-0.581265477	0.12	0.5	1	Old	GBX2	coding	TFs
0.040450706	-0.149457529	0.64	0.833	1	Old	GGACT	coding	non_TFs
0.010169851	0.475447134	0.96	1	1	Young	GGNBP2	coding	non_TFs
0.034212432	-0.064863306	0.28	0.583	1	Old	GGTA1P	non_coding	non_TFs
0.032891526	-0.092615684	0.48	0.792	1	Old	GIT2	coding	non_TFs
0.02022894	1.243357581	0.96	0.792	1	Young	GJA5	coding	non_TFs
0.037532083	-0.928614217	0.6	0.792	1	Old	GLMP	coding	TFs
0.048838371	0.272125601	1	1	1	Young	GLS	coding	non_TFs
0.014198949	0.94087339	0.92	0.833	1	Young	GMPSP1	non_coding	non_TFs
0.007585125	0.47299304	1	1	1	Young	GNS	coding	non_TFs
0.007022342	-0.811073259	0.68	1	1	Old	GOLGA7	coding	non_TFs
0.036900773	-0.051502453	0.04	0.25	1	Old	GOLGA8IP	non_coding	non_TFs
0.01545765	-0.122206862	0.48	0.75	1	Old	GOLGA8M	coding	non_TFs
0.018520116	-0.407840285	0.76	0.917	1	Old	GORAB	coding	non_TFs
0.027026946	-0.53954592	0.8	1	1	Old	GPATCH3	coding	non_TFs
0.001069144	-0.176375622	0.8	1	1	Old	GPR156	coding	non_TFs
0.042635782	-0.037391801	0.12	0.375	1	Old	GPX6	coding	non_TFs
0.023986316	0.134072703	0.56	0.25	1	Young	GRB7	coding	non_TFs
0.044431189	0.508319657	1	1	1	Young	GREB1	coding	non_TFs
0.023207583	-0.117000527	0.96	1	1	Old	GRIA3	coding	non_TFs
0.018209847	-0.180832987	0.56	0.792	1	Old	GRK6	coding	non_TFs
0.019233863	-0.156103371	0.56	0.792	1	Old	GSTM2	coding	non_TFs
0.044997297	-0.215753524	0.68	0.833	1	Old	GTSE1	coding	non_TFs
0.017450911	-0.065042905	0.04	0.292	1	Old	GUSBP9	non_coding	non_TFs
0.040364431	0.351981841	1	1	1	Young	H2AFV	coding	non_TFs
0.020632918	-0.105332246	0.08	0.333	1	Old	HAGLR	non_coding	non_TFs
0.029807964	-0.354214756	0.08	0.333	1	Old	HAMP	coding	non_TFs
0.019817973	-0.156777325	0.12	0.417	1	Old	HBZ	coding	non_TFs
0.028039376	0.823327974	0.8	0.833	1	Young	HCG11	non_coding	non_TFs
0.009226853	-1.056701552	0.16	0.5	1	Old	HDAC4-AS1	non_coding	non_TFs
0.018773411	0.646729666	1	1	1	Young	HDGF	coding	non_TFs
0.030946422	-0.094207714	0.48	0.875	1	Old	HECA	coding	non_TFs
0.041725964	0.734888934	0.92	0.708	1	Young	HEIH	non_coding	non_TFs
0.022387749	0.678849774	0.48	0.208	1	Young	HEY1	coding	TFs
0.048838371	-0.09171886	0.96	1	1	Old	HFM1	coding	non_TFs
0.003683959	-0.449465632	0.36	0.708	1	Old	HID1	coding	non_TFs
0.002333118	-2.178484893	0.32	0.708	1	Old	HIST1H2AB	coding	non_TFs
0.046590936	-0.639204296	1	1	1	Old	HIST1H2AC	coding	non_TFs
0.044409482	-0.671753204	0.92	0.958	1	Old	HIST1H2BD	coding	non_TFs
0.001520151	-2.093933786	0.84	1	1	Old	HIST1H2BK	coding	non_TFs
0.026648203	-1.616914164	0.48	0.833	1	Old	HIST1H3A	coding	non_TFs
0.039976053	-0.696265969	0.04	0.25	1	Old	HIST1H3I	coding	non_TFs
0.048838371	1.021540167	1	1	1	Young	HIST1H4C	coding	non_TFs
0.017309302	-1.260409665	0.44	0.875	1	Old	HIST1H4E	coding	non_TFs
0.04450434	-1.178307898	0.48	0.75	1	Old	HIST1H4K	coding	non_TFs
0.006771138	-0.521246017	0.12	0.5	1	Old	HIST4H4	coding	non_TFs
0.044431189	0.445845719	1	1	1	Young	HLA-C	coding	non_TFs
0.018946728	-0.126387257	0.24	0.542	1	Old	HLA-DMA	coding	non_TFs
0.044997297	-0.970286692	0.76	0.75	1	Old	HLA-G	coding	non_TFs
0.048838371	-0.312927376	0.96	1	1	Old	HMG20A	coding	TFs
0.024448945	0.277097084	1	1	1	Young	HMGA2	coding	TFs
0.048838371	-0.59522603	0.96	1	1	Old	HMGCL	coding	non_TFs
0.021571721	-0.678945655	0.44	0.792	1	Old	HMGN3-AS1	non_coding	non_TFs
0.018264474	-0.076448662	0	0.208	1	Old	HMX1	coding	TFs
0.0172074	-0.052955317	0.4	0.792	1	Old	HNF1B	coding	TFs
0.020888154	0.60664733	1	1	1	Young	HNRNPA0	coding	non_TFs
0.006333433	0.236909332	1	1	1	Young	HNRNPA1P48	coding	non_TFs
0.017788085	0.416265269	1	1	1	Young	HNRNPA3	coding	non_TFs
0.013511305	0.461252261	1	1	1	Young	HNRNPD	coding	non_TFs
0.024448945	0.466185898	1	1	1	Young	HNRNPH1	coding	non_TFs
0.038452344	0.533738816	1	1	1	Young	HNRNPK	coding	non_TFs
0.0366178	0.462610281	1	1	1	Young	HNRNPM	coding	non_TFs
0.022021317	0.515047962	1	1	1	Young	HPF1	coding	non_TFs
0.027061926	-0.274457292	0.6	0.875	1	Old	HRH2	coding	non_TFs
0.038452344	0.278418701	1	1	1	Young	HSP90AA1	coding	non_TFs
0.026229284	-0.099183387	0.4	0.708	1	Old	HTR1E	coding	non_TFs
0.014831315	-0.245771577	0.08	0.375	1	Old	HTR6	coding	non_TFs
0.048838371	1.016853407	1	1	1	Young	HTRA1	coding	non_TFs
0.008883382	-0.386486639	0	0.25	1	Old	ICAM5	coding	non_TFs
0.034858356	0.814741449	1	1	1	Young	ID4	coding	non_TFs
0.00986121	-0.461699848	0.88	0.958	1	Old	IFNGR2	coding	non_TFs
0.013869417	-0.812752995	0.88	0.958	1	Old	IFT22	coding	non_TFs
0.043266069	-0.101704609	0.04	0.25	1	Old	IGFL2-AS1	non_coding	non_TFs
0.037092822	-0.058562093	0	0.167	1	Old	IGHD	non_coding	non_TFs
0.045445331	0.101645548	0.16	0	1	Young	IGHG3	non_coding	non_TFs
0.04905737	-0.558430618	0.48	0.75	1	Old	IGIP	coding	non_TFs
0.045445331	0.392974215	0.16	0	1	Young	IGLC3	non_coding	non_TFs
0.004907661	-0.001208814	0.4	0.833	1	Old	IL19	coding	non_TFs
0.023510069	0.078885799	0.2	0	1	Young	IL1F10	coding	non_TFs
0.002403361	-0.153728241	0.24	0.667	1	Old	IL4I1	coding	non_TFs
0.044431189	0.548694531	1	1	1	Young	IL6ST	coding	non_TFs
0.019290466	-0.115305293	0.68	0.917	1	Old	ILDR2	coding	non_TFs
0.040364431	0.599849604	1	1	1	Young	ILF3	coding	non_TFs
0.044367336	-0.320853294	0.4	0.75	1	Old	INCA1	coding	non_TFs
0.039226912	-0.151113675	0.28	0.5	1	Old	INCENP	coding	non_TFs
0.00132735	1.421642576	1	1	1	Young	INHBB	coding	non_TFs
0.003103549	-0.442164415	0.4	0.833	1	Old	INO80E	coding	non_TFs
0.020888154	0.449546619	1	1	1	Young	INSR	coding	non_TFs
0.010169851	0.549868902	1	1	1	Young	IPO5	coding	non_TFs
0.013511305	0.378589948	1	1	1	Young	IPO8	coding	non_TFs
0.020086301	-0.594635864	0.24	0.583	1	Old	IQCC	coding	non_TFs
0.04717419	-0.035103335	0.52	0.833	1	Old	IQUB	coding	non_TFs
0.010772292	0.82839046	1	0.958	1	Young	IRF2BPL	coding	non_TFs
0.036663334	-0.268196713	0.6	0.875	1	Old	IRF6	coding	TFs
0.027105162	0.438372983	1	1	1	Young	IRS1	coding	non_TFs
0.012073116	0.635122133	1	1	1	Young	IRS2	coding	non_TFs
0.012073116	0.425595874	0.96	1	1	Young	ITGAV	coding	non_TFs
0.024921222	0.556313892	0.84	0.708	1	Young	JRK	coding	TFs
0.015098823	0.747688269	1	1	1	Young	JUND	coding	TFs
0.006859761	-0.265857172	0.32	0.708	1	Old	KANK3	coding	non_TFs
0.023956005	-0.428276334	0.08	0.333	1	Old	KCNA5	coding	non_TFs
0.026462145	-0.168548315	0.76	0.833	1	Old	KCNK13	coding	non_TFs
0.04735024	-0.011498531	0.64	0.792	1	Old	KCNMB2-AS1	non_coding	non_TFs
0.024273272	-0.078149629	0.04	0.292	1	Old	KCNQ1-AS1	non_coding	non_TFs
0.04905737	-0.223933542	0.52	0.708	1	Old	KCTD10	coding	non_TFs
0.044431189	0.491859509	1	1	1	Young	KCTD20	coding	non_TFs
0.044184664	0.915659078	0.8	0.5	1	Young	KDM7A-DT	non_coding	non_TFs
0.034858356	0.398725714	1	1	1	Young	KHDRBS1	coding	non_TFs
0.007063171	-0.632147889	0.8	0.917	1	Old	KIAA0100	coding	non_TFs
0.01138528	-0.107666668	0.84	1	1	Old	KIF2A	coding	non_TFs
0.01663277	-0.321425984	0.24	0.625	1	Old	KIFC1	coding	non_TFs
0.037092822	-0.477409537	0	0.167	1	Old	KISS1R	coding	non_TFs
0.033171613	0.720218159	1	0.958	1	Young	KLF10	coding	TFs
0.030006846	0.542106566	1	0.958	1	Young	KLF15	coding	TFs
0.003744889	-0.210189247	0.72	0.917	1	Old	KLF3-AS1	non_coding	non_TFs
0.015098823	0.77341797	1	1	1	Young	KLF6	coding	TFs
0.018773411	0.475957998	0.96	1	1	Young	KLF9	coding	TFs
0.021831979	-0.169507413	0.72	1	1	Old	KLHDC1	coding	non_TFs
0.010748853	-0.186488705	0.64	0.958	1	Old	KLHL22	coding	non_TFs
0.048838371	0.585413869	1	0.958	1	Young	KLHL36	coding	non_TFs
0.044431189	0.240384958	1	1	1	Young	KLHL8	coding	non_TFs
0.042635782	-0.153576754	0.12	0.375	1	Old	KLK10	coding	non_TFs
0.021444896	0.526409854	0.96	0.958	1	Young	KMT2E-AS1	non_coding	non_TFs
0.00338962	-0.217705771	0.96	1	1	Old	KNTC1	coding	non_TFs
0.040364431	0.431072298	1	1	1	Young	KPNB1	coding	non_TFs
0.012033959	0.143301731	0.24	0	1	Young	KRT16	coding	non_TFs
0.036900773	-0.119827121	0.04	0.25	1	Old	KRT17P5	non_coding	non_TFs
0.037092822	-0.051407396	0	0.167	1	Old	KRT25	coding	non_TFs
0.045445331	0.135730357	0.16	0	1	Young	KRT5	coding	non_TFs
0.037092822	-0.093872962	0	0.167	1	Old	KRT76	coding	non_TFs
0.023510069	0.331306312	0.2	0	1	Young	KRT8P29	non_coding	non_TFs
0.007789305	-1.080127667	0.6	0.833	1	Old	KXD1	coding	non_TFs
0.0366178	-0.792485938	1	1	1	Old	LAGE3	coding	non_TFs
0.002789774	0.794491513	1	1	1	Young	LAMP1	coding	non_TFs
0.010185437	-0.062094915	0.28	0.667	1	Old	LAMP3	coding	non_TFs
0.045976896	-0.724834461	0.32	0.542	1	Old	LAPTM4A-DT	non_coding	non_TFs
0.021541772	-0.124896956	0.52	0.792	1	Old	LDHC	coding	non_TFs
0.00222423	-0.094431424	0.56	0.917	1	Old	LERFS	non_coding	non_TFs
0.042079143	-0.087698588	0.24	0.583	1	Old	LHFPL3-AS2	non_coding	non_TFs
0.03693369	-0.098201824	0.44	0.667	1	Old	LIFR-AS1	non_coding	non_TFs
0.03151184	-0.122011196	0.84	1	1	Old	LIN7A	coding	non_TFs
0.014719301	-0.262624215	0.04	0.292	1	Old	LINC00184	non_coding	non_TFs
0.046568568	-0.10530049	0.88	1	1	Old	LINC00476	non_coding	non_TFs
0.039222805	-0.07451918	0.8	0.958	1	Old	LINC00551	non_coding	non_TFs
0.02710566	-0.043350991	0.2	0.542	1	Old	LINC00581	non_coding	non_TFs
0.016837187	-0.55325815	0.88	1	1	Old	LINC00665	non_coding	non_TFs
0.034029315	-0.227502098	0.04	0.25	1	Old	LINC00691	non_coding	non_TFs
0.022664502	-0.229287003	0.16	0.458	1	Old	LINC00839	non_coding	non_TFs
0.02173621	0.109999169	0.6	0.25	1	Young	LINC01133	non_coding	non_TFs
0.049373389	-0.028552633	0.28	0.542	1	Old	LINC01198	non_coding	non_TFs
0.009302601	-0.258853405	0.08	0.375	1	Old	LINC01224	non_coding	non_TFs
0.037740783	-0.529837951	0.28	0.542	1	Old	LINC01275	non_coding	non_TFs
0.007220107	-0.080141471	0.44	0.875	1	Old	LINC01426	non_coding	non_TFs
0.003251222	-0.030862285	0.04	0.417	1	Old	LINC01443	non_coding	non_TFs
0.012073797	-0.950646405	0.12	0.417	1	Old	LINC01480	non_coding	non_TFs
0.023986316	-0.242025966	0.24	0.583	1	Old	LINC01543	non_coding	non_TFs
0.003172457	-0.150863782	0.16	0.583	1	Old	LINC01562	non_coding	non_TFs
0.010549936	0.101054802	0.4	0.083	1	Young	LINC01566	non_coding	non_TFs
0.012728685	-0.189778347	0.84	0.958	1	Old	LINC01578	non_coding	non_TFs
0.031221777	-0.12697	0.2	0.5	1	Old	LINC01583	non_coding	non_TFs
0.025960454	-0.056295843	0.12	0.417	1	Old	LINC01603	non_coding	non_TFs
0.037092822	-0.054950851	0	0.167	1	Old	LINC01626	non_coding	non_TFs
0.048352164	-0.065244061	0.12	0.375	1	Old	LINC01648	non_coding	non_TFs
0.037092822	-0.232928264	0	0.167	1	Old	LINC01666	non_coding	non_TFs
0.018264474	-0.101896658	0	0.208	1	Old	LINC01671	non_coding	non_TFs
0.029181955	-0.075903325	0.16	0.458	1	Old	LINC01685	non_coding	non_TFs
0.003531718	-0.091482559	0.56	0.917	1	Old	LINC01697	non_coding	non_TFs
0.037092822	-0.082313829	0	0.167	1	Old	LINC01706	non_coding	non_TFs
0.010423119	-0.070736256	0.12	0.417	1	Old	LINC01739	non_coding	non_TFs
0.021589524	0.004844002	0.48	0.792	1	Young	LINC01821	non_coding	non_TFs
0.017581312	-0.238885781	0.36	0.583	1	Old	LINC01841	non_coding	non_TFs
0.037092822	-0.05198419	0	0.167	1	Old	LINC01863	non_coding	non_TFs
0.037092822	-0.080962311	0	0.167	1	Old	LINC01871	non_coding	non_TFs
0.017644757	-0.325415248	0.32	0.667	1	Old	LINC01893	non_coding	non_TFs
0.003602233	-0.160585449	0.04	0.375	1	Old	LINC01947	non_coding	non_TFs
0.037092822	-0.038295868	0	0.167	1	Old	LINC01989	non_coding	non_TFs
0.045445331	0.248574505	0.16	0	1	Young	LINC02000	non_coding	non_TFs
0.005167274	-0.125855646	0.2	0.625	1	Old	LINC02005	non_coding	non_TFs
0.004247607	-0.210301912	0	0.292	1	Old	LINC02129	non_coding	non_TFs
0.037092822	-0.087203042	0	0.167	1	Old	LINC02190	non_coding	non_TFs
0.02992301	-0.062642445	0.8	1	1	Old	LINC02223	non_coding	non_TFs
0.048723204	-0.104232326	0.84	0.958	1	Old	LINC02250	non_coding	non_TFs
0.010627705	-0.244650329	0.52	0.833	1	Old	LINC02259	non_coding	non_TFs
0.00593759	-0.524339834	0.48	0.75	1	Old	LINC02265	non_coding	non_TFs
0.003085667	-0.065952911	0.72	0.917	1	Old	LINC02268	non_coding	non_TFs
0.004809155	-0.056704034	0.36	0.708	1	Old	LINC02355	non_coding	non_TFs
0.035762022	-0.06046619	0.2	0.458	1	Old	LINC02395	non_coding	non_TFs
0.037092822	-0.114093802	0	0.167	1	Old	LINC02473	non_coding	non_TFs
0.045445331	0.061195487	0.16	0	1	Young	LINC02498	non_coding	non_TFs
0.029278631	-0.041045725	0.32	0.667	1	Old	LINC02516	non_coding	non_TFs
0.012157148	-0.341499691	0.16	0.5	1	Old	LINC02610	non_coding	non_TFs
0.042356539	-0.118793319	1	1	1	Old	LINC02615	non_coding	non_TFs
0.023956005	-0.546965846	0.08	0.333	1	Old	LINC02629	non_coding	non_TFs
0.010897255	-0.195702312	0.08	0.375	1	Old	LINC02634	non_coding	non_TFs
0.046984564	0.260531065	0.6	0.375	1	Young	LINC02642	non_coding	non_TFs
0.037092822	-0.049619109	0	0.167	1	Old	LINC02750	non_coding	non_TFs
0.008883382	-0.032570376	0	0.25	1	Old	LINC02751	non_coding	non_TFs
0.047472463	-0.179529802	0.24	0.542	1	Old	LINC02810	non_coding	non_TFs
0.037092822	-0.356886419	0	0.167	1	Old	LINC02856	non_coding	non_TFs
0.012780964	-0.106943143	0.44	0.708	1	Old	LIPI	coding	non_TFs
0.027105162	0.42568819	0.96	1	1	Young	LLPH	coding	non_TFs
0.039753177	-0.201866817	0.76	0.875	1	Old	LMNB1	coding	non_TFs
0.027940476	-0.108292784	0.44	0.708	1	Old	LNP1	coding	non_TFs
0.031949451	-0.267957682	0.28	0.542	1	Old	LOXL3	coding	non_TFs
0.029459247	0.103650029	0.68	0.458	1	Young	LPAL2	non_coding	non_TFs
0.008139142	0.569612653	0.8	0.458	1	Young	LRATD2	coding	non_TFs
0.002474091	-0.254054755	0.72	0.958	1	Old	LRP4	coding	non_TFs
0.035501538	-0.348090684	0.44	0.75	1	Old	LRRC29	coding	non_TFs
0.015517872	0.515976866	0.96	0.958	1	Young	LRRC47	coding	non_TFs
0.00803308	-0.048394778	0.84	1	1	Old	LRRC69	coding	non_TFs
0.000178683	-0.90354567	0.2	0.792	1	Old	LRRC73	coding	non_TFs
0.035681724	0.530241081	0.96	0.875	1	Young	LSM14B	coding	non_TFs
0.024448945	-0.63041387	0.96	1	1	Old	LSM2	coding	non_TFs
0.04635656	-0.422199334	0.4	0.708	1	Old	LSMEM1	coding	non_TFs
0.044367336	-0.21921634	0.4	0.75	1	Old	LTV1	coding	non_TFs
0.016751573	-0.060935386	0.24	0.583	1	Old	MAEL	coding	non_TFs
0.007585125	0.994211682	1	1	1	Young	MAF	coding	TFs
0.019008411	-0.418228385	0.12	0.458	1	Old	MANEA-DT	non_coding	non_TFs
0.026733148	-0.238733626	0.56	0.667	1	Old	MAPK8IP1	coding	non_TFs
0.043196399	-0.352704713	0.88	0.875	1	Old	MAPKAPK3	coding	non_TFs
0.017788085	-0.615795084	0.96	1	1	Old	MAPRE1	coding	non_TFs
0.002612477	0.922576425	1	1	1	Young	MARCKS	coding	non_TFs
0.042597424	-0.184643489	0.2	0.458	1	Old	MATK	coding	non_TFs
0.034858356	0.403807644	1	1	1	Young	MBD2	coding	TFs
0.001296783	-0.188642086	0.04	0.417	1	Old	MBD3L1	coding	non_TFs
0.026303364	-0.093753426	0.04	0.292	1	Old	MC1R	coding	non_TFs
0.040559624	-0.217887225	0.24	0.5	1	Old	MCAM	coding	non_TFs
0.009054222	0.400486471	1	1	1	Young	MCL1	coding	non_TFs
0.042079143	-0.375288951	0.32	0.5	1	Old	MCM2	coding	non_TFs
0.034765663	0.536038119	0.92	0.875	1	Young	MDC1	coding	non_TFs
0.040364431	0.463668458	1	1	1	Young	MDFIC	coding	non_TFs
0.027105162	0.314983699	1	1	1	Young	MED13	coding	non_TFs
0.035681724	-0.701219561	0.88	0.958	1	Old	MED31	coding	non_TFs
0.010872872	0.18432565	0.32	0.042	1	Young	METRN	coding	non_TFs
0.021941631	-0.95552645	0.52	0.958	1	Old	METTL23	coding	non_TFs
0.012728685	0.377104535	0.96	0.833	1	Young	MEX3D	coding	non_TFs
0.030768404	-0.335914408	0.96	0.958	1	Old	MGRN1	coding	non_TFs
0.017804727	-0.24657348	0.24	0.583	1	Old	MICB	coding	non_TFs
0.044652395	0.994291961	0.64	0.333	1	Young	MICOS10P2	non_coding	non_TFs
0.016484985	-0.222949275	0.6	0.833	1	Old	MIER2	coding	non_TFs
0.044997297	-1.185953365	0.6	0.917	1	Old	MINCR	non_coding	non_TFs
0.028520185	-0.070997317	0.92	1	1	Old	MIPOL1	coding	non_TFs
0.042356539	0.63851278	0.96	1	1	Young	MIR503HG	non_coding	non_TFs
0.037092822	-0.78982216	0	0.167	1	Old	MIR542	non_coding	non_TFs
0.034029315	-1.166152494	0.04	0.25	1	Old	MIR876	non_coding	non_TFs
0.024448945	-0.073967905	1	1	1	Old	MIR924HG	non_coding	non_TFs
0.035568234	-0.209847328	0.64	0.917	1	Old	MIRLET7BHG	non_coding	non_TFs
0.027105162	0.445462693	1	1	1	Young	MKRN1	coding	non_TFs
0.029278631	-0.026618588	0.32	0.667	1	Old	MMP24OS	coding	non_TFs
0.024385531	-0.102071054	0.64	0.833	1	Old	MN1	coding	non_TFs
0.023510069	0.155724118	0.2	0	1	Young	MNX1-AS1	non_coding	non_TFs
0.033300957	-0.164189837	0.44	0.667	1	Old	MOGAT1	coding	non_TFs
0.033167127	-0.261773822	0.92	1	1	Old	MOK	coding	non_TFs
0.009893292	-0.145974052	0.16	0.5	1	Old	MON1A	coding	non_TFs
0.031744405	-0.196154005	0.2	0.458	1	Old	MPL	coding	non_TFs
0.002902312	-0.480292766	0.44	0.792	1	Old	MPP2	coding	non_TFs
0.026636999	-0.393324881	0.76	0.875	1	Old	MPPE1	coding	non_TFs
0.019806151	-0.549428585	1	1	1	Old	MRAP	coding	non_TFs
0.041202179	-0.352635501	0.68	0.875	1	Old	MRNIP	coding	non_TFs
0.00296333	-0.230816751	0.84	0.958	1	Old	MROH8	coding	non_TFs
0.018761318	-0.603982299	0.92	0.958	1	Old	MRPL23	coding	non_TFs
0.046395293	-0.815248132	0.84	0.917	1	Old	MRPS18A	coding	non_TFs
0.008883382	-0.052409845	0	0.25	1	Old	MS4A14	coding	non_TFs
0.039976053	-0.18881474	0.04	0.25	1	Old	MSLNL	coding	non_TFs
0.008883382	-0.212599252	0	0.25	1	Old	MSX2	coding	TFs
0.015952521	0.36856076	1	1	1	Young	MT-ND3	coding	non_TFs
0.048838371	0.585307616	1	1	1	Young	MT-TC	non_coding	non_TFs
0.022213463	-1.953759902	0.56	0.875	1	Old	MT-TF	non_coding	non_TFs
0.015098823	0.692210618	1	1	1	Young	MT-TN	non_coding	non_TFs
0.026122269	-1.849610015	0.28	0.625	1	Old	MT-TS2	non_coding	non_TFs
0.042597424	-1.234725562	0.2	0.458	1	Old	MT-TW	non_coding	non_TFs
0.005270804	1.121834364	1	1	1	Young	MT-TY	non_coding	non_TFs
0.044322679	0.69038434	0.96	0.833	1	Young	MTCO1P40	non_coding	non_TFs
0.006333433	0.685006218	1	1	1	Young	MTDH	coding	non_TFs
0.005268393	-0.71503088	0.48	0.917	1	Old	MTFR1L	coding	non_TFs
0.045445331	0.615610395	0.16	0	1	Young	MTND6P33	non_coding	non_TFs
0.044367336	-0.024234198	0.4	0.75	1	Old	MTTP	coding	non_TFs
0.020086301	-0.280110965	0.24	0.583	1	Old	MYCN	coding	TFs
0.049831536	-0.305707479	0.32	0.583	1	Old	MYL4	coding	non_TFs
0.047196543	-0.212245232	0.68	0.833	1	Old	MYLK3	coding	non_TFs
0.013936741	-0.037088804	0.32	0.667	1	Old	MYOSLID	non_coding	non_TFs
0.031048499	-0.132465148	0.44	0.708	1	Old	MYOZ3	coding	non_TFs
0.033171613	0.300380023	1	1	1	Young	NAA25	coding	non_TFs
0.019793587	-0.176828158	0.92	0.958	1	Old	NAALAD2	coding	non_TFs
0.010169851	0.461093371	1	1	1	Young	NACA	coding	non_TFs
0.044204901	-0.598515507	0.12	0.333	1	Old	NAGS	coding	non_TFs
0.00495415	0.519020296	1	1	1	Young	NAP1L1	coding	non_TFs
0.040078895	-0.43738624	0.76	0.958	1	Old	NAPA	coding	non_TFs
0.017692961	-0.24752991	0.2	0.542	1	Old	NBPF7	non_coding	non_TFs
0.034858356	0.341131247	0.96	1	1	Young	NBPF8	non_coding	non_TFs
0.046590936	0.245875378	1	1	1	Young	NCOA2	coding	TFs
0.036900773	-0.239633589	0.04	0.25	1	Old	NCOR1P1	non_coding	non_TFs
0.016034034	-0.133846183	0.04	0.292	1	Old	NCR1	coding	non_TFs
0.038452344	0.408965821	1	1	1	Young	NDUFA5	coding	non_TFs
0.001870873	0.387341228	1	1	1	Young	NDUFB2	coding	non_TFs
0.020888154	0.448635661	1	1	1	Young	NET1	coding	non_TFs
0.037092822	-0.157478985	0	0.167	1	Old	NEURL1-AS1	non_coding	non_TFs
0.001632705	0.511789129	1	1	1	Young	NFIL3	coding	TFs
0.003599908	-0.399718925	0.48	0.833	1	Old	NFS1	coding	non_TFs
0.008047567	-0.668306219	0.92	1	1	Old	NIF3L1	coding	non_TFs
0.014632044	-0.17867468	0.52	0.792	1	Old	NKD1	coding	non_TFs
0.049026249	0.189544144	0.84	0.625	1	Young	NMBR	coding	non_TFs
0.002187914	-0.108767298	0.08	0.458	1	Old	NME1-NME2	coding	non_TFs
0.019815275	-0.288611293	0.72	0.875	1	Old	NME5	coding	non_TFs
0.011787534	-0.789898112	0.56	0.958	1	Old	NOB1	coding	non_TFs
0.03430324	-0.52308179	0.72	0.917	1	Old	NOC2L	coding	non_TFs
0.045445331	0.17801275	0.16	0	1	Young	NOG	coding	non_TFs
0.043930484	-0.241350509	0.64	0.875	1	Old	NOP14	coding	non_TFs
0.037092822	-0.063674907	0	0.167	1	Old	NOS2P2	non_coding	non_TFs
0.021270943	-0.277956288	0.56	0.833	1	Old	NOTCH4	coding	non_TFs
0.037740783	-0.040389664	0.28	0.542	1	Old	NOX3	coding	non_TFs
0.002001565	0.433776027	1	1	1	Young	NPIPA1	coding	non_TFs
0.01563133	-0.178329004	0.68	0.958	1	Old	NPIPB2	coding	non_TFs
0.012780964	-0.389148225	0.44	0.708	1	Old	NPR2	coding	non_TFs
0.046590936	0.478776759	1	1	1	Young	NPTN	coding	non_TFs
0.042356539	0.352285124	0.96	1	1	Young	NR1D2	coding	TFs
0.043204067	-0.953544584	0.2	0.417	1	Old	NR2C2AP	coding	non_TFs
0.009054222	0.679302943	1	1	1	Young	NR2F2	coding	TFs
0.024448945	-0.105480466	0.96	1	1	Old	NR3C2	coding	TFs
0.022618987	-0.637995828	0.24	0.583	1	Old	NRN1	coding	non_TFs
0.00842418	-0.191214482	0.6	0.875	1	Old	NRXN2	coding	non_TFs
0.025430877	-0.326266614	0.76	0.917	1	Old	NSUN2	coding	non_TFs
0.030163322	-0.513978871	0.52	0.833	1	Old	NTHL1	coding	non_TFs
0.040263165	-0.057200054	0.28	0.583	1	Old	NTSR1	coding	non_TFs
0.044409482	0.234073016	0.96	0.917	1	Young	NUAK1	coding	non_TFs
0.003177739	0.751069659	1	1	1	Young	NUCKS1	coding	non_TFs
0.043876648	-1.157885647	0.56	0.792	1	Old	NUDT8	coding	non_TFs
0.042251291	-0.286767293	0.8	1	1	Old	NUP37	coding	non_TFs
0.007116299	-0.059766898	0.64	0.958	1	Old	NUP62CL	coding	non_TFs
0.020334837	-1.216939535	0.32	0.625	1	Old	NUS1P1	non_coding	non_TFs
0.045445331	0.09941691	0.16	0	1	Young	OCM	coding	non_TFs
0.040559624	-0.412786383	0.24	0.5	1	Old	ODC1-DT	non_coding	non_TFs
0.023652039	-0.178755005	0.68	0.875	1	Old	OLFM2	coding	non_TFs
0.013974513	0.062109622	0.32	0.042	1	Young	OLFM4	coding	non_TFs
0.046590936	0.417933951	1	1	1	Young	OLFML2B	coding	non_TFs
0.03793276	0.098475849	0.68	0.333	1	Young	OOEP	coding	non_TFs
0.037092822	-0.027661908	0	0.167	1	Old	OOSP1	coding	non_TFs
0.037092822	-0.365806997	0	0.167	1	Old	OR10B1P	non_coding	non_TFs
0.037092822	-0.107803149	0	0.167	1	Old	OR1D4	non_coding	non_TFs
0.041593525	0.312751264	0.24	0.042	1	Young	OR2I1P	coding	non_TFs
0.037092822	-0.063907256	0	0.167	1	Old	OR52I2	coding	non_TFs
0.037092822	-0.165274781	0	0.167	1	Old	OR7E36P	non_coding	non_TFs
0.048636864	-0.098842804	0.76	1	1	Old	OSBPL3	coding	non_TFs
0.009047175	-0.383834476	0.88	1	1	Old	OSCP1	coding	non_TFs
0.005083693	-0.177724143	0.16	0.542	1	Old	OSGEPL1	coding	non_TFs
0.03949126	-0.393386941	0.08	0.333	1	Old	OSTCP4	non_coding	non_TFs
0.044367336	-0.051317509	0.44	0.708	1	Old	OVCH1-AS1	non_coding	non_TFs
0.022380416	-0.060207926	0.04	0.292	1	Old	OVCH2	coding	non_TFs
0.039473224	-0.064560393	0.4	0.667	1	Old	P2RX5-TAX1BP3	coding	non_TFs
0.018527581	-0.343837059	0.36	0.708	1	Old	P3H3	coding	non_TFs
0.045445331	0.388607657	0.16	0	1	Young	PA2G4P1	non_coding	non_TFs
0.015952521	0.39675788	1	1	1	Young	PABPC1	coding	non_TFs
0.013511305	0.768980497	1	1	1	Young	PABPC4	coding	non_TFs
0.028524237	0.493796816	1	1	1	Young	PAFAH1B2	coding	non_TFs
0.023233489	-0.161821763	0.64	0.958	1	Old	PAQR5	coding	non_TFs
0.037092822	-0.007504392	0	0.167	1	Old	PAX8-AS1	non_coding	non_TFs
0.040344019	-0.164874288	0.92	0.958	1	Old	PBLD	coding	non_TFs
0.003852418	0.529851694	1	1	1	Young	PCBP2	coding	non_TFs
0.013533656	-0.277968081	0.32	0.708	1	Old	PCDH12	coding	non_TFs
0.037092822	-0.258649273	0	0.167	1	Old	PCDH8	coding	non_TFs
0.022041152	-0.168684743	0.72	0.875	1	Old	PDE9A	coding	non_TFs
0.045606722	-0.086966406	0.52	0.667	1	Old	PDZPH1P	non_coding	non_TFs
0.037860115	-0.438714265	0.72	0.917	1	Old	PEX11G	coding	non_TFs
0.032200461	-0.321363407	0.8	0.958	1	Old	PEX3	coding	non_TFs
0.034388107	1.492574264	0.88	0.625	1	Young	PF4V1	coding	non_TFs
0.037476872	-0.410789531	0.88	0.958	1	Old	PGM3	coding	non_TFs
0.0366178	0.403292556	1	1	1	Young	PHF20L1	coding	non_TFs
0.008049177	0.729695966	1	1	1	Young	PHLDA1	coding	non_TFs
0.013989433	-0.710342663	0.64	1	1	Old	PHYHD1	coding	non_TFs
0.036219613	-0.129658566	0.6	0.833	1	Old	PI4KAP1	non_coding	non_TFs
0.044431189	0.24241404	1	1	1	Young	PIK3C2A	coding	non_TFs
0.0175004	-0.1094282	0.36	0.708	1	Old	PIK3C2B	coding	non_TFs
0.025747443	0.243653541	1	1	1	Young	PIN4	coding	non_TFs
0.011839423	-1.40019948	0.44	0.75	1	Old	PITPNA-AS1	non_coding	non_TFs
0.040185913	-0.219264054	0.76	1	1	Old	PITPNM3	coding	non_TFs
0.029113294	-0.210377174	0.8	0.958	1	Old	PITRM1	coding	non_TFs
0.014831315	-0.207384872	0.08	0.375	1	Old	PKMYT1	coding	non_TFs
0.020902075	-0.244276813	0.36	0.667	1	Old	PLA1A	coding	non_TFs
0.048941143	-0.279697837	0.16	0.417	1	Old	PLA2G4F	coding	non_TFs
0.047727744	-0.198266964	0.4	0.625	1	Old	PLAAT1	coding	non_TFs
0.017785177	0.577982129	0.92	1	1	Young	PLCB3	coding	non_TFs
0.045445331	0.139477667	0.16	0	1	Young	PLGLA	non_coding	non_TFs
0.024448945	0.735888166	1	1	1	Young	PLP1	coding	non_TFs
0.030196472	-0.173421545	0.24	0.583	1	Old	PLPPR3	coding	non_TFs
0.023696133	-0.899292248	0.8	0.958	1	Old	PMM1	coding	non_TFs
0.031949327	-0.184937992	0.56	0.875	1	Old	PMS2P3	non_coding	non_TFs
0.028039376	-0.328886734	0.72	0.917	1	Old	PMS2P4	non_coding	non_TFs
0.011782231	-0.043227903	0.08	0.375	1	Old	PMS2P6	non_coding	non_TFs
0.034029315	-0.111687976	0.04	0.25	1	Old	PNLIPRP1	coding	non_TFs
0.032795414	-0.199999086	0.68	1	1	Old	POC1A	coding	non_TFs
0.030006846	-0.122696606	0.96	1	1	Old	POLD3	coding	non_TFs
0.019806151	0.570785702	1	0.958	1	Young	POLR3GL	coding	non_TFs
0.018264474	-0.119247924	0	0.208	1	Old	POM121B	non_coding	non_TFs
0.030781136	0.012642178	0.72	0.375	1	Young	POTEKP	non_coding	non_TFs
0.011406253	-0.472483666	1	1	1	Old	PPIAP22	non_coding	non_TFs
0.043266069	-0.445293172	0.04	0.25	1	Old	PPIAP43	non_coding	non_TFs
0.030781136	-0.121585148	0.4	0.708	1	Old	PPM1K-DT	non_coding	non_TFs
0.017785177	-0.484259106	0.92	1	1	Old	PPME1	coding	non_TFs
0.034473976	-0.093059873	0.44	0.875	1	Old	PPP1R3A	coding	non_TFs
0.016848373	0.543886409	1	1	1	Young	PPP4R2	coding	non_TFs
0.034858356	0.587625739	0.96	1	1	Young	PPRC1	coding	non_TFs
0.00014965	-0.098602462	0.16	0.708	1	Old	PRB2	coding	non_TFs
0.024105209	-0.0911548	0.24	0.542	1	Old	PRDM12	coding	TFs
0.021281023	-0.212424556	0.6	0.958	1	Old	PRDM6	coding	TFs
0.042079143	-0.135537221	0.28	0.542	1	Old	PRDM9	coding	TFs
0.032230783	-0.121287924	0.24	0.542	1	Old	PRICKLE2-DT	non_coding	non_TFs
0.048838371	0.652324416	1	1	1	Young	PRKAR1A	coding	non_TFs
0.014285621	0.527770155	1	1	1	Young	PRKAR2A	coding	non_TFs
0.037092822	-0.142547991	0	0.167	1	Old	PROP1	coding	TFs
0.037092822	-0.001278522	0	0.167	1	Old	PRORP	coding	non_TFs
0.001535819	-0.648578308	0.64	0.917	1	Old	PRPF38A	coding	non_TFs
0.040324685	-0.035580364	0.24	0.542	1	Old	PRR5	coding	non_TFs
0.010634809	1.211490396	0.52	0.167	1	Young	PRR9	coding	non_TFs
0.017766442	-0.113238463	0.12	0.458	1	Old	PRSS36	coding	non_TFs
0.037331407	-0.079719632	0.52	0.75	1	Old	PSD	coding	non_TFs
0.046277988	-0.307907167	0.8	0.917	1	Old	PSMC2	coding	non_TFs
0.024448945	0.551506527	1	1	1	Young	PTBP3	coding	non_TFs
0.002786989	-0.498411292	0.88	1	1	Old	PTGR1	coding	non_TFs
0.029113294	-0.271855942	0.8	0.958	1	Old	PTP4A2	coding	non_TFs
0.041540011	-0.153348846	0.4	0.667	1	Old	PTPN5	coding	non_TFs
0.008600009	-0.39046435	0.48	0.75	1	Old	PTPN6	coding	non_TFs
0.048838371	0.295404051	1	1	1	Young	PUM2	coding	non_TFs
0.030006846	0.514580834	1	1	1	Young	PWWP2A	coding	non_TFs
0.01220848	-0.409249879	0.56	0.833	1	Old	PXMP2	coding	non_TFs
0.026968333	-0.298954434	0.84	0.917	1	Old	PYGB	coding	non_TFs
0.022786258	-0.271522034	0.48	0.792	1	Old	QRICH2	coding	non_TFs
0.027914032	-0.434713166	0.28	0.5	1	Old	RAB13	coding	non_TFs
0.017788085	0.569186185	1	1	1	Young	RAB14	coding	non_TFs
0.034858356	0.695857901	0.96	1	1	Young	RAB29	coding	non_TFs
0.023207583	0.475767453	1	1	1	Young	RAB31	coding	non_TFs
0.008538487	0.507840296	1	1	1	Young	RAC1	coding	non_TFs
0.010700796	-0.140848374	0.4	0.75	1	Old	RAD9B	coding	non_TFs
0.042356539	0.366010284	1	1	1	Young	RANBP2	coding	non_TFs
0.048838371	0.221999575	1	1	1	Young	RAPGEF2	coding	non_TFs
0.046590936	0.189879216	1	0.958	1	Young	RAPGEF6	coding	non_TFs
0.004247607	-0.245706452	0	0.292	1	Old	RASL10A	coding	non_TFs
0.016848373	0.529792697	1	1	1	Young	RASSF8	coding	non_TFs
0.008049177	0.750278422	1	0.958	1	Young	RBM15	coding	non_TFs
0.043266069	-0.045531761	0.04	0.25	1	Old	RBM7	coding	non_TFs
0.038452344	0.60368093	1	1	1	Young	RBM8A	coding	non_TFs
0.036234475	-0.14512669	0.24	0.5	1	Old	RBP7	coding	non_TFs
0.04450434	-0.132427204	0.44	0.792	1	Old	RDH13	coding	non_TFs
0.040364431	-0.532580648	0.96	1	1	Old	REEP5	coding	non_TFs
0.023652039	-0.244334167	0.68	0.875	1	Old	REXO1	coding	non_TFs
0.037092822	-0.064942834	0	0.167	1	Old	RFPL3	coding	non_TFs
0.006790495	-0.214263884	0.48	0.833	1	Old	RGMB	coding	non_TFs
0.048838371	0.431576401	1	1	1	Young	RHOB	coding	non_TFs
0.027105162	0.702813782	1	1	1	Young	RHOU	coding	non_TFs
0.018264474	-0.606385972	0	0.208	1	Old	RHPN1-AS1	non_coding	non_TFs
0.031537863	-0.16596412	0.92	0.958	1	Old	RHPN2	coding	non_TFs
0.034029315	-0.15386891	0.04	0.25	1	Old	RIC3-DT	non_coding	non_TFs
0.040898584	-0.33198134	0.44	0.667	1	Old	RIMKLA	coding	non_TFs
0.013511305	0.639202997	1	1	1	Young	RING1	coding	non_TFs
0.027733671	-0.162854508	0.08	0.333	1	Old	RIPPLY3	coding	non_TFs
0.039976053	-0.757484601	0.04	0.25	1	Old	RN7SL336P	non_coding	non_TFs
0.047331429	-0.173848667	0.32	0.583	1	Old	RNASET2	coding	non_TFs
0.033171613	0.522427699	1	1	1	Young	RNF11	coding	non_TFs
0.030006846	0.527142422	1	1	1	Young	RNF139	coding	non_TFs
0.031555215	0.531466123	1	0.958	1	Young	RNF146	coding	non_TFs
0.014719301	-0.365687777	0.04	0.292	1	Old	RNF166	coding	non_TFs
0.044431189	0.484453649	1	0.958	1	Young	RNF170	coding	non_TFs
0.037044811	-0.184923059	0.6	0.917	1	Old	RNF212	coding	non_TFs
0.036044286	-0.173075719	0.68	0.958	1	Old	RNF216P1	non_coding	non_TFs
0.005683964	-0.842783487	0.44	0.75	1	Old	RNF227	coding	non_TFs
0.012073116	0.539682471	1	1	1	Young	RNF41	coding	non_TFs
0.01636766	-1.003471277	0.88	0.958	1	Old	RNF7	coding	non_TFs
0.021220791	-1.424642754	0.12	0.417	1	Old	RNU1-120P	non_coding	non_TFs
0.027733671	-0.965100521	0.08	0.333	1	Old	RNU1-27P	non_coding	non_TFs
0.044103904	-1.852515978	0.4	0.708	1	Old	RNU5B-1	non_coding	non_TFs
0.037092822	-0.756587728	0	0.167	1	Old	RNU6-177P	non_coding	non_TFs
0.023510069	0.947815421	0.2	0	1	Young	RNU6-322P	non_coding	non_TFs
0.004247607	-1.095013535	0	0.292	1	Old	RNU6-7	non_coding	non_TFs
0.013845516	-2.032857659	0.24	0.625	1	Old	RNU6-722P	non_coding	non_TFs
0.019806151	0.329627911	1	1	1	Young	ROCK2	coding	non_TFs
0.023510069	0.042366181	0.2	0	1	Young	ROCR	non_coding	non_TFs
0.018976393	-0.945400808	0.04	0.292	1	Old	RPL10P7	non_coding	non_TFs
0.032014272	-0.416225954	0.08	0.333	1	Old	RPL21P3	non_coding	non_TFs
0.042356539	0.405616598	1	1	1	Young	RPL23	coding	non_TFs
0.037092822	-0.344577592	0	0.167	1	Old	RPL23AP48	non_coding	non_TFs
0.020888154	0.2779769	1	1	1	Young	RPL27	coding	non_TFs
0.015952521	0.479049199	1	1	1	Young	RPL34	coding	non_TFs
0.003177739	0.695749438	1	1	1	Young	RPL36AL	coding	non_TFs
0.014285621	0.437338558	1	1	1	Young	RPL38	coding	non_TFs
0.018773411	0.77437591	1	1	1	Young	RPL3P4	non_coding	non_TFs
0.044184664	0.624514402	0.72	0.583	1	Young	RPL4P5	non_coding	non_TFs
0.020705761	-0.553361432	0.76	0.958	1	Old	RPL5	coding	non_TFs
0.025747443	0.506509609	1	1	1	Young	RPL7P9	non_coding	non_TFs
0.042356539	0.359387195	1	1	1	Young	RPL9	coding	non_TFs
0.034405286	0.860903071	0.6	0.375	1	Young	RPL9P18	non_coding	non_TFs
0.027026946	-0.78903041	0.84	0.958	1	Old	RPS10P3	non_coding	non_TFs
0.008538487	0.477962795	1	1	1	Young	RPS15A	coding	non_TFs
0.022021317	0.367799613	1	1	1	Young	RPS20	coding	non_TFs
0.044431189	0.538810805	0.96	1	1	Young	RPS20P14	non_coding	non_TFs
0.0046506	0.991094865	1	0.875	1	Young	RPS24P8	non_coding	non_TFs
0.0366178	-0.465261503	1	1	1	Old	RPS3A	coding	non_TFs
0.017759007	0.511079566	0.92	0.917	1	Young	RPS3AP5	non_coding	non_TFs
0.046590936	0.2022619	1	0.958	1	Young	RPS6KA6	coding	non_TFs
0.039976053	-0.389971679	0.04	0.25	1	Old	RPS6KB2	coding	non_TFs
0.024448945	0.454761092	1	1	1	Young	RPS8	coding	non_TFs
0.039859907	-0.8309056	0.28	0.542	1	Old	RPSAP47	non_coding	non_TFs
0.01277431	0.26643283	0.96	1	1	Young	RTN4IP1	coding	non_TFs
0.048838371	0.423295856	1	1	1	Young	RYBP	coding	non_TFs
0.008370113	0.577066738	0.4	0.083	1	Young	S100A14	coding	non_TFs
0.01011699	-0.148952925	0.24	0.583	1	Old	SALL2	coding	TFs
0.031221777	-0.315540977	0.2	0.5	1	Old	SAMD15	coding	non_TFs
0.028524237	-0.375849919	1	1	1	Old	SAMHD1	coding	non_TFs
0.015098823	0.398949257	1	1	1	Young	SAR1A	coding	non_TFs
0.044402048	-0.210209154	0.28	0.542	1	Old	SAXO2	coding	non_TFs
0.03430324	-0.751859239	0.68	0.958	1	Old	SBDSP1	non_coding	non_TFs
0.01810429	-0.958256924	0.32	0.625	1	Old	SCO2	coding	non_TFs
0.046750712	-1.365649699	0.64	0.833	1	Old	SDHAF1	coding	non_TFs
0.032768077	-1.098068104	0.48	0.833	1	Old	SDR39U1	coding	non_TFs
0.020614795	-0.60845803	0.76	0.917	1	Old	SEC24C	coding	non_TFs
0.005605629	0.521067007	1	1	1	Young	SEC62	coding	non_TFs
0.001748063	0.54798238	1	1	1	Young	SEM1	coding	non_TFs
0.024040214	-0.14818321	0.48	0.792	1	Old	SENP8	coding	non_TFs
0.042356539	0.434620814	1	1	1	Young	SEPTIN2	coding	non_TFs
0.015098823	0.411725064	1	1	1	Young	SERBP1	coding	non_TFs
0.034029315	-0.158449852	0.04	0.25	1	Old	SERHL	non_coding	non_TFs
0.046479119	-0.430002166	0.84	0.958	1	Old	SERP2	coding	non_TFs
0.006728321	0.699672239	1	1	1	Young	SET	coding	non_TFs
0.033171613	0.455992447	1	1	1	Young	SFPQ	coding	non_TFs
0.025747443	0.76592436	1	1	1	Young	SHCBP1	coding	non_TFs
0.020632918	-0.287772336	0.08	0.333	1	Old	SHISA7	coding	non_TFs
0.018946728	-0.132904007	0.24	0.542	1	Old	SHISAL2B	coding	non_TFs
0.027105162	0.438121033	1	0.958	1	Young	SIAH2	coding	non_TFs
0.008883382	-0.158734941	0	0.25	1	Old	SIX4	coding	TFs
0.028524237	0.812949787	1	1	1	Young	SKIL	coding	TFs
0.028520185	0.340069349	1	0.917	1	Young	SLC15A1	coding	non_TFs
0.031744405	-0.770944326	0.2	0.458	1	Old	SLC16A8	coding	non_TFs
0.023521365	-0.215077904	0.72	0.958	1	Old	SLC18B1	coding	non_TFs
0.010895301	-0.15880627	0.12	0.458	1	Old	SLC22A11	coding	non_TFs
0.012073797	-0.054666996	0.12	0.417	1	Old	SLC24A5	coding	non_TFs
0.044431189	0.477140191	1	1	1	Young	SLC25A37	coding	non_TFs
0.023663044	-0.188819965	0.6	0.792	1	Old	SLC26A8	coding	non_TFs
0.015318403	-0.119074264	0.08	0.417	1	Old	SLC29A2	coding	non_TFs
0.018264474	-0.156355694	0	0.208	1	Old	SLC29A4P2	non_coding	non_TFs
0.006790495	-0.238173786	0.48	0.833	1	Old	SLC2A1-AS1	non_coding	non_TFs
0.042418648	-0.177437033	0.36	0.625	1	Old	SLC35E2A	coding	non_TFs
0.017759007	-0.337930484	0.84	1	1	Old	SLC35E2B	coding	non_TFs
0.01768586	-0.232290974	0.6	0.875	1	Old	SLC35G2	coding	non_TFs
0.038233801	-0.385113561	0.36	0.625	1	Old	SLC52A1	coding	non_TFs
0.037129684	-0.339243362	0.56	0.875	1	Old	SLC7A6OS	coding	non_TFs
0.014359411	-0.110654057	0.36	0.792	1	Old	SLCO2B1	coding	non_TFs
0.003177739	0.596636461	1	1	1	Young	SLIRP	coding	non_TFs
0.048838371	0.340776108	1	1	1	Young	SMAD5	coding	TFs
0.025747443	0.513718668	1	1	1	Young	SMARCA5	coding	non_TFs
0.048355023	-0.293562253	0.68	1	1	Old	SMG9	coding	non_TFs
0.048669554	-0.011340483	0.48	0.833	1	Old	SMIM2-AS1	non_coding	non_TFs
0.006799191	-0.620793523	0.28	0.625	1	Old	SMIM24	coding	non_TFs
0.04683224	-0.262370499	0.28	0.542	1	Old	SMTNL1	coding	non_TFs
0.023207583	0.764717412	1	1	1	Young	SNAI2	coding	TFs
0.022805853	-0.025644556	0.64	0.875	1	Old	SNAP91	coding	non_TFs
0.002538991	-0.03731167	0.2	0.583	1	Old	SNHG27	non_coding	non_TFs
0.038452344	0.2300926	0.96	1	1	Young	SNRPB2	coding	non_TFs
0.033171613	0.652530783	1	1	1	Young	SNRPE	coding	non_TFs
0.001524389	0.782520065	1	0.958	1	Young	SNX18	coding	non_TFs
0.046590936	0.11172018	0.96	1	1	Young	SNX24	coding	non_TFs
0.015098823	0.597018704	1	1	1	Young	SOWAHC	coding	non_TFs
0.026414923	0.740092449	0.96	0.958	1	Young	SOX4	coding	TFs
0.043266069	-0.097880624	0.04	0.25	1	Old	SPAG16-DT	non_coding	non_TFs
0.019909194	-0.179812842	0.16	0.458	1	Old	SPATA4	coding	non_TFs
0.005150897	-0.316506225	0.04	0.375	1	Old	SPEF1	coding	non_TFs
0.042356539	-0.284571666	1	1	1	Old	SPOPL	coding	non_TFs
0.037092822	-0.298485839	0	0.167	1	Old	SPRR2D	coding	non_TFs
0.010169851	-0.129109713	1	1	1	Old	SPRY4-AS1	non_coding	non_TFs
0.017729949	-0.512986976	0.84	0.958	1	Old	SPTY2D1	coding	non_TFs
0.017729949	-0.398980743	0.8	1	1	Old	SRRM2-AS1	non_coding	non_TFs
0.036663334	1.075213891	0.84	0.625	1	Young	ST7-AS1	non_coding	non_TFs
0.035568234	-0.215427681	0.64	0.917	1	Old	STARD7-AS1	non_coding	non_TFs
0.031555215	0.421450519	0.96	1	1	Young	STAT2	coding	TFs
0.038233801	-0.065020889	0.32	0.667	1	Old	STUM	coding	non_TFs
0.009075023	-0.355358356	0.32	0.667	1	Old	STX1B	coding	non_TFs
0.013511305	0.33995672	1	0.958	1	Young	STX7	coding	non_TFs
0.029990073	-0.22173397	0.88	1	1	Old	STXBP1	coding	non_TFs
0.02131991	-0.844931006	0.24	0.583	1	Old	SUB1P1	non_coding	non_TFs
0.021664767	-0.484584122	0.44	0.667	1	Old	SUGT1P1	non_coding	non_TFs
0.028796494	-0.091299601	0.12	0.375	1	Old	SULT6B1	coding	non_TFs
0.021270943	-0.060886735	0.56	0.833	1	Old	SVIL2P	non_coding	non_TFs
0.025747443	0.336584715	1	1	1	Young	SYCP1	coding	non_TFs
0.033171613	0.677398742	1	1	1	Young	SYF2	coding	non_TFs
0.043266069	-0.564235768	0.04	0.25	1	Old	SYF2P2	non_coding	non_TFs
0.015451256	-0.084089523	0.28	0.625	1	Old	SYT10	coding	non_TFs
0.048838371	0.412448735	1	1	1	Young	TACC1	coding	non_TFs
0.047875861	-0.457977454	0.56	0.833	1	Old	TADA3	coding	non_TFs
0.023510069	0.09159502	0.2	0	1	Young	TAF10	coding	non_TFs
0.037092822	-0.047251852	0	0.167	1	Old	TARDBP	coding	non_TFs
0.035709442	-0.225861018	0.56	0.833	1	Old	TAS1R1	coding	non_TFs
0.042356539	0.464624537	0.96	1	1	Young	TAX1BP3	coding	non_TFs
0.000897013	-0.451582321	0.56	0.917	1	Old	TBC1D10A	coding	non_TFs
0.013056764	-0.224348608	0.8	0.958	1	Old	TBC1D12	coding	non_TFs
0.044322679	-0.116904524	0.8	1	1	Old	TBC1D14	coding	non_TFs
0.011406253	-1.493224029	0.96	1	1	Old	TBCC	coding	non_TFs
0.037092822	-0.252089174	0	0.167	1	Old	TCAP	coding	non_TFs
0.040364431	0.340953204	0.96	1	1	Young	TCF3	coding	TFs
0.015683933	-0.225236908	0.36	0.667	1	Old	TCTN2	coding	non_TFs
0.01292721	-0.28688158	0.52	0.875	1	Old	TDRKH	coding	non_TFs
0.014819626	-0.513153125	0.2	0.5	1	Old	TDRKH-AS1	non_coding	non_TFs
0.048838371	0.191042535	1	1	1	Young	TEAD1	coding	TFs
0.024448945	0.292759291	1	1	1	Young	TERF2IP	coding	non_TFs
0.003984196	-0.141712775	0.4	0.792	1	Old	TEX22	coding	non_TFs
0.003681559	-0.08041598	0.2	0.542	1	Old	TEX26-AS1	non_coding	non_TFs
0.017450943	-0.188554735	0.16	0.458	1	Old	TEX45	coding	non_TFs
0.045445331	0.111096428	0.16	0	1	Young	TFF3	coding	non_TFs
0.037092822	-0.049139186	0	0.167	1	Old	TGIF2	coding	TFs
0.010311495	-0.078767729	0.36	0.667	1	Old	TGIF2-RAB5IF	coding	non_TFs
0.029990073	0.390702287	0.92	0.958	1	Young	THAP1	coding	TFs
0.044127508	-1.203891499	0.72	1	1	Old	THAP7	coding	TFs
0.016848373	0.532356757	1	1	1	Young	TIAL1	coding	non_TFs
0.009560786	0.828348575	0.92	0.875	1	Young	TIMM29	coding	non_TFs
0.012073116	0.327975452	1	1	1	Young	TIMM8B	coding	non_TFs
0.034858356	0.493585634	1	1	1	Young	TIMP2	coding	non_TFs
0.046231666	-0.442345638	0.6	0.833	1	Old	TINCR	coding	non_TFs
0.043411374	-0.195385195	0.44	0.75	1	Old	TKTL1	coding	non_TFs
0.000515302	-0.088602069	0.12	0.583	1	Old	TLCD4	coding	non_TFs
0.046568568	-0.079330805	0.88	1	1	Old	TLN2	coding	non_TFs
0.038452344	0.722750947	1	0.958	1	Young	TLNRD1	coding	non_TFs
0.042356539	0.37192983	1	1	1	Young	TMBIM6	coding	non_TFs
0.036900773	-0.157142552	0.04	0.25	1	Old	TMCO5B	non_coding	non_TFs
0.014285621	-0.767307303	0.96	1	1	Old	TMED10	coding	non_TFs
0.023207583	0.431951037	1	1	1	Young	TMED5	coding	non_TFs
0.01883197	-0.323969567	0.2	0.542	1	Old	TMEM106A	coding	non_TFs
0.018496813	-0.692292666	0.12	0.417	1	Old	TMEM14DP	non_coding	non_TFs
0.033846523	0.880994788	0.88	0.875	1	Young	TMEM150A	coding	non_TFs
0.025747443	0.428065765	0.96	1	1	Young	TMEM150C	coding	non_TFs
0.030687883	-0.085302422	0.52	0.875	1	Old	TMEM154	coding	non_TFs
0.018773411	0.295504365	1	1	1	Young	TMEM181	coding	non_TFs
0.010772292	0.530263423	1	1	1	Young	TMEM184B	coding	non_TFs
0.021932108	-0.114265108	0.4	0.667	1	Old	TMEM255B	coding	non_TFs
0.020888154	0.395723709	1	1	1	Young	TMEM258	coding	non_TFs
0.013066189	-0.022300734	0.2	0.625	1	Old	TMEM26	coding	non_TFs
0.009900453	-0.048194857	0.4	0.708	1	Old	TMEM64	coding	non_TFs
0.026285165	-0.055686974	0.56	0.833	1	Old	TMEM72-AS1	non_coding	non_TFs
0.010295792	-0.181141856	0.44	0.792	1	Old	TMPRSS12	coding	non_TFs
0.048815333	-0.325675936	0.88	1	1	Old	TOP3A	coding	non_TFs
0.042418648	-0.029698181	0.36	0.625	1	Old	TOX3	coding	non_TFs
0.003608705	-0.196299613	0.44	0.75	1	Old	TP53I11	coding	non_TFs
0.029990073	-0.118160929	0.88	1	1	Old	TPD52	coding	non_TFs
0.006728321	0.71811628	1	1	1	Young	TPT1	coding	non_TFs
0.037092822	-0.065166161	0	0.167	1	Old	TPT1P2	non_coding	non_TFs
0.037117298	-0.0990226	0.72	0.958	1	Old	TPTE2	coding	non_TFs
0.016848373	0.568658408	1	1	1	Young	TRABD2A	coding	non_TFs
0.016848373	0.225283364	1	1	1	Young	TRAK2	coding	non_TFs
0.045364025	-0.147247913	0.68	0.875	1	Old	TRAP1	coding	non_TFs
0.012751488	-0.103779737	0.84	1	1	Old	TRIM5	coding	non_TFs
0.008883382	-0.240035856	0	0.25	1	Old	TRIM50	coding	non_TFs
0.019324494	0.172385201	0.76	0.542	1	Young	TRIM59	coding	non_TFs
0.005605629	-0.427831556	1	1	1	Old	TRIM61	coding	non_TFs
0.00520614	-0.124560441	0.76	0.958	1	Old	TRIM9	coding	non_TFs
0.035073173	-0.024771811	0.4	0.625	1	Old	TRIQK	coding	non_TFs
0.008307079	-0.128806609	0.64	0.875	1	Old	TRPM1	coding	non_TFs
0.023073496	-0.134632174	0.08	0.375	1	Old	TSGA10IP	coding	non_TFs
0.013135907	-0.230223205	0.96	0.958	1	Old	TSNAXIP1	coding	non_TFs
0.044431189	0.292560506	1	1	1	Young	TSPAN14	coding	non_TFs
0.037092822	-0.303826189	0	0.167	1	Old	TSSK5P	non_coding	non_TFs
0.025709686	-0.181224558	0.84	1	1	Old	TTC41P	non_coding	non_TFs
0.049311753	-0.102904104	0.2	0.5	1	Old	TTLL10	coding	non_TFs
0.009135269	-0.134262556	0.4	0.833	1	Old	TTLL9	coding	non_TFs
0.001143974	-0.035777723	0.24	0.708	1	Old	TTN-AS1	non_coding	non_TFs
0.048669554	-0.658477713	0.56	0.75	1	Old	TUBB4A	coding	non_TFs
0.044652395	-0.575321102	0.36	0.625	1	Old	TWF2	coding	non_TFs
0.030414997	-0.512300099	0.72	0.958	1	Old	TXNDC12	coding	non_TFs
0.048838371	0.394254912	1	1	1	Young	TXNL4A	coding	non_TFs
0.037107357	-0.103558218	0.28	0.5	1	Old	TYR	coding	non_TFs
0.042598518	-0.131194783	0.24	0.542	1	Old	U2AF2	coding	non_TFs
0.043196399	-0.256862945	0.8	0.958	1	Old	UBASH3B	coding	non_TFs
0.038452344	-0.58990391	1	1	1	Old	UBB	coding	non_TFs
0.030006846	0.480915979	1	1	1	Young	UBE2B	coding	non_TFs
0.038452344	0.284885735	1	1	1	Young	UBE2D3	coding	non_TFs
0.046590936	0.355988552	1	1	1	Young	UBE2R2	coding	non_TFs
0.034598991	-0.711704787	0.76	0.958	1	Old	UBE2S	coding	non_TFs
0.029278631	-0.310412211	0.36	0.625	1	Old	UBR5-AS1	non_coding	non_TFs
0.020888154	0.5927307	1	1	1	Young	UBXN8	coding	non_TFs
0.007145202	0.631623997	1	1	1	Young	UGCG	coding	non_TFs
0.04499509	0.042704538	0.24	0.042	1	Young	UGT2A1	coding	non_TFs
0.023510069	0.032391086	0.2	0	1	Young	UGT2A3	coding	non_TFs
0.016837187	-0.266502687	0.88	1	1	Old	UHRF1	coding	non_TFs
0.039393517	0.720869659	0.96	0.958	1	Young	ULBP3	coding	non_TFs
0.014995066	-0.327583702	0.4	0.708	1	Old	UPK2	coding	non_TFs
0.030006846	-0.171656967	0.96	1	1	Old	UPRT	coding	non_TFs
0.025747443	0.499833125	1	1	1	Young	UQCR10	coding	non_TFs
0.012073116	0.460189594	1	1	1	Young	UQCRB	coding	non_TFs
0.033171613	0.420159121	1	1	1	Young	UQCRQ	coding	non_TFs
0.034445855	-0.177611728	0.32	0.583	1	Old	URGCP-MRPS24	coding	non_TFs
0.031403481	-0.113635613	0.76	1	1	Old	USP49	coding	non_TFs
0.048838371	0.484087774	1	1	1	Young	UTP3	coding	non_TFs
0.021247976	-0.196872164	0.16	0.458	1	Old	VAMP1	coding	non_TFs
0.024448945	0.552526481	1	1	1	Young	VCL	coding	non_TFs
0.022021317	0.606204476	1	1	1	Young	VIM	coding	non_TFs
0.029572232	-0.295854151	0.48	0.833	1	Old	VPS16	coding	non_TFs
0.024944284	-0.374251814	0.56	0.833	1	Old	VPS52	coding	non_TFs
0.020617222	-0.186410099	0.04	0.292	1	Old	VSIG10L2	coding	non_TFs
0.038452344	0.477286182	1	1	1	Young	WAC	coding	non_TFs
0.018411984	-0.425827304	0.68	0.958	1	Old	WARS	coding	non_TFs
0.025053835	-0.446664414	0.88	0.958	1	Old	WASH3P	non_coding	non_TFs
0.008551939	-0.152746296	0.28	0.792	1	Old	WASH5P	non_coding	non_TFs
0.010077577	-0.253832667	0.36	0.792	1	Old	WDR45	coding	non_TFs
0.001868864	-1.156425267	0.88	1	1	Old	WDR74	coding	non_TFs
0.045445331	0.281915165	0.16	0	1	Young	WDR82P2	non_coding	non_TFs
0.030006846	0.660252253	1	1	1	Young	WIPF3	coding	non_TFs
0.012073116	0.584285497	1	1	1	Young	WIPI2	coding	non_TFs
0.028526788	-0.037926638	0.24	0.583	1	Old	WTAPP1	non_coding	non_TFs
0.042335485	-0.039955153	0.92	0.958	1	Old	XACT	non_coding	non_TFs
0.045445331	0.124267441	0.16	0	1	Young	XCL2	coding	non_TFs
0.040364431	0.379985461	1	1	1	Young	XIAP	coding	non_TFs
0.023207583	0.386055592	0.96	1	1	Young	XPOT	coding	non_TFs
0.047727744	-0.263804196	0.4	0.625	1	Old	XRCC2	coding	non_TFs
0.040364431	0.505269431	1	1	1	Young	YBX3	coding	TFs
0.033171613	0.460660637	1	1	1	Young	YWHAB	coding	non_TFs
0.022021317	0.559296626	1	1	1	Young	YWHAG	coding	non_TFs
0.020888154	0.526911454	1	1	1	Young	YY1	coding	TFs
0.010465249	-0.439412055	0.96	0.958	1	Old	YY1AP1	coding	non_TFs
0.001310391	-0.029869459	0.12	0.583	1	Old	Z83844.1	coding	non_TFs
0.037092822	-0.040402492	0	0.167	1	Old	Z84723.1	non_coding	non_TFs
0.006798186	-0.199021735	0.2	0.625	1	Old	Z98752.3	coding	non_TFs
0.04499509	0.22735934	0.24	0.042	1	Young	ZAR1	coding	non_TFs
0.016964192	-0.222730517	0.6	0.917	1	Old	ZBED9	coding	TFs
0.006514501	-0.063498471	0.88	0.958	1	Old	ZC3H12B	coding	non_TFs
0.039222805	-0.670668138	0.8	0.958	1	Old	ZC3HAV1L	coding	non_TFs
0.005676013	-0.361707444	0.72	0.958	1	Old	ZC3HC1	coding	non_TFs
0.032350355	0.416995296	0.96	0.958	1	Young	ZDHHC2	coding	non_TFs
0.036598644	-0.501722942	0.88	1	1	Old	ZFAND1	coding	non_TFs
0.039473224	-0.211198282	0.36	0.708	1	Old	ZFP28	coding	TFs
0.044431189	0.650971339	1	0.958	1	Young	ZFP36L2	coding	non_TFs
0.018976393	-0.143215944	0.04	0.292	1	Old	ZFP42	coding	TFs
0.036005211	-0.724188803	0.36	0.667	1	Old	ZFPL1	coding	non_TFs
0.010770282	-0.182447573	0.92	1	1	Old	ZMYM1	coding	non_TFs
0.007145202	0.381479427	1	1	1	Young	ZMYND11	coding	non_TFs
0.015517872	-0.314219766	0.96	0.958	1	Old	ZNF141	coding	TFs
0.029988159	0.47720802	0.76	0.708	1	Young	ZNF224	coding	TFs
0.046590936	0.319566352	0.96	1	1	Young	ZNF271P	non_coding	non_TFs
0.0366178	-0.226792398	0.96	1	1	Old	ZNF362	coding	TFs
0.032617154	-0.325960699	0.32	0.667	1	Old	ZNF384	coding	TFs
0.015098823	-0.129689837	0.96	1	1	Old	ZNF385B	coding	TFs
0.025536249	-0.229314678	0.8	0.917	1	Old	ZNF439	coding	TFs
0.023207583	0.593540279	1	1	1	Young	ZNF451	coding	TFs
0.013066189	0.376726048	0.56	0.25	1	Young	ZNF467	coding	TFs
0.040364431	-0.272825713	1	1	1	Old	ZNF487	coding	TFs
0.017232	-0.243656296	0.08	0.375	1	Old	ZNF503-AS2	non_coding	non_TFs
0.02710566	-0.05325708	0.2	0.542	1	Old	ZNF555	coding	TFs
0.007826263	-0.302879975	0.56	0.958	1	Old	ZNF567	coding	TFs
0.017073716	0.886996439	0.88	0.792	1	Young	ZNF579	coding	TFs
0.037092822	-0.097031361	0	0.167	1	Old	ZNF580	coding	TFs
0.038447399	-0.408021519	0.92	1	1	Old	ZNF611	coding	TFs
0.015231279	-0.133687898	0.32	0.708	1	Old	ZNF668	coding	TFs
0.034469512	0.771233913	0.92	0.75	1	Young	ZNF674-AS1	non_coding	non_TFs
0.024858336	-0.098440354	0.16	0.5	1	Old	ZNF689	coding	TFs
0.004910596	-0.396069371	0.56	0.875	1	Old	ZNF70	coding	TFs
0.005576591	-0.237536593	0.64	0.958	1	Old	ZNF710	coding	TFs
0.010876424	-0.300724915	0.52	0.875	1	Old	ZNF813	coding	TFs
0.009479311	-0.121734168	0.24	0.583	1	Old	ZNF829	coding	TFs
0.026636999	-0.134576779	0.72	0.917	1	Old	ZNRD1ASP	non_coding	non_TFs
0.015952521	0.154658194	1	1	1	Young	ZNRF3	coding	non_TFs
0.049033247	-0.210788141	0.64	0.958	1	Old	ZSCAN18	coding	TFs
0.004065485	-0.083103054	0.28	0.667	1	Old	ZSCAN30	coding	TFs
0.017253382	-0.087557371	0.12	0.417	1	Old	ZSWIM9	coding	non_TFs
