# Supplementary material for: Diminished ovarian reserve causes adverse ART outcomes attributed to effects on oxygen metabolism function in cumulus cells
Source: BMC Genomics. 2023 Oct 31;24:655. doi: 10.1186/s12864-023-09728-0 (PMC10617226; doi:10.1186/s12864-023-09728-0)
Supplement: Supplementary file 1 — Additional file 1: Supplementary Figure. A The gene relative expression in different groups by RNA-Seq. B The gene relative expression verified in different groups by RT-PCR. The file of DESCRIPTION contains a description of the names of the table data in the supplementary files. [file 12864_2023_9728_MOESM1_ESM.zip › DESCRIPTION.xlsx]

## Sheet: Sheet1
p_val: The P_value of DEGs via Wilcox test.
avg_diff : The log2 fold change value of the average expression.
pct.1 and pct.2: the percentage of cells in the cluster where the gene is detected.
p_val_adj: adjust: Adjusted p-value, based on Bonferroni correction using all features in the dataset.
cluster: the cluster in which the gene is relatively highly expressed.
gene: the gene name.
coding: indicate whether the selected gene is coding or non-coding.
TFs: indicate whether the selected gene is coding or not.
