# Supplementary material for: Diminished ovarian reserve causes adverse ART outcomes attributed to effects on oxygen metabolism function in cumulus cells
Source: BMC Genomics. 2023 Oct 31;24:655. doi: 10.1186/s12864-023-09728-0 (PMC10617226; doi:10.1186/s12864-023-09728-0)
Supplement: Supplementary file 1 — Additional file 1: Supplementary Figure. A The gene relative expression in different groups by RNA-Seq. B The gene relative expression verified in different groups by RT-PCR. The file of DESCRIPTION contains a description of the names of the table data in the supplementary files. [file 12864_2023_9728_MOESM1_ESM.zip › Normal_Young-vs-Old(figure.1C).csv]

p_val	avg_diff	pct.1	pct.2	p_val_adj	cluster	gene	coding	TFs
0.029000171	-0.100635979	0.2	0.48	1	Old	A2ML1	coding	non_TFs
0.022048211	0.413384498	1	0.96	1	Young	AAGAB	coding	non_TFs
0.025659427	0.585384272	1	1	1	Young	AAK1	coding	non_TFs
0.032817127	0.516021921	1	1	1	Young	AAR2	coding	non_TFs
0.04170715	0.540318078	0.72	0.44	1	Young	AARD	coding	non_TFs
0.006316891	0.719379441	0.92	0.64	1	Young	AASDHPPT	coding	non_TFs
0.009863477	0.682081868	1	1	1	Young	AASS	coding	non_TFs
0.014494892	0.424340571	1	1	1	Young	AATF	coding	non_TFs
0.013733404	0.543927571	1	0.96	1	Young	ABCA6	coding	non_TFs
0.017324331	0.281074709	0.88	0.68	1	Young	ABCA7	coding	non_TFs
0.027424635	0.123191474	0.64	0.44	1	Young	ABCA9	coding	non_TFs
0.004445871	0.53944021	0.92	0.52	1	Young	ABHD17A	coding	non_TFs
0.03786581	0.270292274	1	0.88	1	Young	ABHD3	coding	non_TFs
0.008227669	0.333369166	0.84	0.64	1	Young	ABHD8	coding	non_TFs
0.006222848	0.375664901	1	1	1	Young	ABI2	coding	non_TFs
0.008808853	0.323905982	1	1	1	Young	ABL1	coding	non_TFs
0.029771347	0.858155165	1	1	1	Young	ABT1	coding	non_TFs
0.0461615	0.418308348	0.52	0.28	1	Young	AC002064.1	non_coding	non_TFs
0.041218247	0.303613021	0.16	0	1	Young	AC002524.1	non_coding	non_TFs
0.047068298	0.125552479	0.32	0.08	1	Young	AC004156.1	non_coding	non_TFs
0.039576767	-0.121501929	0.04	0.24	1	Old	AC004464.1	non_coding	non_TFs
0.009337828	0.656430437	0.88	0.56	1	Young	AC004816.1	non_coding	non_TFs
0.041218247	0.27383276	0.16	0	1	Young	AC004941.1	non_coding	non_TFs
0.04406658	0.349693571	0.32	0.08	1	Young	AC004982.1	non_coding	non_TFs
0.02546111	0.184740031	0.92	0.8	1	Young	AC005037.1	non_coding	non_TFs
0.010115617	0.99784137	0.64	0.36	1	Young	AC005261.5	non_coding	non_TFs
0.011737981	0.539478332	0.32	0.04	1	Young	AC005262.1	non_coding	non_TFs
0.010439924	0.259102265	0.24	0	1	Young	AC005288.1	non_coding	non_TFs
0.041218247	0.050642803	0.16	0	1	Young	AC005392.3	non_coding	non_TFs
0.030902878	0.024764857	0.28	0.04	1	Young	AC005410.2	non_coding	non_TFs
0.043114828	0.630842614	0.48	0.2	1	Young	AC005498.2	non_coding	non_TFs
0.036675827	0.218667597	0.88	0.56	1	Young	AC005498.3	non_coding	non_TFs
0.019246884	-0.0702591	0.04	0.28	1	Old	AC005759.1	non_coding	non_TFs
0.038546032	0.916592194	0.32	0.08	1	Young	AC005776.1	non_coding	non_TFs
0.029015837	0.146646801	0.88	0.52	1	Young	AC005808.1	non_coding	non_TFs
0.000436885	0.533836181	0.64	0.16	1	Young	AC005920.1	non_coding	non_TFs
0.040734797	0.794220227	0.36	0.12	1	Young	AC005972.2	non_coding	non_TFs
0.014492534	0.323069023	1	0.92	1	Young	AC005972.3	non_coding	non_TFs
0.044977038	0.029181557	0.56	0.24	1	Young	AC006064.6	coding	non_TFs
0.018078257	0.539420377	0.88	0.56	1	Young	AC006213.2	non_coding	non_TFs
0.009213091	0.185572724	0.84	0.52	1	Young	AC006230.1	non_coding	non_TFs
0.041218247	-0.16711305	0	0.16	1	Old	AC006455.8	non_coding	non_TFs
0.041218247	-0.092522744	0	0.16	1	Old	AC006478.1	non_coding	non_TFs
0.010439924	-0.066414175	0	0.24	1	Old	AC006478.2	non_coding	non_TFs
0.01692587	0.032673121	0.6	0.2	1	Young	AC006581.2	non_coding	non_TFs
0.020857025	0.138821499	0.2	0	1	Young	AC006971.1	non_coding	non_TFs
0.023199487	0.268559948	1	1	1	Young	AC006978.2	coding	non_TFs
0.030902878	0.009956279	0.28	0.04	1	Young	AC007106.2	non_coding	non_TFs
0.049801618	-0.091300516	0.04	0.24	1	Old	AC007326.2	non_coding	non_TFs
0.049801618	-0.123101854	0.04	0.24	1	Old	AC007349.1	non_coding	non_TFs
0.032872278	-0.003471381	0.64	0.84	1	Old	AC007368.1	non_coding	non_TFs
0.041218247	0.519901877	0.16	0	1	Young	AC007435.1	non_coding	non_TFs
0.005032379	0.226889812	0.36	0.04	1	Young	AC007450.1	non_coding	non_TFs
0.040797717	0.070862363	0.48	0.2	1	Young	AC007463.1	non_coding	non_TFs
0.030509842	0.221733491	0.4	0.12	1	Young	AC007569.1	non_coding	non_TFs
0.020857025	-0.147082273	0	0.2	1	Old	AC007663.2	non_coding	non_TFs
0.009138764	0.049774851	0.32	0.04	1	Young	AC007666.2	non_coding	non_TFs
0.029476588	0.196551814	0.64	0.28	1	Young	AC007773.1	non_coding	non_TFs
0.009100577	-0.063182969	0.64	0.88	1	Old	AC007846.2	coding	non_TFs
0.010439924	0.07838934	0.24	0	1	Young	AC008060.5	non_coding	non_TFs
0.010447352	0.54089889	0.76	0.4	1	Young	AC008063.1	non_coding	non_TFs
0.024368367	0.046562463	1	0.84	1	Young	AC008163.1	non_coding	non_TFs
0.025783826	-0.087228349	0.2	0.48	1	Old	AC008164.1	non_coding	non_TFs
0.019245622	1.224382058	0.92	0.64	1	Young	AC008267.5	non_coding	non_TFs
0.002054217	0.721605856	0.44	0.04	1	Young	AC008443.8	non_coding	non_TFs
0.016007033	-0.192376085	0.08	0.36	1	Old	AC008694.1	non_coding	non_TFs
0.020857025	0.208099072	0.2	0	1	Young	AC008736.2	non_coding	non_TFs
0.001723922	0.242358728	0.44	0.04	1	Young	AC008739.2	non_coding	non_TFs
0.042766749	0.373559453	0.24	0.04	1	Young	AC008747.1	non_coding	non_TFs
0.014870439	-0.191876248	0.08	0.36	1	Old	AC008752.1	non_coding	non_TFs
0.041218247	0.26439559	0.16	0	1	Young	AC008759.2	non_coding	non_TFs
0.000372304	0.305427575	0.76	0.28	1	Young	AC008840.1	non_coding	non_TFs
0.029181955	-0.035360818	0.12	0.44	1	Old	AC008877.1	non_coding	non_TFs
0.020857025	-0.078734627	0	0.2	1	Old	AC008937.1	non_coding	non_TFs
0.020857025	0.641932618	0.2	0	1	Young	AC008972.2	non_coding	non_TFs
0.043235486	0.513700207	0.48	0.24	1	Young	AC009005.1	non_coding	non_TFs
0.007673807	0.24808159	0.36	0.04	1	Young	AC009065.4	non_coding	non_TFs
0.041218247	0.544654184	0.16	0	1	Young	AC009088.1	non_coding	non_TFs
0.043602052	0.152456471	1	1	1	Young	AC009093.10	non_coding	non_TFs
0.033624662	-0.101533042	0.08	0.32	1	Old	AC009154.1	non_coding	non_TFs
0.019588282	0.314664417	0.56	0.2	1	Young	AC009237.3	non_coding	non_TFs
0.015293371	-0.048200784	1	0.96	1	Old	AC009264.1	non_coding	non_TFs
0.014777131	1.451184933	0.72	0.32	1	Young	AC009309.1	non_coding	non_TFs
0.01189526	0.31216511	0.64	0.28	1	Young	AC009486.2	non_coding	non_TFs
0.046468673	0.616379675	0.64	0.36	1	Young	AC009506.1	non_coding	non_TFs
0.00469007	0.3026251	0.84	0.36	1	Young	AC009509.1	non_coding	non_TFs
0.018887455	0.304395683	1	0.96	1	Young	AC009879.4	non_coding	non_TFs
0.039576767	0.464492199	0.24	0.04	1	Young	AC009902.2	non_coding	non_TFs
0.041675905	0.636243776	0.8	0.48	1	Young	AC009962.1	non_coding	non_TFs
0.034069289	0.10648419	0.6	0.24	1	Young	AC010132.3	coding	non_TFs
0.042551592	0.026083034	0.96	0.88	1	Young	AC010197.2	coding	non_TFs
0.014973014	0.416200061	0.32	0.04	1	Young	AC010207.1	non_coding	non_TFs
0.015262983	0.344664227	0.44	0.12	1	Young	AC010320.2	non_coding	non_TFs
0.000820648	0.626030609	0.48	0.04	1	Young	AC010327.5	non_coding	non_TFs
0.045559265	-0.674874891	0.88	0.92	1	Old	AC010468.1	non_coding	non_TFs
0.001178466	1.08531988	0.36	0	1	Young	AC010654.1	non_coding	non_TFs
0.03925204	0.150669148	0.8	0.56	1	Young	AC010754.1	non_coding	non_TFs
0.020857025	0.221807227	0.2	0	1	Young	AC010776.2	non_coding	non_TFs
0.007163783	0.493235719	0.52	0.16	1	Young	AC010883.3	non_coding	non_TFs
0.02647864	0.056534935	0.28	0.04	1	Young	AC010928.1	non_coding	non_TFs
0.028617201	0.255076456	0.28	0.04	1	Young	AC010996.1	non_coding	non_TFs
0.004589512	-0.092677605	0.16	0.56	1	Old	AC010998.1	non_coding	non_TFs
0.019622319	0.564106441	0.64	0.32	1	Young	AC011008.2	non_coding	non_TFs
0.041218247	0.352973469	0.16	0	1	Young	AC011247.2	non_coding	non_TFs
0.041218247	0.091775937	0.16	0	1	Young	AC011365.2	non_coding	non_TFs
0.036108006	0.313001734	1	0.88	1	Young	AC011452.1	coding	non_TFs
0.009941588	0.041828509	0.32	0.04	1	Young	AC011455.2	coding	non_TFs
0.041218247	0.177360976	0.16	0	1	Young	AC011467.3	non_coding	non_TFs
0.043792952	0.068835595	0.68	0.36	1	Young	AC011477.1	non_coding	non_TFs
0.014107303	0.662598317	0.96	0.96	1	Young	AC011979.1	non_coding	non_TFs
0.040734797	0.510563408	0.36	0.12	1	Young	AC012065.1	non_coding	non_TFs
0.034173762	1.280215737	0.84	0.48	1	Young	AC012306.2	non_coding	non_TFs
0.022901602	0.626878974	0.76	0.48	1	Young	AC012306.3	non_coding	non_TFs
0.046171466	0.697786595	0.24	0.04	1	Young	AC012360.2	non_coding	non_TFs
0.041686203	0.13648451	0.68	0.36	1	Young	AC012636.1	non_coding	non_TFs
0.010806646	0.414672491	0.32	0.04	1	Young	AC012640.4	non_coding	non_TFs
0.036591067	0.259905385	0.24	0.04	1	Young	AC012673.1	non_coding	non_TFs
0.038546032	0.018127987	0.32	0.08	1	Young	AC013394.1	coding	non_TFs
0.012997723	1.99388572	0.84	0.44	1	Young	AC015922.2	non_coding	non_TFs
8.27006E-05	1.163328136	0.6	0.04	1	Young	AC016355.1	non_coding	non_TFs
0.036591067	0.066031178	0.24	0.04	1	Young	AC016582.3	non_coding	non_TFs
0.041218247	-0.100678047	0	0.16	1	Old	AC016769.6	non_coding	non_TFs
0.036121408	0.200620188	1	0.92	1	Young	AC016831.7	non_coding	non_TFs
0.032918225	0.156506005	0.88	0.72	1	Young	AC016866.1	non_coding	non_TFs
0.007888659	0.828113217	0.48	0.12	1	Young	AC016876.1	non_coding	non_TFs
0.011003902	0.732448787	0.36	0.08	1	Young	AC017015.2	non_coding	non_TFs
0.005123276	0.040466744	0.92	0.56	1	Young	AC017083.3	coding	non_TFs
0.007984318	0.114957638	0.88	0.4	1	Young	AC017101.1	non_coding	non_TFs
0.004620696	0.385435579	0.92	0.48	1	Young	AC018523.2	coding	non_TFs
0.003376137	-0.342779851	0.88	0.92	1	Old	AC018541.1	non_coding	non_TFs
0.030902878	0.050893541	0.28	0.04	1	Young	AC018552.2	non_coding	non_TFs
0.033748492	-0.019678469	0.2	0.52	1	Old	AC018730.1	non_coding	non_TFs
0.025610048	-0.085010677	0.4	0.64	1	Old	AC018767.3	non_coding	non_TFs
0.022068482	0.602983178	0.4	0.12	1	Young	AC019209.1	non_coding	non_TFs
0.003718369	0.106599562	0.84	0.44	1	Young	AC019209.3	non_coding	non_TFs
0.022612634	0.456766297	0.28	0.04	1	Young	AC019254.1	non_coding	non_TFs
0.041218247	0.38173647	0.16	0	1	Young	AC021269.3	non_coding	non_TFs
0.00075149	0.314544559	0.92	0.68	1	Young	AC022182.1	non_coding	non_TFs
0.039576767	0.432892686	0.24	0.04	1	Young	AC022188.1	non_coding	non_TFs
0.01851138	0.086131179	0.36	0.08	1	Young	AC022272.1	non_coding	non_TFs
0.038072432	-0.102730627	0.36	0.64	1	Old	AC022498.1	non_coding	non_TFs
0.033624662	0.278860002	0.32	0.08	1	Young	AC022868.2	non_coding	non_TFs
0.028617201	0.051336388	0.28	0.04	1	Young	AC022903.1	non_coding	non_TFs
0.006680918	0.558291559	0.88	0.4	1	Young	AC023043.1	non_coding	non_TFs
0.02647864	0.465516377	0.28	0.04	1	Young	AC023137.1	non_coding	non_TFs
0.046171466	-0.114734565	0.04	0.24	1	Old	AC023442.3	non_coding	non_TFs
0.000782326	-0.094958273	0.24	0.72	1	Old	AC023787.2	non_coding	non_TFs
0.008331721	0.11781476	0.36	0.04	1	Young	AC025154.2	non_coding	non_TFs
0.008612964	0.229264251	0.76	0.44	1	Young	AC025178.1	non_coding	non_TFs
0.028617201	0.288591294	0.28	0.04	1	Young	AC025259.1	non_coding	non_TFs
0.014973014	0.009766494	0.32	0.04	1	Young	AC025263.2	coding	non_TFs
0.005032379	0.193076071	0.36	0.04	1	Young	AC025280.2	non_coding	non_TFs
0.025645244	0.711017648	1	0.88	1	Young	AC025442.2	non_coding	non_TFs
0.046171466	0.136825119	0.24	0.04	1	Young	AC025539.1	non_coding	non_TFs
0.000978835	0.720066812	0.96	0.6	1	Young	AC026273.1	non_coding	non_TFs
0.005032379	-0.074039046	0.04	0.36	1	Old	AC026320.3	non_coding	non_TFs
0.026971854	0.021641364	1	1	1	Young	AC026341.1	non_coding	non_TFs
0.023760809	0.316495468	0.96	0.88	1	Young	AC026412.1	non_coding	non_TFs
0.00077	0.176635442	0.64	0.16	1	Young	AC026412.3	non_coding	non_TFs
0.049082351	-0.094526531	0.28	0.56	1	Old	AC026704.1	non_coding	non_TFs
0.005145466	0.441980148	0.28	0	1	Young	AC026803.2	non_coding	non_TFs
0.015444221	0.305327739	0.4	0.08	1	Young	AC027020.2	non_coding	non_TFs
0.008428498	1.138523778	0.96	0.72	1	Young	AC027031.2	non_coding	non_TFs
0.006645186	0.067506708	0.8	0.44	1	Young	AC027288.3	non_coding	non_TFs
0.009918112	0.903017979	0.56	0.2	1	Young	AC027307.3	non_coding	non_TFs
0.033152977	-0.096036809	0.16	0.44	1	Old	AC027458.1	non_coding	non_TFs
0.041218247	0.403768789	0.16	0	1	Young	AC032011.1	non_coding	non_TFs
0.003521887	0.137242073	0.44	0.08	1	Young	AC036103.1	non_coding	non_TFs
0.038932592	0.434458631	1	0.6	1	Young	AC036176.1	non_coding	non_TFs
0.019246884	0.010566006	0.28	0.04	1	Young	AC036214.3	coding	non_TFs
0.023700632	1.471708307	0.76	0.64	1	Young	AC040169.1	non_coding	non_TFs
0.028287739	0.018560884	0.4	0.16	1	Young	AC044810.2	non_coding	non_TFs
0.000428178	0.860750502	1	0.64	1	Young	AC048341.1	non_coding	non_TFs
0.034382625	0.149885052	0.68	0.32	1	Young	AC048382.2	non_coding	non_TFs
0.020857025	0.720790351	0.2	0	1	Young	AC061999.1	non_coding	non_TFs
0.018078257	1.347971524	0.88	0.56	1	Young	AC064836.3	non_coding	non_TFs
0.017808447	-0.128703656	0.16	0.44	1	Old	AC066580.1	non_coding	non_TFs
0.049193463	0.052439958	0.84	0.56	1	Young	AC066613.2	non_coding	non_TFs
0.001758846	0.529456551	0.68	0.24	1	Young	AC067930.3	non_coding	non_TFs
0.027968218	0.004256873	0.76	0.4	1	Young	AC068051.1	non_coding	non_TFs
0.04406658	0.087733787	0.32	0.08	1	Young	AC068075.1	non_coding	non_TFs
0.013816629	0.279796323	0.32	0.04	1	Young	AC068448.1	non_coding	non_TFs
0.031900933	1.046159256	0.52	0.2	1	Young	AC068620.1	non_coding	non_TFs
0.041600469	-0.041196842	0.96	0.92	1	Old	AC068631.1	non_coding	non_TFs
0.025351947	0.10169274	0.8	0.4	1	Young	AC068774.1	non_coding	non_TFs
0.020857025	-0.026584835	0	0.2	1	Old	AC068775.1	coding	non_TFs
0.041218247	0.395348365	0.16	0	1	Young	AC069282.1	non_coding	non_TFs
0.036591067	-0.005894609	0.04	0.24	1	Old	AC069288.1	coding	non_TFs
0.009525554	0.71084457	0.72	0.28	1	Young	AC072061.1	non_coding	non_TFs
0.012758706	-0.04287305	0.12	0.4	1	Old	AC073062.1	non_coding	non_TFs
0.041218247	0.487666784	0.16	0	1	Young	AC073140.2	non_coding	non_TFs
0.028464725	-0.051240285	0.2	0.52	1	Old	AC073325.1	non_coding	non_TFs
0.037994343	0.068999002	0.84	0.64	1	Young	AC073343.2	non_coding	non_TFs
0.017450943	1.524840335	0.44	0.12	1	Young	AC073593.1	non_coding	non_TFs
0.002977391	0.20791698	1	0.8	1	Young	AC073610.2	coding	non_TFs
0.011918324	0.453228071	0.84	0.4	1	Young	AC073840.1	non_coding	non_TFs
0.010439924	0.371494221	0.24	0	1	Young	AC078880.4	non_coding	non_TFs
0.041218247	-0.283204796	0	0.16	1	Old	AC079031.1	non_coding	non_TFs
0.025164029	0.0645351	0.4	0.12	1	Young	AC079089.1	non_coding	non_TFs
0.041218247	-0.191490902	0	0.16	1	Old	AC079178.2	non_coding	non_TFs
0.000669832	0.082238727	0.56	0.12	1	Young	AC079296.1	non_coding	non_TFs
0.041218247	-0.172733487	0	0.16	1	Old	AC079325.1	non_coding	non_TFs
0.046171466	0.133689466	0.24	0.04	1	Young	AC079340.2	non_coding	non_TFs
0.041218247	0.102416997	0.16	0	1	Young	AC079341.2	non_coding	non_TFs
0.022922386	-0.033920182	0.76	0.92	1	Old	AC079352.1	non_coding	non_TFs
0.001099542	0.386404865	0.56	0.12	1	Young	AC079753.2	non_coding	non_TFs
0.046965071	-0.010878971	0.16	0.44	1	Old	AC079760.1	non_coding	non_TFs
0.041218247	-0.095635505	0	0.16	1	Old	AC079776.5	non_coding	non_TFs
0.005495202	0.183241707	0.48	0.12	1	Young	AC079779.2	non_coding	non_TFs
0.034469849	0.058578349	0.48	0.2	1	Young	AC079841.2	non_coding	non_TFs
0.022909804	0.696971268	0.36	0.08	1	Young	AC080013.4	non_coding	non_TFs
0.022612634	0.635735245	0.28	0.04	1	Young	AC080038.1	non_coding	non_TFs
0.002500783	0.412547225	0.96	0.72	1	Young	AC083798.2	non_coding	non_TFs
0.01356224	1.299675849	0.68	0.36	1	Young	AC083862.3	non_coding	non_TFs
0.019909194	-0.038330061	0.12	0.44	1	Old	AC083864.5	non_coding	non_TFs
0.026464539	-0.128747363	0.36	0.56	1	Old	AC083949.1	non_coding	non_TFs
0.026766591	0.3841369	0.96	0.76	1	Young	AC084337.2	coding	non_TFs
0.043460298	1.111330318	0.56	0.32	1	Young	AC087239.1	non_coding	non_TFs
0.019732216	-0.068013031	0.16	0.48	1	Old	AC087672.2	non_coding	non_TFs
0.005145466	0.689729819	0.28	0	1	Young	AC087683.1	non_coding	non_TFs
0.041218247	-0.086313212	0	0.16	1	Old	AC090049.1	non_coding	non_TFs
0.021530775	0.663688373	0.72	0.44	1	Young	AC090192.2	non_coding	non_TFs
0.048095523	-0.037002938	0.32	0.56	1	Old	AC090371.2	non_coding	non_TFs
0.005367816	-0.051336199	0.64	0.88	1	Old	AC090403.1	non_coding	non_TFs
0.002488886	-0.192759286	0	0.32	1	Old	AC090607.3	non_coding	non_TFs
0.001401331	1.570778185	0.96	0.56	1	Young	AC090617.5	non_coding	non_TFs
0.012975663	0.098568689	0.52	0.2	1	Young	AC090644.1	non_coding	non_TFs
0.041218247	-0.097802302	0	0.16	1	Old	AC090816.1	non_coding	non_TFs
0.028617201	0.05969384	0.28	0.04	1	Young	AC090897.2	non_coding	non_TFs
0.020774935	0.330229058	0.92	0.8	1	Young	AC090921.1	non_coding	non_TFs
0.039576767	-0.1818418	0.04	0.24	1	Old	AC091214.1	non_coding	non_TFs
0.023676779	1.264377261	0.96	0.8	1	Young	AC091271.1	non_coding	non_TFs
0.02647864	0.018610929	0.28	0.04	1	Young	AC092111.3	coding	non_TFs
0.014377421	0.763951405	0.4	0.08	1	Young	AC092354.1	non_coding	non_TFs
0.035074068	0.683194884	0.44	0.12	1	Young	AC092354.2	non_coding	non_TFs
0.003118833	0.23117166	0.92	0.56	1	Young	AC092376.1	non_coding	non_TFs
0.020857025	-0.087674399	0	0.2	1	Old	AC092447.5	non_coding	non_TFs
0.031109645	-0.028859835	0.2	0.44	1	Old	AC092448.1	non_coding	non_TFs
0.021524211	0.11448674	0.92	0.68	1	Young	AC092574.2	non_coding	non_TFs
0.035704366	-0.062639844	0.64	0.88	1	Old	AC092604.1	non_coding	non_TFs
0.024479576	0.582492167	0.28	0.04	1	Young	AC092653.1	non_coding	non_TFs
0.013007467	0.890145181	1	1	1	Young	AC092691.1	non_coding	non_TFs
0.039576767	-0.231151981	0.04	0.24	1	Old	AC092723.3	non_coding	non_TFs
0.021802523	0.094544829	0.64	0.4	1	Young	AC092747.1	non_coding	non_TFs
0.041218247	0.264087588	0.16	0	1	Young	AC092803.3	non_coding	non_TFs
0.010029436	0.129131748	0.92	0.64	1	Young	AC092835.1	coding	TFs
0.008331721	0.041951424	0.36	0.04	1	Young	AC093110.1	non_coding	non_TFs
0.009941588	-0.051871348	0.04	0.32	1	Old	AC093274.1	non_coding	non_TFs
0.009120464	0.107156177	0.96	0.68	1	Young	AC093298.2	non_coding	non_TFs
0.007673807	0.791952891	0.36	0.04	1	Young	AC093510.1	non_coding	non_TFs
0.041218247	0.137640018	0.16	0	1	Young	AC093627.4	non_coding	non_TFs
0.006441899	0.207271376	0.64	0.24	1	Young	AC093675.1	non_coding	non_TFs
0.029692861	0.292678835	1	0.8	1	Young	AC093801.1	non_coding	non_TFs
0.036675827	0.086076177	0.88	0.56	1	Young	AC093827.5	coding	non_TFs
0.010439924	0.046723584	0.24	0	1	Young	AC095038.4	non_coding	non_TFs
0.006684369	0.130244064	0.96	0.72	1	Young	AC096564.1	non_coding	non_TFs
0.005145466	0.190852342	0.28	0	1	Young	AC096631.1	non_coding	non_TFs
0.045542194	-0.072518253	0.2	0.48	1	Old	AC096677.1	non_coding	non_TFs
0.006906788	0.273971733	0.88	0.6	1	Young	AC096711.2	non_coding	non_TFs
0.001041344	0.863247689	0.52	0.08	1	Young	AC096720.2	non_coding	non_TFs
0.010439924	0.440282751	0.24	0	1	Young	AC096861.2	non_coding	non_TFs
0.011463437	1.934972557	0.52	0.16	1	Young	AC097493.4	non_coding	non_TFs
0.024162388	-0.020290269	0.12	0.44	1	Old	AC097511.1	non_coding	non_TFs
0.030902878	-0.056079273	0.04	0.28	1	Old	AC097713.1	non_coding	non_TFs
0.009941588	-0.099088102	0.04	0.32	1	Old	AC098484.4	non_coding	non_TFs
0.028465244	-0.001436094	0.16	0.48	1	Old	AC098650.1	coding	non_TFs
0.048083717	-0.038481943	0.2	0.48	1	Old	AC098656.1	non_coding	non_TFs
0.00043718	-0.144103797	0.12	0.56	1	Old	AC098872.1	non_coding	non_TFs
0.029301411	0.094673533	0.92	0.72	1	Young	AC099489.1	coding	non_TFs
0.034485235	0.662685613	0.36	0.08	1	Young	AC099522.2	non_coding	non_TFs
0.048884619	0.556352564	0.28	0.08	1	Young	AC099661.1	non_coding	non_TFs
0.048609328	0.219783899	0.52	0.28	1	Young	AC099850.2	coding	non_TFs
0.042766749	0.038785853	0.24	0.04	1	Young	AC100781.1	non_coding	non_TFs
0.039576767	0.443158595	0.24	0.04	1	Young	AC100821.2	non_coding	non_TFs
0.041218247	0.049190973	0.16	0	1	Young	AC103563.9	non_coding	non_TFs
0.041218247	0.228327628	0.16	0	1	Young	AC103808.1	non_coding	non_TFs
0.030579605	0.128728568	0.56	0.28	1	Young	AC103923.1	non_coding	non_TFs
0.041218247	-0.033223228	0	0.16	1	Old	AC104790.1	non_coding	non_TFs
0.041218247	-0.317100414	0	0.16	1	Old	AC104971.1	non_coding	non_TFs
0.019246884	-0.049242691	0.04	0.28	1	Old	AC105460.2	non_coding	non_TFs
0.034325711	0.225000069	0.8	0.48	1	Young	AC106707.1	non_coding	non_TFs
0.041218247	-0.162448806	0	0.16	1	Old	AC106782.2	non_coding	non_TFs
0.041218247	-0.755778532	0	0.16	1	Old	AC106822.1	non_coding	non_TFs
0.019093333	-0.079861387	0.36	0.64	1	Old	AC106865.1	non_coding	non_TFs
0.000662464	1.24178317	0.88	0.44	1	Young	AC106881.1	non_coding	non_TFs
0.012801198	0.42215866	0.48	0.12	1	Young	AC107027.3	non_coding	non_TFs
0.038254174	-0.079619661	0.12	0.36	1	Old	AC107029.2	non_coding	non_TFs
0.041490437	-0.0634939	0.4	0.72	1	Old	AC107032.2	non_coding	non_TFs
0.03971489	0.019067443	1	0.96	1	Young	AC107223.1	non_coding	non_TFs
0.005744481	0.908813126	0.84	0.44	1	Young	AC107375.1	non_coding	non_TFs
0.001762778	0.234011285	0.88	0.44	1	Young	AC108047.1	non_coding	non_TFs
0.019073737	0.01836826	0.4	0.08	1	Young	AC108488.2	coding	non_TFs
0.010367815	0.429632076	0.84	0.44	1	Young	AC108488.3	non_coding	non_TFs
0.023931952	0.70163443	0.76	0.4	1	Young	AC109454.2	non_coding	non_TFs
0.020857025	0.242153394	0.2	0	1	Young	AC110285.2	non_coding	non_TFs
0.005843274	0.276179539	0.68	0.2	1	Young	AC110751.1	non_coding	non_TFs
0.046171466	-0.032463667	0.04	0.24	1	Old	AC112172.2	non_coding	non_TFs
0.008436708	0.762546156	0.72	0.28	1	Young	AC112721.1	non_coding	non_TFs
0.041218247	0.256189029	0.16	0	1	Young	AC113367.3	non_coding	non_TFs
0.000107824	0.312774518	0.48	0	1	Young	AC113391.1	non_coding	non_TFs
0.020857025	-0.125240959	0	0.2	1	Old	AC114291.1	non_coding	non_TFs
0.042766749	0.174718823	0.24	0.04	1	Young	AC114324.1	non_coding	non_TFs
0.029250949	-0.030890204	0.08	0.32	1	Old	AC114501.2	non_coding	non_TFs
0.008505935	0.085097084	0.96	0.8	1	Young	AC114763.1	non_coding	non_TFs
0.012387192	0.265280379	0.64	0.32	1	Young	AC114781.2	non_coding	non_TFs
0.041218247	0.155778313	0.16	0	1	Young	AC114786.1	non_coding	non_TFs
0.012739831	0.132282537	0.32	0.04	1	Young	AC116003.1	non_coding	non_TFs
0.020857025	-0.100525427	0	0.2	1	Old	AC116563.1	non_coding	non_TFs
0.024702457	0.317724372	0.68	0.52	1	Young	AC116616.1	non_coding	non_TFs
0.041218247	0.04687691	0.16	0	1	Young	AC117462.1	non_coding	non_TFs
0.017925777	0.348677558	1	1	1	Young	AC118549.1	coding	non_TFs
0.021322643	0.067484268	0.64	0.36	1	Young	AC118553.2	coding	non_TFs
0.001178466	1.20397959	0.36	0	1	Young	AC125494.3	non_coding	non_TFs
0.006495919	0.677055925	0.36	0.04	1	Young	AC126175.2	non_coding	non_TFs
0.020857025	0.883372942	0.2	0	1	Young	AC127455.1	non_coding	non_TFs
0.018876024	0.234653785	1	0.88	1	Young	AC127526.2	non_coding	non_TFs
0.041218247	0.053890939	0.16	0	1	Young	AC131157.1	non_coding	non_TFs
0.020857025	-0.011374226	0	0.2	1	Old	AC131160.1	coding	non_TFs
0.041218247	-0.173460009	0	0.16	1	Old	AC131254.3	non_coding	non_TFs
0.039576767	0.27044711	0.24	0.04	1	Young	AC132872.5	non_coding	non_TFs
0.024710948	0.736521429	0.56	0.24	1	Young	AC132938.6	non_coding	non_TFs
0.041218247	0.22545121	0.16	0	1	Young	AC135782.1	non_coding	non_TFs
0.015196197	0.650968021	0.68	0.28	1	Young	AC137936.1	non_coding	non_TFs
0.006784083	0.471038526	0.76	0.44	1	Young	AC138150.1	non_coding	non_TFs
0.022922386	0.482737061	0.92	0.76	1	Young	AC138393.1	non_coding	non_TFs
0.001099542	0.395918932	0.56	0.12	1	Young	AC138393.2	non_coding	non_TFs
0.041218247	-0.243931076	0	0.16	1	Old	AC138649.5	non_coding	non_TFs
0.006680918	0.201985965	0.88	0.4	1	Young	AC138811.2	coding	non_TFs
0.028617201	0.053874219	0.28	0.04	1	Young	AC139495.1	non_coding	non_TFs
0.00908263	-0.058740078	0.12	0.48	1	Old	AC142086.5	non_coding	non_TFs
0.026323371	-0.070250707	0.08	0.36	1	Old	AC142384.1	non_coding	non_TFs
0.009511945	0.893991898	0.88	0.44	1	Young	AC142472.1	non_coding	non_TFs
0.043350432	-0.095724389	0.12	0.36	1	Old	AC144573.1	coding	non_TFs
0.015573362	1.390463992	0.88	0.68	1	Young	AC145124.1	non_coding	non_TFs
0.041218247	0.745860817	0.16	0	1	Young	AC145207.9	non_coding	non_TFs
0.017555797	0.051962104	0.84	0.4	1	Young	AC146944.1	non_coding	non_TFs
0.041218247	0.158499402	0.16	0	1	Young	AC188616.1	non_coding	non_TFs
0.025375919	0.600364857	0.32	0.08	1	Young	AC233723.2	non_coding	non_TFs
0.026266186	0.051193133	0.6	0.28	1	Young	AC233968.1	non_coding	non_TFs
0.041218247	0.158981851	0.16	0	1	Young	AC239799.1	non_coding	non_TFs
0.041218247	0.137729479	0.16	0	1	Young	AC239804.1	non_coding	non_TFs
0.049801618	0.05034119	0.24	0.04	1	Young	AC240565.1	non_coding	non_TFs
0.032496319	0.184488561	0.4	0.12	1	Young	AC241585.3	non_coding	non_TFs
0.028006625	0.557983768	0.8	0.52	1	Young	AC243562.2	non_coding	non_TFs
0.020857025	0.559185576	0.2	0	1	Young	AC244131.1	non_coding	non_TFs
0.002807964	0.294144242	0.76	0.44	1	Young	AC244453.3	non_coding	non_TFs
0.041218247	0.255727603	0.16	0	1	Young	AC253536.4	non_coding	non_TFs
0.035875917	0.474307873	0.96	0.76	1	Young	ACAA1	coding	non_TFs
0.00215331	0.377044385	1	0.76	1	Young	ACAD9	coding	non_TFs
0.013733404	0.376742318	1	1	1	Young	ACADM	coding	non_TFs
0.037884245	0.531906333	1	0.96	1	Young	ACAT1	coding	non_TFs
0.024402605	0.277801686	1	1	1	Young	ACBD6	coding	non_TFs
0.005799332	0.71257661	1	0.72	1	Young	ACCS	coding	non_TFs
0.024732037	0.938985483	0.88	0.8	1	Young	ACD	coding	non_TFs
0.046631925	0.237217917	0.84	0.72	1	Young	ACER2	coding	non_TFs
0.047805795	0.178260746	1	1	1	Young	ACER3	coding	non_TFs
0.024402605	0.272926279	1	0.96	1	Young	ACOT7	coding	non_TFs
0.014494892	0.399950866	1	1	1	Young	ACOX1	coding	non_TFs
0.010439924	0.210236076	0.24	0	1	Young	ACP4	coding	non_TFs
0.039710137	0.200722324	1	0.92	1	Young	ACSF3	coding	non_TFs
0.033945567	0.226900511	0.72	0.64	1	Young	ACSM6	coding	non_TFs
0.023199487	0.30693782	1	1	1	Young	ACSS3	coding	non_TFs
0.039162428	0.105425218	0.68	0.4	1	Young	ACTA2	coding	non_TFs
0.037884245	0.396958298	1	0.96	1	Young	ACTN4	coding	non_TFs
0.018887455	0.252638524	1	0.96	1	Young	ACVR1	coding	non_TFs
0.036125876	0.513959271	1	1	1	Young	ACVR1B	coding	non_TFs
0.004473284	0.324772813	0.96	0.56	1	Young	ADA	coding	non_TFs
0.005865543	0.746921252	1	1	1	Young	ADAM17	coding	non_TFs
0.012140602	-0.268743205	0.76	0.92	1	Old	ADAMTS13	coding	non_TFs
0.014494892	0.324709576	1	1	1	Young	ADAMTS9-AS2	non_coding	non_TFs
0.002470616	1.463025587	1	0.92	1	Young	ADAMTSL4-AS1	non_coding	non_TFs
0.000572647	0.423800912	0.88	0.44	1	Young	ADCK2	coding	non_TFs
0.037884245	0.545739315	1	1	1	Young	ADD1	coding	non_TFs
0.023169646	-0.20510878	0.28	0.56	1	Old	ADGRE5	coding	non_TFs
0.003777722	-0.11446611	0.12	0.48	1	Old	ADGRF1	coding	non_TFs
0.012240312	0.346104117	0.72	0.4	1	Young	ADGRG3	coding	non_TFs
0.013007467	0.6668773	1	1	1	Young	ADIPOR1	coding	non_TFs
0.026971854	0.28700843	1	1	1	Young	ADK	coding	non_TFs
0.043896226	-0.045048174	0.2	0.44	1	Old	ADRA1B	coding	non_TFs
0.032407069	0.8910807	0.88	0.64	1	Young	ADRM1	coding	non_TFs
0.019890985	0.583536421	1	0.92	1	Young	ADSS	coding	non_TFs
0.017923025	0.899548997	1	0.92	1	Young	AEN	coding	non_TFs
0.014485458	0.055058799	1	0.88	1	Young	AF127577.4	non_coding	non_TFs
0.041218247	0.416729976	0.16	0	1	Young	AF186192.1	non_coding	non_TFs
0.001909721	0.132091759	0.8	0.28	1	Young	AF196969.1	coding	non_TFs
0.010447352	0.326808992	0.76	0.4	1	Young	AF235103.3	non_coding	non_TFs
0.024479576	0.04269686	0.28	0.04	1	Young	AF241725.1	non_coding	non_TFs
0.028341833	0.520124418	1	1	1	Young	AFG3L2	coding	non_TFs
0.047805795	0.376450208	1	1	1	Young	AGBL5	coding	non_TFs
0.005537313	1.063652327	0.84	0.4	1	Young	AGER	coding	non_TFs
0.010431843	0.500553659	1	1	1	Young	AGO2	coding	non_TFs
0.024402605	0.317199899	1	1	1	Young	AGPAT3	coding	non_TFs
0.015010056	0.030605676	0.6	0.2	1	Young	AGRN	coding	non_TFs
0.006906788	0.297277315	0.88	0.6	1	Young	AHCY	coding	non_TFs
0.005526836	1.109014969	1	0.96	1	Young	AHSA1	coding	non_TFs
0.000636132	0.764746649	1	0.84	1	Young	AIFM1	coding	non_TFs
0.023164672	0.333847425	0.64	0.32	1	Young	AK1	coding	non_TFs
0.029771347	0.41963441	1	1	1	Young	AKAP13	coding	non_TFs
0.039667368	0.487046383	1	0.84	1	Young	AKAP8L	coding	TFs
0.038477063	0.378913039	0.8	0.64	1	Young	AKR1C2	coding	non_TFs
0.007877552	0.17092397	0.76	0.36	1	Young	AKT1	coding	non_TFs
0.028341833	0.253570612	1	1	1	Young	AKT3	coding	non_TFs
0.008394322	-0.424239065	0.04	0.32	1	Old	AL008628.1	non_coding	non_TFs
0.005495202	0.45542665	0.48	0.12	1	Young	AL020997.4	non_coding	non_TFs
0.041218247	0.029741343	0.16	0	1	Young	AL021937.3	non_coding	non_TFs
0.033624662	0.180654791	0.32	0.08	1	Young	AL022157.1	non_coding	non_TFs
0.008844127	0.740981843	0.92	0.6	1	Young	AL022170.1	non_coding	non_TFs
0.007267579	0.270087651	0.64	0.28	1	Young	AL022721.1	non_coding	non_TFs
0.037719271	-0.00307295	0.52	0.2	1	Old	AL023495.1	non_coding	non_TFs
0.041218247	0.519697999	0.16	0	1	Young	AL031432.5	non_coding	non_TFs
0.013639659	0.845980975	0.76	0.44	1	Young	AL031985.2	non_coding	non_TFs
0.041170653	0.80368636	0.88	0.48	1	Young	AL035252.5	non_coding	non_TFs
0.01609558	1.366872395	0.68	0.28	1	Young	AL035413.1	non_coding	non_TFs
0.046941752	0.309644015	0.6	0.32	1	Young	AL035587.1	non_coding	non_TFs
0.029000171	0.648850501	0.48	0.2	1	Young	AL049597.1	non_coding	non_TFs
0.018858882	0.542405239	1	0.84	1	Young	AL049629.1	non_coding	non_TFs
0.009941588	0.383333132	0.32	0.04	1	Young	AL049796.1	non_coding	non_TFs
0.042766749	-0.123749038	0.04	0.24	1	Old	AL049836.2	non_coding	non_TFs
0.044582206	0.242630854	0.6	0.28	1	Young	AL078644.1	non_coding	non_TFs
0.020857025	0.49583992	0.2	0	1	Young	AL078644.2	non_coding	non_TFs
0.03273332	0.056621242	0.96	0.84	1	Young	AL096803.2	non_coding	non_TFs
0.013816629	-0.063466072	0.04	0.32	1	Old	AL109615.2	non_coding	non_TFs
0.028953014	0.195782966	0.6	0.24	1	Young	AL109837.2	non_coding	non_TFs
0.031135902	0.024619934	0.84	0.4	1	Young	AL109946.1	non_coding	non_TFs
0.024368367	-0.039173532	0.92	0.92	1	Old	AL117329.1	non_coding	non_TFs
0.008978313	1.339741523	0.8	0.52	1	Young	AL117332.1	non_coding	non_TFs
0.027887418	1.417200618	0.92	0.72	1	Young	AL118516.1	non_coding	non_TFs
0.043081071	0.485880046	0.52	0.24	1	Young	AL121574.1	non_coding	non_TFs
0.012433512	1.047292531	0.44	0.12	1	Young	AL121652.1	non_coding	non_TFs
0.005661661	1.229025194	0.56	0.16	1	Young	AL121832.2	non_coding	non_TFs
0.020857025	-0.047241258	0	0.2	1	Old	AL121872.1	non_coding	non_TFs
0.003816678	0.779068703	0.44	0.08	1	Young	AL121890.4	non_coding	non_TFs
0.046941752	-0.091770371	0.32	0.6	1	Old	AL121972.1	non_coding	non_TFs
0.041228094	-0.182277179	0.08	0.32	1	Old	AL122034.1	non_coding	non_TFs
0.036478966	0.094926603	0.48	0.2	1	Young	AL132656.2	non_coding	non_TFs
0.016213825	-0.209625045	0.04	0.32	1	Old	AL132986.1	non_coding	non_TFs
0.024710948	-0.017384178	0.24	0.56	1	Old	AL133372.2	non_coding	non_TFs
0.041218247	0.309054011	0.16	0	1	Young	AL133373.2	non_coding	non_TFs
0.028287739	-0.147273651	0.16	0.4	1	Old	AL133405.2	non_coding	non_TFs
0.000151319	0.051235458	0.96	0.64	1	Young	AL133500.1	coding	non_TFs
0.041218247	-0.076874258	0	0.16	1	Old	AL136115.3	non_coding	non_TFs
0.000760336	0.440699773	0.92	0.56	1	Young	AL136295.1	coding	non_TFs
0.020870693	0.938595026	0.28	0.04	1	Young	AL136304.1	non_coding	non_TFs
0.041218247	-0.167477304	0	0.16	1	Old	AL136972.1	non_coding	non_TFs
0.024462938	0.509502508	0.64	0.32	1	Young	AL137003.2	non_coding	non_TFs
0.030509842	0.224350868	0.4	0.12	1	Young	AL138778.1	non_coding	non_TFs
0.041218247	0.480087903	0.16	0	1	Young	AL138831.2	non_coding	non_TFs
0.027691569	-0.130004382	0.12	0.36	1	Old	AL138889.1	non_coding	non_TFs
0.04268219	0.252305442	0.76	0.52	1	Young	AL139021.2	non_coding	non_TFs
0.041218247	0.194151305	0.16	0	1	Young	AL139234.1	non_coding	non_TFs
0.008134793	1.124092614	0.92	0.72	1	Young	AL139393.3	non_coding	non_TFs
0.015784566	0.815267752	0.76	0.36	1	Young	AL139424.2	non_coding	non_TFs
0.049193463	0.660627958	0.84	0.56	1	Young	AL139424.3	non_coding	non_TFs
0.008432296	0.04909501	0.72	0.36	1	Young	AL139807.1	non_coding	non_TFs
0.041218247	0.600275579	0.16	0	1	Young	AL157770.1	non_coding	non_TFs
0.047876464	0.435017901	0.52	0.24	1	Young	AL157935.1	non_coding	non_TFs
0.010439924	0.835208296	0.24	0	1	Young	AL158063.1	non_coding	non_TFs
0.039529523	0.625486257	0.76	0.56	1	Young	AL158212.3	non_coding	non_TFs
0.010936915	0.192791652	0.92	0.56	1	Young	AL160035.1	non_coding	non_TFs
0.010439924	0.024914324	0.24	0	1	Young	AL161725.1	non_coding	non_TFs
0.041218247	-0.381296727	0	0.16	1	Old	AL161757.3	non_coding	non_TFs
0.042766749	0.043723258	0.24	0.04	1	Young	AL161912.1	non_coding	non_TFs
0.041218247	-0.201901602	0	0.16	1	Old	AL161938.1	non_coding	non_TFs
0.047068298	0.786798431	0.32	0.08	1	Young	AL353600.1	non_coding	non_TFs
0.041218247	0.28398323	0.16	0	1	Young	AL353708.3	non_coding	non_TFs
0.007460551	0.131847158	0.72	0.28	1	Young	AL353743.4	non_coding	non_TFs
0.028888886	0.689852306	0.68	0.4	1	Young	AL353795.3	non_coding	non_TFs
0.032395207	0.155567148	0.68	0.36	1	Young	AL354710.2	non_coding	non_TFs
0.022894545	0.576289175	0.8	0.48	1	Young	AL354920.1	non_coding	non_TFs
0.001178466	0.818953684	0.36	0	1	Young	AL354979.1	non_coding	non_TFs
0.001288558	0.909204588	0.96	0.6	1	Young	AL355073.1	non_coding	non_TFs
0.022865592	0.331407274	0.64	0.24	1	Young	AL355334.2	non_coding	non_TFs
0.016884877	1.198733229	0.72	0.36	1	Young	AL355377.4	non_coding	non_TFs
0.041218247	0.408053141	0.16	0	1	Young	AL355852.1	non_coding	non_TFs
0.023199487	0.350231348	1	1	1	Young	AL356124.1	non_coding	non_TFs
0.009213091	1.090083944	0.84	0.52	1	Young	AL356273.3	non_coding	non_TFs
0.041218247	0.121601693	0.16	0	1	Young	AL356414.1	non_coding	non_TFs
0.000354482	0.153070074	1	0.8	1	Young	AL356599.1	non_coding	non_TFs
0.017734594	-0.368461238	0.04	0.28	1	Old	AL356952.1	non_coding	non_TFs
0.035903172	0.1375616	0.36	0.12	1	Young	AL357075.4	non_coding	non_TFs
0.041218247	0.016706106	0.16	0	1	Young	AL357832.1	non_coding	non_TFs
0.041218247	-0.030008771	0	0.16	1	Old	AL358777.1	non_coding	non_TFs
0.034469849	0.549037057	0.48	0.2	1	Young	AL359504.2	non_coding	non_TFs
0.038546032	-0.017866773	0.08	0.32	1	Old	AL359649.1	non_coding	non_TFs
0.004497043	0.343465378	0.96	0.68	1	Young	AL359715.1	non_coding	non_TFs
0.041218247	-0.131824301	0	0.16	1	Old	AL359771.1	non_coding	non_TFs
0.041218247	0.314550297	0.16	0	1	Young	AL359885.1	non_coding	non_TFs
0.00680938	0.320957863	0.56	0.24	1	Young	AL365184.1	non_coding	non_TFs
0.000677922	1.559483497	1	0.76	1	Young	AL365203.2	non_coding	non_TFs
0.046171466	0.089831096	0.24	0.04	1	Young	AL365205.1	coding	non_TFs
0.045713818	-0.09822239	0.4	0.72	1	Old	AL365232.1	coding	non_TFs
0.041218247	-0.038537531	0	0.16	1	Old	AL365440.2	non_coding	non_TFs
0.041218247	0.20225756	0.16	0	1	Young	AL390037.1	non_coding	non_TFs
0.010439924	0.104090212	0.24	0	1	Young	AL390839.2	non_coding	non_TFs
0.010359191	0.581762886	0.6	0.2	1	Young	AL391650.1	coding	non_TFs
0.007673807	0.585327281	0.36	0.04	1	Young	AL442663.3	non_coding	non_TFs
0.035424769	0.371201791	0.52	0.28	1	Young	AL450306.1	non_coding	non_TFs
0.015972024	0.911061088	0.64	0.28	1	Young	AL450326.1	non_coding	non_TFs
0.041218247	0.102424118	0.16	0	1	Young	AL450998.3	non_coding	non_TFs
0.043350432	0.157880758	0.36	0.12	1	Young	AL451074.1	non_coding	non_TFs
0.041319601	0.168505289	0.84	0.6	1	Young	AL451080.1	non_coding	non_TFs
0.046106578	0.187041912	0.36	0.12	1	Young	AL512306.3	non_coding	non_TFs
0.039576767	0.148575173	0.24	0.04	1	Young	AL589684.1	non_coding	non_TFs
0.028146024	1.725284362	0.8	0.44	1	Young	AL589987.1	non_coding	non_TFs
0.029366406	0.373883827	0.52	0.24	1	Young	AL590101.1	non_coding	non_TFs
0.041218247	0.106621449	0.16	0	1	Young	AL590226.2	non_coding	non_TFs
0.04406658	0.500185003	0.32	0.08	1	Young	AL590399.4	non_coding	non_TFs
0.020857025	0.009267705	0.2	0	1	Young	AL590560.2	coding	non_TFs
0.041218247	-0.186911266	0	0.16	1	Old	AL591468.2	non_coding	non_TFs
0.020857025	0.124947902	0.2	0	1	Young	AL591848.3	non_coding	non_TFs
0.001628701	0.295879003	0.56	0.16	1	Young	AL592295.4	non_coding	non_TFs
0.041218247	-0.080383962	0	0.16	1	Old	AL592494.1	non_coding	non_TFs
0.018647982	0.117503715	0.92	0.76	1	Young	AL596214.1	non_coding	non_TFs
0.041218247	0.302836565	0.16	0	1	Young	AL603839.4	non_coding	non_TFs
0.028617201	0.27704739	0.28	0.04	1	Young	AL606469.1	non_coding	non_TFs
0.039576767	-0.091444414	0.04	0.24	1	Old	AL645941.2	coding	non_TFs
0.017219308	0.117312784	0.36	0.08	1	Young	AL672142.1	coding	non_TFs
0.016324782	0.034522651	0.44	0.12	1	Young	AL672167.1	non_coding	non_TFs
0.011586537	0.585718061	0.92	0.84	1	Young	AL691403.1	non_coding	non_TFs
0.041218247	0.026748231	0.16	0	1	Young	AL713999.1	coding	non_TFs
0.019246884	0.24150898	0.28	0.04	1	Young	AL731553.1	non_coding	non_TFs
0.022585015	0.50742383	0.96	0.88	1	Young	AL731577.2	non_coding	non_TFs
0.041218247	0.0255077	0.16	0	1	Young	AL773545.1	non_coding	non_TFs
0.000738554	1.208445316	0.52	0.08	1	Young	AL807752.5	non_coding	non_TFs
3.5546E-05	0.314993068	0.72	0.16	1	Young	AL929236.1	non_coding	non_TFs
0.028628579	0.070022626	0.4	0.12	1	Young	ALAS2	coding	non_TFs
0.043204067	-0.146394178	0.16	0.4	1	Old	ALDH16A1	coding	non_TFs
0.018887455	0.446510489	1	1	1	Young	ALDH2	coding	non_TFs
0.021375472	0.175091391	0.8	0.6	1	Young	ALDH4A1	coding	non_TFs
0.007888659	0.068042191	0.48	0.12	1	Young	ALDH6A1	coding	non_TFs
0.023199487	0.396465556	1	1	1	Young	ALDH7A1	coding	non_TFs
0.041490437	0.383983051	0.72	0.4	1	Young	ALG1L6P	non_coding	non_TFs
0.029771347	1.077557672	1	0.96	1	Young	ALG3	coding	non_TFs
0.010429997	1.236048904	1	0.92	1	Young	ALKBH7	coding	non_TFs
0.043602052	0.191773378	1	1	1	Young	ALMS1	coding	non_TFs
0.00317834	0.372722676	1	0.84	1	Young	ALPK3	coding	non_TFs
0.027254056	0.07868378	0.32	0.08	1	Young	AMACR	coding	non_TFs
0.026340394	1.015051699	0.8	0.32	1	Young	AMD1P1	non_coding	non_TFs
0.019245622	0.855699128	0.96	0.6	1	Young	AMHR2	coding	non_TFs
0.037719271	0.206385654	0.52	0.2	1	Young	AMIGO1	coding	non_TFs
0.047805795	0.257395217	1	0.96	1	Young	AMN1	coding	non_TFs
0.011029167	0.526460947	1	1	1	Young	AMOTL1	coding	non_TFs
0.028913987	0.381342716	0.96	0.8	1	Young	AMOTL2	coding	non_TFs
0.042448284	0.152527856	0.6	0.32	1	Young	AMY2B	coding	non_TFs
0.02546111	0.984177926	1	0.72	1	Young	ANAPC15	coding	non_TFs
0.032655271	-0.106388047	0.4	0.6	1	Old	ANAPC1P1	non_coding	non_TFs
0.023722184	0.299267066	0.6	0.32	1	Young	ANAPC2	coding	non_TFs
0.008986293	0.360927946	0.48	0.16	1	Young	ANGPTL6	coding	non_TFs
0.048884619	0.209464977	0.28	0.08	1	Young	ANK3-DT	non_coding	non_TFs
0.007826421	0.148449015	0.96	0.84	1	Young	ANKAR	coding	non_TFs
0.022839094	0.103484968	0.88	0.64	1	Young	ANKDD1B	coding	non_TFs
0.032817127	0.574368205	1	1	1	Young	ANKRD17	coding	non_TFs
0.025090923	0.614290569	0.64	0.36	1	Young	ANKRD2	coding	non_TFs
0.041218247	-0.096187056	0	0.16	1	Old	ANKRD20A19P	non_coding	non_TFs
0.011961687	0.969991527	0.96	0.88	1	Young	ANKRD22	coding	non_TFs
0.025645244	0.185751623	1	0.88	1	Young	ANKRD36B	coding	non_TFs
0.017925777	0.116088309	1	1	1	Young	ANKRD44	coding	non_TFs
0.014471312	0.193232531	1	0.84	1	Young	ANKRD6	coding	non_TFs
0.013007467	0.140530263	1	1	1	Young	ANO10	coding	non_TFs
0.015293371	0.482838723	1	1	1	Young	ANO6	coding	non_TFs
0.03246556	0.137596853	0.92	0.76	1	Young	ANP32AP1	non_coding	non_TFs
0.00193717	0.494997555	0.84	0.6	1	Young	ANPEP	coding	non_TFs
0.045611215	1.103493075	0.92	0.92	1	Young	ANTKMT	coding	non_TFs
0.019909194	0.185239938	0.44	0.12	1	Young	AP000253.1	non_coding	non_TFs
0.041218247	0.260826862	0.16	0	1	Young	AP000431.2	non_coding	non_TFs
0.02067454	0.063291787	0.6	0.24	1	Young	AP000487.1	non_coding	non_TFs
0.045138145	0.140186983	0.48	0.16	1	Young	AP000662.1	non_coding	non_TFs
0.03532659	0.667264709	0.84	0.56	1	Young	AP000766.1	non_coding	non_TFs
0.030902878	1.058428247	0.28	0.04	1	Young	AP000867.4	non_coding	non_TFs
0.006495919	1.034484588	0.36	0.04	1	Young	AP000870.1	non_coding	non_TFs
0.014729201	0.261556134	0.88	0.52	1	Young	AP000926.2	non_coding	non_TFs
0.017394391	0.066975265	0.48	0.16	1	Young	AP000944.5	coding	non_TFs
0.024479576	0.414817712	0.28	0.04	1	Young	AP001053.1	non_coding	non_TFs
0.039576767	0.635846004	0.24	0.04	1	Young	AP001062.2	non_coding	non_TFs
0.049801618	0.471567917	0.24	0.04	1	Young	AP001160.2	non_coding	non_TFs
0.008362482	0.6390251	0.8	0.4	1	Young	AP001267.1	non_coding	non_TFs
0.041218247	0.356444489	0.16	0	1	Young	AP001630.1	non_coding	non_TFs
0.005145466	0.01441179	0.28	0	1	Young	AP001636.3	non_coding	non_TFs
0.020857025	0.317722112	0.2	0	1	Young	AP002353.1	non_coding	non_TFs
0.007409628	0.392204328	0.96	0.92	1	Young	AP002373.1	coding	non_TFs
0.008314091	0.696607736	1	0.88	1	Young	AP002381.2	non_coding	non_TFs
0.014494892	0.60789443	1	1	1	Young	AP002383.2	non_coding	non_TFs
0.043214072	0.218606653	0.64	0.44	1	Young	AP002518.1	non_coding	non_TFs
0.041146019	0.197006744	0.76	0.32	1	Young	AP002765.1	non_coding	non_TFs
0.022909804	1.124779412	0.36	0.08	1	Young	AP003072.4	non_coding	non_TFs
0.000759446	0.069621184	0.8	0.36	1	Young	AP003086.1	non_coding	non_TFs
0.033692075	-0.03498147	0.4	0.68	1	Old	AP003100.2	non_coding	non_TFs
0.025375919	-0.480943285	0.08	0.32	1	Old	AP003469.4	non_coding	non_TFs
0.012580836	0.733547083	0.48	0.16	1	Young	AP003733.3	non_coding	non_TFs
0.010799254	0.453037534	0.96	0.68	1	Young	AP003778.1	non_coding	non_TFs
0.041218247	-0.071627753	0	0.16	1	Old	AP005242.3	non_coding	non_TFs
0.041218247	0.054212503	0.16	0	1	Young	AP005901.5	non_coding	non_TFs
0.03971489	0.577089519	1	0.96	1	Young	AP1M1	coding	non_TFs
0.001041455	0.501189655	1	1	1	Young	AP2B1	coding	non_TFs
0.032817127	0.677406124	1	1	1	Young	AP2S1	coding	non_TFs
0.022538277	0.24597544	0.68	0.28	1	Young	AP4B1	coding	non_TFs
0.014213045	0.770312478	0.92	0.72	1	Young	AP5B1	coding	non_TFs
0.003831404	0.646010111	1	0.84	1	Young	API5	coding	non_TFs
0.003609347	0.323971774	1	0.96	1	Young	APIP	coding	non_TFs
0.020946958	0.616170033	1	1	1	Young	APLP2	coding	non_TFs
0.009861707	1.185585439	1	0.92	1	Young	APOA1	coding	non_TFs
0.009100577	0.243272655	0.88	0.64	1	Young	APOL3	coding	non_TFs
0.005526836	0.613008282	1	1	1	Young	APOL6	coding	non_TFs
0.022909804	0.081571327	0.36	0.08	1	Young	AQP1	coding	non_TFs
0.012639548	0.561458974	0.8	0.48	1	Young	AQP8	coding	non_TFs
0.023199487	0.315675058	1	1	1	Young	AQR	coding	non_TFs
0.013007467	0.361645945	1	1	1	Young	AR	coding	TFs
0.010815399	0.132352929	0.44	0.12	1	Young	ARF3	coding	non_TFs
0.016130322	0.364450479	1	1	1	Young	ARFGEF1	coding	non_TFs
0.031262423	0.726045386	1	1	1	Young	ARGLU1	coding	non_TFs
0.045663178	0.320231615	1	1	1	Young	ARHGAP24	coding	non_TFs
0.015293371	0.096975889	1	0.96	1	Young	ARHGAP26	coding	non_TFs
0.026971854	0.414397365	1	1	1	Young	ARHGAP5	coding	non_TFs
0.038072432	0.720391504	0.68	0.32	1	Young	ARHGDIA	coding	non_TFs
0.004901861	0.389251194	1	1	1	Young	ARHGEF28	coding	non_TFs
0.043602052	0.377611962	1	1	1	Young	ARID1B	coding	non_TFs
0.015293371	0.316862759	1	1	1	Young	ARID3B	coding	TFs
0.016980774	0.674861251	1	0.84	1	Young	ARID5A	coding	TFs
0.002171972	0.855661902	1	1	1	Young	ARID5B	coding	TFs
0.010431843	0.639030935	1	1	1	Young	ARIH1	coding	non_TFs
0.019893951	0.398961682	1	1	1	Young	ARIH2	coding	non_TFs
0.013005289	0.304399024	1	0.92	1	Young	ARL13B	coding	non_TFs
0.037884245	0.224830061	1	1	1	Young	ARL15	coding	non_TFs
0.047805795	0.605159432	1	1	1	Young	ARL16	coding	non_TFs
0.033945567	0.049357601	0.88	0.48	1	Young	ARL17A	coding	non_TFs
0.004404502	0.902375325	0.76	0.44	1	Young	ARL2BP	coding	non_TFs
0.024399181	1.362605597	1	0.92	1	Young	ARL4C	coding	non_TFs
0.029442144	0.948431609	0.92	0.76	1	Young	ARL4D	coding	non_TFs
0.021869841	0.388782561	0.96	0.76	1	Young	ARL8B	coding	non_TFs
0.045866799	0.055710094	0.92	0.56	1	Young	ARNTL2	coding	TFs
0.045663178	0.572264409	1	1	1	Young	ARPC2	coding	non_TFs
0.012998757	0.380961597	0.96	0.92	1	Young	ARPC3	coding	non_TFs
0.034469849	-0.219301728	0.2	0.48	1	Old	ARRDC5	coding	non_TFs
0.047805795	0.17036089	1	1	1	Young	ARSB	coding	non_TFs
0.039576767	0.322885535	0.24	0.04	1	Young	ART5	coding	non_TFs
0.037884245	0.218446621	1	1	1	Young	ASB3	coding	non_TFs
0.041620063	0.362250637	1	1	1	Young	ASCC3	coding	non_TFs
0.038395952	0.30717483	0.56	0.24	1	Young	ASGR1	coding	non_TFs
0.027663108	-0.194402165	0.16	0.44	1	Old	ASGR2	coding	non_TFs
0.043602052	0.383517522	1	1	1	Young	ASH1L	coding	TFs
0.003097088	1.242549492	0.88	0.32	1	Young	ASH1L-AS1	non_coding	non_TFs
0.004821053	0.946949233	0.92	0.56	1	Young	ASIC3	coding	non_TFs
0.006599633	-0.56143165	1	1	1	Old	ASIP	coding	non_TFs
0.001885369	0.7712452	0.84	0.56	1	Young	ASL	coding	non_TFs
0.005865543	0.516493431	1	1	1	Young	ASPSCR1	coding	non_TFs
0.016980774	0.345187846	1	0.84	1	Young	ASS1	coding	non_TFs
0.035119266	0.475576796	0.96	0.8	1	Young	ASTE1	coding	non_TFs
0.034437563	0.598340459	1	1	1	Young	ATAD2	coding	non_TFs
0.028341833	0.272126657	1	1	1	Young	ATAD2B	coding	non_TFs
0.047805795	0.361888254	1	1	1	Young	ATF6	coding	TFs
0.044182035	0.672924356	0.84	0.68	1	Young	ATG101	coding	non_TFs
0.00231717	0.567928229	1	1	1	Young	ATG14	coding	non_TFs
0.029755645	0.45483517	1	0.88	1	Young	ATG16L2	coding	non_TFs
0.045663178	0.263199892	1	1	1	Young	ATG2B	coding	non_TFs
0.047805795	0.398859982	1	1	1	Young	ATIC	coding	non_TFs
0.014492534	0.559242893	1	0.92	1	Young	ATN1	coding	non_TFs
0.023199487	0.604111335	1	1	1	Young	ATP2B1	coding	non_TFs
0.000802659	0.102665546	0.64	0.2	1	Young	ATP2B3	coding	non_TFs
0.047805795	0.371325166	1	1	1	Young	ATP5F1A	coding	non_TFs
0.031262423	0.554471489	1	1	1	Young	ATP5MC3	coding	non_TFs
0.041620063	0.959632534	1	0.96	1	Young	ATP6AP1	coding	non_TFs
0.028341833	0.42732714	1	0.96	1	Young	ATP6V0A1	coding	non_TFs
0.036125876	0.486069668	1	1	1	Young	ATP6V0D1	coding	non_TFs
0.008085523	0.187360323	0.84	0.6	1	Young	ATP6V1E2	coding	non_TFs
0.009322868	0.392685762	1	1	1	Young	ATP6V1H	coding	non_TFs
0.006222848	0.408456533	1	0.96	1	Young	ATP8B2	coding	non_TFs
0.00928898	0.36286102	0.96	0.84	1	Young	ATP8B3	coding	non_TFs
0.009863477	0.277752496	1	1	1	Young	ATP9B	coding	non_TFs
0.024399181	0.406037569	1	0.92	1	Young	ATPSCKMT	coding	non_TFs
0.006996808	0.40360643	1	1	1	Young	ATXN3	coding	non_TFs
0.015497409	0.527028261	0.96	0.72	1	Young	AURKA	coding	non_TFs
0.017007269	1.015251765	1	1	1	Young	AURKAIP1	coding	non_TFs
0.032817127	0.7242307	1	1	1	Young	AVPI1	coding	non_TFs
0.04268219	0.159465442	0.76	0.52	1	Young	AXIN2	coding	non_TFs
0.029438125	0.812596799	0.68	0.48	1	Young	AZGP1	coding	non_TFs
0.014973014	0.12525212	0.32	0.04	1	Young	B3GNT4	coding	non_TFs
0.029979734	0.840268476	0.64	0.4	1	Young	B3GNT9	coding	non_TFs
0.023133401	0.170219983	1	0.8	1	Young	B3GNTL1	coding	non_TFs
0.008323237	1.579780401	0.96	0.48	1	Young	B4GAT1	coding	non_TFs
0.003184905	0.675864988	1	0.92	1	Young	B9D1	coding	non_TFs
0.004179592	0.065381907	0.92	0.52	1	Young	BAALC-AS1	non_coding	non_TFs
0.015293371	0.288773913	1	1	1	Young	BACH2	coding	TFs
0.003225064	0.137391506	0.88	0.68	1	Young	BAHCC1	coding	non_TFs
0.00204754	0.882471095	0.76	0.36	1	Young	BAIAP2-DT	non_coding	non_TFs
0.03971489	0.893693042	1	1	1	Young	BANF1	coding	non_TFs
0.036125876	0.32054873	1	1	1	Young	BAZ2B	coding	TFs
0.011027241	0.433132373	1	0.92	1	Young	BBS7	coding	non_TFs
0.041620063	0.657632185	1	1	1	Young	BCAP31	coding	non_TFs
0.045663178	0.190253258	1	1	1	Young	BCAS3	coding	non_TFs
0.03969588	0.712894197	1	0.88	1	Young	BCL2L12	coding	non_TFs
0.016079346	0.277051756	1	0.8	1	Young	BCL7A	coding	non_TFs
0.014107982	0.569671733	0.92	0.68	1	Young	BCLAF1P2	non_coding	non_TFs
0.018727671	0.348455467	0.92	0.8	1	Young	BCO2	coding	non_TFs
0.032812935	0.685550615	1	0.92	1	Young	BDH2	coding	non_TFs
0.014412435	0.857001898	1	0.76	1	Young	BECN1	coding	non_TFs
0.008808853	0.968897093	1	0.96	1	Young	BEX2	coding	non_TFs
0.011654679	0.600438912	1	0.92	1	Young	BIN3	coding	non_TFs
0.00363982	0.851998376	0.76	0.44	1	Young	BIRC5	coding	non_TFs
0.003364664	0.362326804	1	0.76	1	Young	BLMH	coding	non_TFs
0.005865543	0.660645894	1	0.96	1	Young	BLVRA	coding	non_TFs
0.005204801	0.870175116	1	0.92	1	Young	BLVRB	coding	non_TFs
0.013606714	0.271198148	0.96	0.76	1	Young	BMP1	coding	non_TFs
0.007062844	0.122585873	0.36	0.04	1	Young	BMP15	coding	non_TFs
0.045663178	0.394197952	1	0.96	1	Young	BMP2K	coding	non_TFs
0.028338036	0.54939177	1	0.92	1	Young	BMS1	coding	non_TFs
0.0004058	0.415590475	0.92	0.6	1	Young	BMS1P1	non_coding	non_TFs
0.011724353	0.058517641	0.92	0.6	1	Young	BMT2	coding	non_TFs
0.023199487	0.227143596	1	1	1	Young	BNC2	coding	TFs
0.026843503	0.144207218	1	0.76	1	Young	BOC	coding	non_TFs
0.014086498	0.532905385	0.96	0.88	1	Young	BOK	coding	non_TFs
0.001665973	0.275970066	0.76	0.36	1	Young	BOK-AS1	non_coding	non_TFs
0.040609769	0.431438098	0.96	0.88	1	Young	BOP1	coding	non_TFs
0.039667368	0.247166389	1	0.84	1	Young	BORA	coding	non_TFs
0.011616577	0.370595404	1	0.8	1	Young	BPHL	coding	non_TFs
0.020946958	0.561458993	1	1	1	Young	BRAF	coding	non_TFs
0.049922252	0.143309366	0.96	0.84	1	Young	BRCA2	coding	non_TFs
0.029771347	0.737293001	1	1	1	Young	BRD2	coding	non_TFs
0.045642392	0.371572296	0.96	0.92	1	Young	BRD3	coding	non_TFs
0.017007269	0.510019392	1	1	1	Young	BRD4	coding	non_TFs
7.49914E-05	0.455538914	0.6	0.04	1	Young	BRF2	coding	TFs
0.038776769	0.617372558	0.76	0.52	1	Young	BRMS1	coding	non_TFs
0.024479576	-0.329066457	0.04	0.28	1	Old	BRS3	coding	non_TFs
0.031262423	0.280129238	1	1	1	Young	BRWD3	coding	non_TFs
0.002991247	0.83028532	1	1	1	Young	BSDC1	coding	non_TFs
0.034437563	1.001285485	1	1	1	Young	BSG	coding	non_TFs
0.026968184	1.370194858	1	0.92	1	Young	BST2	coding	non_TFs
0.016914611	-0.079464355	0.84	0.92	1	Old	BTBD11	coding	non_TFs
0.038072432	-0.062054748	0.32	0.68	1	Old	BTBD16	coding	non_TFs
0.009863477	0.534152054	1	1	1	Young	BTBD3	coding	non_TFs
0.043602052	0.372604745	1	1	1	Young	BTBD7	coding	non_TFs
0.019893951	0.598107395	1	1	1	Young	BTC	coding	non_TFs
0.016222103	1.420155202	0.64	0.24	1	Young	BTF3P2	non_coding	non_TFs
0.013337058	0.167587843	0.76	0.48	1	Young	BTG4	coding	non_TFs
0.017450943	0.143898969	0.44	0.12	1	Young	BTNL9	coding	non_TFs
0.004083714	0.868302888	1	1	1	Young	BUD23	coding	non_TFs
0.041218247	-0.247055385	0	0.16	1	Old	BX005040.1	non_coding	non_TFs
0.010743216	0.100832165	0.68	0.36	1	Young	BX322234.1	non_coding	non_TFs
0.032484265	0.116759397	0.84	0.6	1	Young	C10orf143	coding	non_TFs
0.026869591	0.261137676	0.52	0.2	1	Young	C10orf82	coding	non_TFs
0.020857025	0.125288643	0.2	0	1	Young	C11orf42	coding	non_TFs
0.041620063	0.284098336	1	1	1	Young	C11orf49	coding	non_TFs
0.046631925	0.339682337	0.92	0.64	1	Young	C11orf71	coding	non_TFs
0.005201562	0.973100335	0.96	0.92	1	Young	C12orf10	coding	non_TFs
0.004082823	0.616499435	1	0.92	1	Young	C12orf73	coding	non_TFs
0.045369283	0.251011796	0.68	0.4	1	Young	C15orf39	coding	non_TFs
0.004083714	0.293724624	1	1	1	Young	C15orf41	coding	non_TFs
0.014267116	0.148125318	0.76	0.32	1	Young	C16orf58	coding	non_TFs
0.005548333	0.169312715	0.92	0.48	1	Young	C19orf18	coding	non_TFs
0.045372346	0.540349127	0.96	0.76	1	Young	C19orf25	coding	non_TFs
0.011327729	0.17860455	0.92	0.68	1	Young	C19orf38	coding	non_TFs
0.028303874	0.823533064	1	0.84	1	Young	C19orf48	coding	non_TFs
0.026532649	0.484632074	0.92	0.72	1	Young	C19orf54	coding	non_TFs
0.000446243	0.795620456	0.92	0.64	1	Young	C1orf109	coding	non_TFs
0.023199487	0.12109377	1	0.96	1	Young	C1orf21	coding	non_TFs
0.009305916	1.183901	1	0.84	1	Young	C1orf35	coding	non_TFs
0.004195178	0.125613446	0.76	0.4	1	Young	C1QTNF7	coding	non_TFs
0.046171466	0.05575118	0.24	0.04	1	Young	C20orf197	non_coding	non_TFs
0.023166436	0.282187086	1	0.84	1	Young	C21orf91	coding	non_TFs
0.014865367	0.260356427	0.96	0.88	1	Young	C22orf39	coding	non_TFs
0.043602052	0.687783726	1	0.96	1	Young	C2orf49	coding	non_TFs
0.0149266	0.713768007	0.8	0.48	1	Young	C2orf66	coding	non_TFs
0.041675905	0.121428785	0.8	0.48	1	Young	C3orf33	coding	non_TFs
0.043602052	0.114770806	1	1	1	Young	C3orf67	coding	non_TFs
0.023362608	0.152289709	0.56	0.2	1	Young	C5orf49	coding	non_TFs
0.028341833	0.446086679	1	0.96	1	Young	C5orf51	coding	non_TFs
0.024402605	0.401550138	1	1	1	Young	C7orf50	coding	non_TFs
0.011724328	1.101770098	0.72	0.44	1	Young	C8orf49	non_coding	non_TFs
0.049193463	0.686255633	0.88	0.52	1	Young	C8orf58	coding	non_TFs
0.042427352	0.453549746	0.96	0.8	1	Young	C8orf88	coding	non_TFs
0.017007269	0.147414373	1	0.96	1	Young	C9orf147	non_coding	non_TFs
0.020689126	0.429023395	1	0.68	1	Young	C9orf24	coding	non_TFs
0.014471312	0.282609268	1	0.84	1	Young	C9orf72	coding	non_TFs
0.020946958	0.354757957	1	0.96	1	Young	CACNB4	coding	non_TFs
0.025659427	0.209396464	1	1	1	Young	CADM1	coding	non_TFs
0.009100577	0.945960542	0.88	0.64	1	Young	CALB2	coding	non_TFs
0.041218247	-0.111563659	0	0.16	1	Old	CALHM3	coding	non_TFs
0.043581866	0.983146462	0.96	0.92	1	Young	CALR	coding	non_TFs
0.041146019	-0.022381483	0.36	0.72	1	Old	CAMK2A	coding	non_TFs
0.019893951	0.611853642	1	0.96	1	Young	CAP1	coding	non_TFs
0.020857025	0.208936136	0.2	0	1	Young	CAP1P2	non_coding	non_TFs
0.026623905	-0.046271448	0.44	0.88	1	Old	CAPN8	coding	non_TFs
0.039549793	0.123706074	0.44	0.16	1	Young	CAPS	coding	non_TFs
0.028006625	0.045351816	0.88	0.44	1	Young	CAPS2	coding	non_TFs
0.03786581	0.640986788	0.96	0.92	1	Young	CARD19	coding	non_TFs
0.019834664	0.224824133	1	0.8	1	Young	CARNMT1	coding	non_TFs
0.006996808	0.501348449	1	1	1	Young	CARS2	coding	non_TFs
0.03971489	0.325966589	1	0.96	1	Young	CASC4	coding	non_TFs
0.02115782	0.263141725	0.88	0.56	1	Young	CASD1	coding	non_TFs
0.020857025	0.155943081	0.2	0	1	Young	CASP16P	non_coding	non_TFs
0.029771347	0.826776894	1	1	1	Young	CASP6	coding	non_TFs
0.043602052	0.266401164	1	1	1	Young	CASP8	coding	non_TFs
0.034437563	0.460137563	1	1	1	Young	CASP9	coding	non_TFs
0.002035158	0.494270488	1	1	1	Young	CAST	coding	non_TFs
0.025659427	0.365046852	1	1	1	Young	CAT	coding	non_TFs
0.036125876	0.701869601	1	0.96	1	Young	CAV1	coding	non_TFs
0.029250949	0.183074262	0.32	0.08	1	Young	CBARP	coding	non_TFs
0.028341833	0.201438189	1	1	1	Young	CBFA2T2	coding	non_TFs
0.041600469	0.680275532	1	0.88	1	Young	CBX6	coding	non_TFs
0.022823771	1.184496514	0.8	0.52	1	Young	CCDC107	coding	non_TFs
0.026971854	0.602513005	1	1	1	Young	CCDC12	coding	non_TFs
0.030858645	0.451527674	0.88	0.64	1	Young	CCDC120	coding	non_TFs
0.03971489	0.833389593	1	1	1	Young	CCDC124	coding	non_TFs
0.007413897	0.96786593	1	0.92	1	Young	CCDC137	coding	non_TFs
0.011656686	0.388867085	1	1	1	Young	CCDC138	coding	non_TFs
0.034286155	0.035906714	1	0.76	1	Young	CCDC150	coding	non_TFs
0.048036841	0.209572751	0.88	0.6	1	Young	CCDC157	coding	non_TFs
0.018727671	0.862941664	1	0.72	1	Young	CCDC159	coding	non_TFs
0.028725277	-0.017769705	0.8	0.88	1	Old	CCDC178	coding	non_TFs
0.017532377	0.072769973	0.64	0.32	1	Young	CCDC191	coding	non_TFs
0.007881693	0.337074458	0.92	0.6	1	Young	CCDC32	coding	non_TFs
0.024402605	0.728802072	1	0.96	1	Young	CCDC47	coding	non_TFs
0.039710137	0.350522076	1	0.92	1	Young	CCDC57	coding	non_TFs
0.020898571	0.149059461	0.84	0.64	1	Young	CCDC81	coding	non_TFs
0.015283559	1.454222013	1	0.88	1	Young	CCDC85B	coding	non_TFs
0.026957175	0.222308268	1	0.88	1	Young	CCDC93	coding	non_TFs
0.04406658	0.023970904	0.32	0.08	1	Young	CCER1	coding	non_TFs
0.020870693	-0.438484373	0.04	0.28	1	Old	CCER2	coding	non_TFs
0.00405345	0.526818847	0.64	0.24	1	Young	CCND1	coding	non_TFs
0.013007467	0.302299004	1	0.96	1	Young	CCNH	coding	non_TFs
0.015293371	0.48348597	1	1	1	Young	CCNL1	coding	non_TFs
0.020857025	0.124317073	0.2	0	1	Young	CCNO	coding	non_TFs
0.004901861	0.830836622	1	1	1	Young	CCNT1	coding	non_TFs
0.007856148	0.847415883	1	0.96	1	Young	CCT5	coding	non_TFs
0.01856251	0.710291327	0.84	0.6	1	Young	CD151	coding	non_TFs
0.04130077	0.047090715	0.64	0.32	1	Young	CD274	coding	non_TFs
0.020857025	0.302177095	0.2	0	1	Young	CD2BP2-DT	non_coding	non_TFs
0.021953286	0.438678637	0.32	0.08	1	Young	CD3EAP	coding	non_TFs
0.032817127	0.940045595	1	1	1	Young	CD74	coding	non_TFs
0.024883399	0.405319834	0.96	0.6	1	Young	CDAN1	coding	non_TFs
0.003391471	0.670758134	1	1	1	Young	CDC123	coding	non_TFs
0.020946958	0.663334588	1	1	1	Young	CDC37L1	coding	non_TFs
0.023199487	0.535264791	1	0.96	1	Young	CDC42EP4	coding	non_TFs
0.031090155	0.249716235	0.6	0.32	1	Young	CDC42EP5	coding	non_TFs
0.041218247	0.484110647	0.16	0	1	Young	CDC42P4	non_coding	non_TFs
0.000508891	1.102659484	1	0.76	1	Young	CDC42SE1	coding	non_TFs
0.026971854	0.609338888	1	1	1	Young	CDC5L	coding	TFs
0.012627283	0.194246793	0.84	0.48	1	Young	CDCA2	coding	non_TFs
0.017870754	0.685541247	0.96	0.84	1	Young	CDK10	coding	non_TFs
0.034437563	0.509107169	1	1	1	Young	CDK11B	coding	non_TFs
0.022048211	0.431815157	1	1	1	Young	CDK17	coding	non_TFs
0.01227389	1.144085433	0.92	0.88	1	Young	CDK4	coding	non_TFs
0.026532649	1.234972508	0.92	0.72	1	Young	CDK5	coding	non_TFs
0.020946958	0.32834004	1	0.96	1	Young	CDK5RAP2	coding	non_TFs
0.026971854	0.788033621	1	0.96	1	Young	CDKN2AIPNL	coding	non_TFs
0.018887455	0.395923424	1	1	1	Young	CDS2	coding	non_TFs
0.010693158	0.244323516	0.76	0.32	1	Young	CEACAMP5	non_coding	non_TFs
0.022048211	0.902899515	1	1	1	Young	CEBPD	coding	TFs
0.006598333	0.935957194	1	0.92	1	Young	CEBPG	coding	TFs
0.029732096	0.43745005	1	0.84	1	Young	CECR7	non_coding	non_TFs
0.011270071	0.212821101	0.56	0.2	1	Young	CEL	coding	non_TFs
0.01227389	0.685008911	0.96	0.84	1	Young	CELA2A	coding	non_TFs
0.010936915	0.392154977	0.92	0.56	1	Young	CELA2B	coding	non_TFs
0.028341833	0.345290085	1	1	1	Young	CENPC	coding	non_TFs
0.033469991	0.156414591	0.96	0.8	1	Young	CENPE	coding	non_TFs
0.007245576	0.305725958	0.92	0.72	1	Young	CENPL	coding	non_TFs
0.010211396	0.235558807	0.92	0.72	1	Young	CENPQ	coding	non_TFs
0.028006625	0.300137696	0.84	0.48	1	Young	CENPT	coding	TFs
0.001340423	0.218392338	0.6	0.12	1	Young	CENPV	coding	non_TFs
0.018373075	0.891842354	0.96	0.88	1	Young	CENPX	coding	TFs
0.022035453	0.391375785	0.96	0.92	1	Young	CEP104	coding	non_TFs
0.004082823	0.39758825	1	0.92	1	Young	CEP164	coding	non_TFs
0.015293371	0.152813853	1	0.96	1	Young	CEP192	coding	non_TFs
0.001278007	0.514479654	1	0.96	1	Young	CEP44	coding	non_TFs
0.020857025	0.256647367	0.2	0	1	Young	CEP57L1P1	non_coding	non_TFs
0.018876024	0.425149567	1	0.88	1	Young	CEP85	coding	non_TFs
0.032036747	0.261495958	0.48	0.16	1	Young	CETN4P	non_coding	non_TFs
0.001532286	0.652624146	0.84	0.36	1	Young	CFAP298	coding	non_TFs
0.010439924	-0.05733707	0	0.24	1	Old	CFHR2	coding	non_TFs
0.011894132	0.141792181	0.8	0.56	1	Young	CFI	coding	non_TFs
0.036125876	0.473319331	1	1	1	Young	CFLAR	coding	non_TFs
0.023199487	0.209252253	1	1	1	Young	CHCHD3	coding	TFs
0.049922252	0.452928781	0.96	0.84	1	Young	CHCHD4	coding	non_TFs
0.005526836	0.697273034	1	1	1	Young	CHD1	coding	non_TFs
0.000295318	0.433462101	1	0.64	1	Young	CHMP4C	coding	non_TFs
0.007515593	0.47863452	0.88	0.48	1	Young	CHMP6	coding	non_TFs
0.041615164	0.169684597	1	0.92	1	Young	CHN1	coding	non_TFs
0.020946958	0.468178904	1	1	1	Young	CHRM3	coding	non_TFs
0.022048211	0.717111365	1	1	1	Young	CHST3	coding	non_TFs
0.045800642	-0.227007837	0.16	0.4	1	Old	CHST6	coding	non_TFs
0.011656686	0.615973464	1	1	1	Young	CHSY1	coding	non_TFs
0.023199487	0.268230129	1	1	1	Young	CHSY3	coding	non_TFs
0.042093701	0.310947612	0.64	0.36	1	Young	CHTF18	coding	non_TFs
0.029771347	0.38155319	1	0.96	1	Young	CHUK	coding	non_TFs
0.006599633	0.903236234	1	1	1	Young	CIB1	coding	non_TFs
0.002153312	0.268687556	0.84	0.36	1	Young	CIB2	coding	non_TFs
0.041218247	-0.147130302	0	0.16	1	Old	CICP26	non_coding	non_TFs
0.007856148	0.660203066	1	0.96	1	Young	CISD3	coding	non_TFs
0.006996808	0.503688421	1	1	1	Young	CKAP5	coding	non_TFs
0.035590829	0.122706588	0.92	0.72	1	Young	CKMT2-AS1	non_coding	non_TFs
0.010997628	0.28005858	0.64	0.32	1	Young	CLCN2	coding	non_TFs
0.003837981	0.048609595	0.8	0.48	1	Young	CLDN12	coding	non_TFs
0.038898724	0.391998225	0.84	0.56	1	Young	CLDN15	coding	non_TFs
0.009444779	1.509967408	0.96	0.72	1	Young	CLEC11A	coding	non_TFs
0.017350449	0.173624537	0.72	0.44	1	Young	CLEC20A	coding	non_TFs
0.013731137	0.290110408	1	0.92	1	Young	CLEC2D	coding	non_TFs
0.007854661	0.673641614	1	0.92	1	Young	CLGN	coding	non_TFs
0.004341519	0.517857874	1	1	1	Young	CLK3	coding	non_TFs
0.020857025	0.181052707	0.2	0	1	Young	CLK3P2	non_coding	non_TFs
0.037884245	0.387177132	1	1	1	Young	CLK4	coding	non_TFs
0.041218247	0.016448169	0.16	0	1	Young	CLN8	coding	non_TFs
0.009828108	0.255850585	1	0.8	1	Young	CLOCK	coding	TFs
0.017898257	0.416857819	1	0.84	1	Young	CLTB	coding	non_TFs
0.008228746	0.072876936	0.52	0.2	1	Young	CLUL1	coding	non_TFs
0.006221606	0.219959726	1	0.92	1	Young	CMSS1	coding	non_TFs
0.017915663	0.20132563	0.52	0.16	1	Young	CMTM2	coding	non_TFs
0.003185635	0.392821031	1	0.96	1	Young	CMTM8	coding	non_TFs
0.014492534	0.351673544	1	0.92	1	Young	CNOT10	coding	non_TFs
0.043602052	0.524915647	1	0.96	1	Young	CNOT11	coding	non_TFs
0.045663178	0.30661026	1	1	1	Young	CNOT6	coding	non_TFs
0.017007269	0.530571912	1	0.96	1	Young	CNOT9	coding	non_TFs
0.032817127	0.803435445	1	0.96	1	Young	CNPY3	coding	non_TFs
0.003037535	0.748793087	0.76	0.4	1	Young	CNTD2	coding	non_TFs
0.028326647	0.039180112	1	0.88	1	Young	CNTN6	coding	non_TFs
0.031262423	0.225104883	1	0.96	1	Young	CNTRL	coding	non_TFs
0.036121408	0.561878659	1	0.92	1	Young	CNTROB	coding	non_TFs
0.043597005	0.174372313	1	0.92	1	Young	COA1	coding	non_TFs
0.021460122	0.611442872	0.96	0.88	1	Young	COG1	coding	non_TFs
6.68066E-05	0.611913102	0.96	0.96	1	Young	COG2	coding	non_TFs
0.002807738	0.54224516	1	1	1	Young	COG4	coding	non_TFs
0.010429997	-0.108508912	0.92	1	1	Old	COL23A1	coding	non_TFs
0.045481362	0.095723252	1	0.76	1	Young	COLGALT2	coding	non_TFs
0.024399181	1.008839514	1	0.92	1	Young	COMMD4	coding	non_TFs
0.020946958	0.805387065	1	1	1	Young	COMMD9	coding	non_TFs
0.029771347	0.679622755	1	1	1	Young	COMT	coding	non_TFs
0.011656686	0.397606515	1	1	1	Young	COP1	coding	non_TFs
0.002801152	0.776255431	1	0.84	1	Young	COPS5	coding	non_TFs
0.025623974	0.377671705	0.92	0.92	1	Young	COPS7B	coding	non_TFs
0.002169834	0.678147679	1	0.88	1	Young	COQ2	coding	non_TFs
0.010664774	0.393863765	0.84	0.48	1	Young	COQ6	coding	non_TFs
0.036108006	0.453425144	0.96	0.92	1	Young	COQ8B	coding	non_TFs
0.020946958	0.310034094	1	1	1	Young	CPNE2	coding	non_TFs
0.019882088	0.551684161	1	0.88	1	Young	CPNE3	coding	non_TFs
0.041218247	0.130384797	0.16	0	1	Young	CPNE6	coding	non_TFs
0.031262423	0.359118961	1	1	1	Young	CPNE8	coding	non_TFs
0.005525704	0.642793608	1	0.92	1	Young	CPSF1	coding	non_TFs
0.040487787	0.581948508	0.68	0.44	1	Young	CPXM1	coding	non_TFs
0.015290918	0.631093124	1	0.92	1	Young	CRBN	coding	non_TFs
0.033576403	0.984368823	0.96	0.88	1	Young	CREB3	coding	TFs
0.034437563	0.191627227	1	0.96	1	Young	CREB5	coding	TFs
0.037723013	0.161236542	1	0.76	1	Young	CRLF3	coding	non_TFs
0.033919237	0.155471707	0.96	0.68	1	Young	CROCCP3	non_coding	non_TFs
0.000384177	0.819336616	1	0.96	1	Young	CRTAP	coding	non_TFs
0.038672695	0.419457995	0.96	0.6	1	Young	CRTC2	coding	non_TFs
0.034437563	0.473619189	1	1	1	Young	CRY1	coding	non_TFs
0.024402605	0.32874591	1	0.96	1	Young	CRYBG3	coding	non_TFs
0.020857025	0.436434263	0.2	0	1	Young	CRYGC	coding	non_TFs
0.03971489	0.487121952	1	1	1	Young	CSGALNACT2	coding	non_TFs
0.001115077	0.70342054	1	0.92	1	Young	CSK	coding	non_TFs
0.006996808	-0.050048891	1	1	1	Old	CSMD2	coding	non_TFs
0.016130322	0.6381418	1	1	1	Young	CSNK1A1	coding	non_TFs
0.038898724	0.206151061	0.8	0.6	1	Young	CSNK1D	coding	non_TFs
0.003391471	0.897542689	1	1	1	Young	CST3	coding	non_TFs
0.020857025	0.388802036	0.2	0	1	Young	CST6	coding	non_TFs
0.008896871	0.254358524	0.88	0.52	1	Young	CTBS	coding	non_TFs
0.012294777	0.556525461	0.92	0.92	1	Young	CTC1	coding	non_TFs
0.017007269	0.324322042	1	1	1	Young	CTDSPL	coding	non_TFs
0.032817127	0.28238068	1	1	1	Young	CTDSPL2	coding	non_TFs
0.013733404	0.35791824	1	1	1	Young	CTNNBL1	coding	non_TFs
0.008792619	0.571239567	1	0.84	1	Young	CTNS	coding	non_TFs
0.03469993	0.250952618	0.52	0.24	1	Young	CTRB1	coding	non_TFs
0.002465273	1.307295786	1	0.84	1	Young	CTSA	coding	non_TFs
0.031262423	0.714991781	1	0.96	1	Young	CTSC	coding	non_TFs
0.037884245	0.498345384	1	1	1	Young	CTTN	coding	non_TFs
0.024402605	0.789762609	1	1	1	Young	CUEDC2	coding	non_TFs
0.013007467	0.390700045	1	0.96	1	Young	CUL2	coding	non_TFs
0.032817127	0.534874701	1	1	1	Young	CUL3	coding	non_TFs
0.047805795	0.466453732	1	1	1	Young	CUL4A	coding	non_TFs
0.041218247	0.073603498	0.16	0	1	Young	CUL4AP1	non_coding	non_TFs
0.023199487	0.630627049	1	1	1	Young	CWC25	coding	non_TFs
0.015497409	0.405794625	0.96	0.72	1	Young	CWF19L1	coding	non_TFs
0.004613992	0.948829332	1	0.96	1	Young	CXorf40B	coding	non_TFs
0.005525704	0.431771187	1	0.92	1	Young	CXorf56	coding	non_TFs
0.019136397	0.210307834	0.72	0.4	1	Young	CYB561A3	coding	non_TFs
0.045663178	0.28860158	1	0.96	1	Young	CYB5D2	coding	non_TFs
0.037884245	0.772579608	1	1	1	Young	CYC1	coding	non_TFs
0.030369458	0.153043815	0.96	0.8	1	Young	CYFIP2	coding	non_TFs
0.038111055	0.030113067	0.48	0.16	1	Young	CYP1B1	coding	non_TFs
0.008808853	0.449945139	1	1	1	Young	CYP20A1	coding	non_TFs
0.034469849	-0.196860324	0.2	0.48	1	Old	CYP2B6	coding	non_TFs
0.043818308	0.025151046	0.52	0.28	1	Young	CYP39A1	coding	non_TFs
0.04170715	0.267822295	0.72	0.44	1	Young	CYP4V2	coding	non_TFs
0.00741532	0.444596877	1	0.96	1	Young	CYSTM1	coding	non_TFs
0.024402605	0.371182708	1	1	1	Young	CYTH1	coding	non_TFs
0.028341833	0.477152161	1	1	1	Young	DAAM1	coding	non_TFs
0.022048211	0.332223863	1	1	1	Young	DACH1	coding	TFs
0.030509842	0.115556519	0.4	0.12	1	Young	DACT1	coding	non_TFs
0.005952834	0.928587101	0.92	0.64	1	Young	DALRD3	coding	non_TFs
0.025655881	0.181667182	1	0.92	1	Young	DANT2	non_coding	non_TFs
0.020946958	0.546794839	1	1	1	Young	DAP	coding	non_TFs
0.016980774	0.710831919	1	0.84	1	Young	DAPK3	coding	non_TFs
0.032578164	0.320870138	0.76	0.4	1	Young	DCAF11	coding	non_TFs
0.041620063	0.535322249	1	0.96	1	Young	DCAF16	coding	non_TFs
0.025645244	0.16607583	1	0.88	1	Young	DCAF17	coding	non_TFs
0.028326647	0.301573033	0.96	0.92	1	Young	DCAF4	coding	non_TFs
0.034592567	0.259689549	0.4	0.12	1	Young	DCAF4L1	coding	non_TFs
0.031262423	0.551094229	1	1	1	Young	DCAF7	coding	non_TFs
0.041448687	0.136269969	1	0.76	1	Young	DCK	coding	non_TFs
0.044571367	0.264656051	0.96	0.88	1	Young	DCPS	coding	non_TFs
0.016130322	0.476325055	1	1	1	Young	DCTD	coding	non_TFs
0.00351326	0.387851329	0.96	0.68	1	Young	DCTN1	coding	non_TFs
0.024402605	0.770731936	1	1	1	Young	DCTN3	coding	non_TFs
0.00383988	1.162035133	1	1	1	Young	DCXR	coding	non_TFs
0.002070966	1.004563519	0.56	0.12	1	Young	DCXR-DT	non_coding	non_TFs
0.029771347	1.047419519	1	0.96	1	Young	DDAH2	coding	non_TFs
0.036125876	0.343188396	1	1	1	Young	DDHD1	coding	non_TFs
0.02783329	1.237428572	0.8	0.56	1	Young	DDIT4	coding	non_TFs
0.037884245	0.696874838	1	1	1	Young	DDOST	coding	non_TFs
0.017007269	0.657731556	1	1	1	Young	DDR1	coding	non_TFs
0.040689779	0.233014564	0.76	0.52	1	Young	DDX11	coding	non_TFs
0.006217881	0.98904549	1	0.88	1	Young	DDX27	coding	non_TFs
0.011654679	1.141968451	1	0.92	1	Young	DDX39A	coding	non_TFs
0.026971854	0.429107098	1	1	1	Young	DDX46	coding	non_TFs
0.016130322	0.586770939	1	1	1	Young	DDX50	coding	non_TFs
0.026971854	0.476582204	1	0.96	1	Young	DDX6	coding	non_TFs
0.020946958	0.489101527	1	1	1	Young	DECR1	coding	non_TFs
0.025645244	0.886085536	1	0.88	1	Young	DEF8	coding	non_TFs
0.016213825	0.646761705	0.32	0.04	1	Young	DEFB131E	non_coding	non_TFs
0.038698078	0.356309231	0.52	0.24	1	Young	DEGS2	coding	non_TFs
0.041620063	0.447543077	1	0.96	1	Young	DELE1	coding	non_TFs
0.00247121	0.174824055	1	1	1	Young	DENND1B	coding	non_TFs
0.016935245	0.443075728	0.84	0.64	1	Young	DENND2D	coding	non_TFs
0.047805795	0.353578627	1	1	1	Young	DENND4C	coding	non_TFs
0.011394218	0.259519276	0.68	0.32	1	Young	DENND6B	coding	non_TFs
0.001670764	0.550985834	1	1	1	Young	DERA	coding	non_TFs
0.026323371	0.44894825	0.36	0.08	1	Young	DGAT2L7P	non_coding	non_TFs
0.000354482	1.597968221	1	0.8	1	Young	DGCR6L	coding	non_TFs
0.035119266	0.234983785	0.96	0.8	1	Young	DGKZ	coding	non_TFs
0.014494892	0.181515764	1	0.96	1	Young	DGLUCY	coding	non_TFs
0.026562023	0.860132541	0.8	0.36	1	Young	DHCR24-DT	non_coding	non_TFs
0.009861707	0.419075312	1	0.92	1	Young	DHFR2	coding	non_TFs
0.049743812	0.134196865	0.4	0.12	1	Young	DHRS1	coding	non_TFs
0.017007269	0.543870473	1	0.96	1	Young	DHX16	coding	non_TFs
0.006996808	0.572028706	1	1	1	Young	DHX29	coding	non_TFs
0.017004619	0.454242576	1	0.92	1	Young	DHX32	coding	non_TFs
0.036125876	0.514657055	1	0.96	1	Young	DHX40	coding	non_TFs
0.03971489	0.199759162	1	1	1	Young	DHX8	coding	non_TFs
0.019890985	0.303314323	1	0.92	1	Young	DIAPH1	coding	non_TFs
0.03971489	0.321124681	1	0.96	1	Young	DIP2A	coding	non_TFs
0.039576767	-0.159570708	0.04	0.24	1	Old	DKKL1	coding	non_TFs
0.041620063	0.234863275	1	0.96	1	Young	DLEU2	non_coding	non_TFs
0.028341833	-0.047047101	1	1	1	Old	DLGAP2	coding	non_TFs
0.041218247	-0.109030062	0	0.16	1	Old	DLX3	coding	TFs
0.011656686	0.882655358	1	0.96	1	Young	DMAC2	coding	non_TFs
0.011069492	0.357453247	0.76	0.4	1	Young	DMPK	coding	non_TFs
0.02647864	0.07520704	0.28	0.04	1	Young	DMRTB1	coding	TFs
0.028341833	0.356490501	1	1	1	Young	DMTF1	coding	TFs
0.004065919	0.121507039	0.96	0.84	1	Young	DMXL2	coding	non_TFs
0.032817127	0.128306916	1	1	1	Young	DNAH14	coding	non_TFs
0.006573655	0.607928199	1	0.8	1	Young	DNAJB11	coding	non_TFs
0.039133153	0.023568297	0.4	0.12	1	Young	DNAJB4	coding	non_TFs
0.007850198	0.284390976	1	0.88	1	Young	DNAJC11	coding	non_TFs
0.010413386	0.445559769	1	0.84	1	Young	DNAJC17	coding	non_TFs
0.010413386	0.398001823	1	0.84	1	Young	DNAJC2	coding	non_TFs
0.03786581	0.441264325	0.96	0.92	1	Young	DNAJC27	coding	non_TFs
0.00247121	0.742879292	1	0.96	1	Young	DNAJC7	coding	non_TFs
0.000892603	0.493199076	0.96	0.76	1	Young	DNAJC9	coding	non_TFs
0.032812935	0.830365071	1	0.92	1	Young	DNALI1	coding	non_TFs
0.010439924	0.107323575	0.24	0	1	Young	DNASE1L1	coding	non_TFs
0.001367282	0.579777824	1	0.96	1	Young	DNM1L	coding	non_TFs
0.029771347	0.369385944	1	1	1	Young	DNMT1	coding	TFs
0.049008836	-0.052050201	0.12	0.36	1	Old	DNTT	coding	non_TFs
0.011656686	0.535912158	1	1	1	Young	DOCK10	coding	non_TFs
0.015540949	0.43517644	0.72	0.44	1	Young	DOK1	coding	non_TFs
0.047805795	0.104900788	1	0.96	1	Young	DOK6	coding	non_TFs
0.037884245	0.171546537	1	0.96	1	Young	DOP1B	coding	non_TFs
0.017925777	0.549781521	1	0.96	1	Young	DOT1L	coding	TFs
0.029771347	0.492176426	1	0.96	1	Young	DPF2	coding	non_TFs
0.018057135	0.338428278	0.68	0.32	1	Young	DPH1	coding	non_TFs
0.007856148	0.150680501	1	1	1	Young	DPH6-DT	non_coding	non_TFs
0.011616577	0.402306195	0.96	0.84	1	Young	DPH7	coding	non_TFs
0.017925777	0.732215114	1	0.96	1	Young	DPM1	coding	non_TFs
0.002108407	0.121162873	0.96	0.68	1	Young	DPY19L2P3	non_coding	non_TFs
0.037884245	0.260269207	1	1	1	Young	DPYD	coding	non_TFs
0.045625437	0.46025498	0.48	0.24	1	Young	DRD4	coding	non_TFs
0.04769884	0.441269158	1	0.8	1	Young	DRG2	coding	non_TFs
0.029771347	0.171423388	1	1	1	Young	DSE	coding	non_TFs
0.049082351	-0.066371029	0.28	0.56	1	Old	DSG1-AS1	non_coding	non_TFs
0.003173971	0.175136544	0.88	0.52	1	Young	DSG2	coding	non_TFs
0.014805317	0.482523204	0.96	0.8	1	Young	DSN1	coding	non_TFs
0.02960852	0.109179856	0.76	0.48	1	Young	DTX1	coding	non_TFs
0.005077187	0.418920553	0.88	0.76	1	Young	DTX2	coding	non_TFs
0.045663178	0.8104907	1	0.96	1	Young	DTX3L	coding	non_TFs
0.01231568	0.681319031	1	1	1	Young	DTYMK	coding	non_TFs
0.018887455	-1.268864142	1	1	1	Old	DUOX2	coding	non_TFs
0.019887515	0.265042469	0.36	0.08	1	Young	DUSP26	coding	non_TFs
0.034437563	0.15106875	1	1	1	Young	DYM	coding	non_TFs
0.018887455	0.51079283	1	1	1	Young	DYNC1H1	coding	non_TFs
0.013733404	0.599729462	1	1	1	Young	DYNC1I2	coding	non_TFs
0.007773058	0.599263389	1	0.72	1	Young	DYNC1LI2	coding	non_TFs
0.012931346	0.648570925	0.92	0.84	1	Young	DYRK2	coding	non_TFs
0.045611215	0.13242373	1	0.84	1	Young	DZANK1	coding	non_TFs
0.022048211	0.65970225	1	1	1	Young	E2F4	coding	TFs
0.001115077	0.772897207	1	0.92	1	Young	ECHDC2	coding	non_TFs
0.024402605	0.716205489	1	1	1	Young	ECHS1	coding	non_TFs
0.003836488	0.595438962	1	0.88	1	Young	EDEM2	coding	non_TFs
0.043602052	-0.421699581	1	0.96	1	Old	EED	coding	non_TFs
0.002985952	0.212633338	0.88	0.44	1	Young	EEF1AKMT2	coding	non_TFs
0.006594433	0.94241875	1	0.88	1	Young	EEF1D	coding	non_TFs
0.011027241	0.242254484	1	0.92	1	Young	EEF2K	coding	non_TFs
0.009608125	0.294256169	0.84	0.6	1	Young	EFCAB12	coding	non_TFs
0.004901861	0.344006039	1	1	1	Young	EFL1	coding	non_TFs
0.032836824	0.257142607	0.52	0.24	1	Young	EFNA2	coding	non_TFs
0.014805317	0.633399473	0.96	0.8	1	Young	EFNB1	coding	non_TFs
0.016980774	0.048999037	1	0.84	1	Young	EIF1B-AS1	non_coding	non_TFs
0.043597005	0.594444588	1	0.92	1	Young	EIF2AK3	coding	non_TFs
0.018887455	0.370573365	1	1	1	Young	EIF2AK4	coding	non_TFs
0.032817127	0.254162339	1	1	1	Young	EIF2B3	coding	non_TFs
0.005893016	0.858127735	0.84	0.56	1	Young	EIF2B4	coding	non_TFs
0.017925777	0.575647897	1	1	1	Young	EIF3A	coding	non_TFs
0.023199487	0.624970715	1	1	1	Young	EIF3B	coding	non_TFs
0.004900831	1.360955485	1	0.92	1	Young	EIF3G	coding	non_TFs
0.023199487	0.889964587	1	1	1	Young	EIF3I	coding	non_TFs
0.025659427	0.767336654	1	1	1	Young	EIF3K	coding	non_TFs
0.01826436	1.253879383	0.56	0.16	1	Young	EIF3KP1	non_coding	non_TFs
0.002634566	0.852649675	1	1	1	Young	EIF3L	coding	non_TFs
0.041218247	0.245827823	0.16	0	1	Young	EIF3LP3	non_coding	non_TFs
0.002634566	0.617732274	1	1	1	Young	EIF4A2	coding	non_TFs
0.006645186	0.238833332	0.8	0.44	1	Young	EIF4B	coding	non_TFs
0.026971854	0.650262043	1	1	1	Young	EIF4EBP1	coding	non_TFs
0.031246194	0.908292778	1	0.88	1	Young	EIF4G2	coding	non_TFs
0.028617201	0.404495285	0.28	0.04	1	Young	EIF4HP1	non_coding	non_TFs
0.028341833	0.493295219	1	1	1	Young	EIF5	coding	non_TFs
0.008802358	1.528842496	0.96	0.92	1	Young	EIF6	coding	non_TFs
0.025659427	0.425928278	1	1	1	Young	ELF1	coding	TFs
0.032817127	0.367555277	1	1	1	Young	ELF2	coding	TFs
0.03971489	0.624634118	1	1	1	Young	ELL2	coding	non_TFs
0.049922252	0.207894956	0.96	0.84	1	Young	ELMOD3	coding	non_TFs
0.008978313	-1.314855362	0.56	0.76	1	Old	ELOCP2	non_coding	non_TFs
0.022048211	1.060638227	1	0.96	1	Young	ELOVL1	coding	non_TFs
0.047805795	0.58543837	1	1	1	Young	EMC3	coding	non_TFs
0.009045133	0.219080291	0.92	0.68	1	Young	EML2	coding	non_TFs
0.017925777	0.647183133	1	1	1	Young	EMP2	coding	non_TFs
0.023288113	0.327590181	0.84	0.52	1	Young	EMX1	coding	TFs
0.002878093	0.210646561	0.92	0.68	1	Young	EMX2OS	non_coding	non_TFs
0.002089887	0.508699733	0.96	0.56	1	Young	ENGASE	coding	non_TFs
0.034437563	0.21991209	1	1	1	Young	ENOX1	coding	non_TFs
0.012801198	0.014174035	0.48	0.12	1	Young	ENTPD1	coding	non_TFs
0.019893951	0.830769543	1	0.96	1	Young	ENTPD6	coding	non_TFs
0.008318754	0.913219977	1	0.92	1	Young	ENTR1	coding	non_TFs
0.001462278	0.589562584	1	1	1	Young	EP300	coding	non_TFs
0.015293371	0.213571331	1	1	1	Young	EPB41L5	coding	non_TFs
0.014494892	0.48029906	1	0.96	1	Young	EPC1	coding	non_TFs
0.046631925	0.311992316	0.92	0.64	1	Young	EPHA1	coding	non_TFs
0.045663178	0.22415991	1	1	1	Young	EPN2	coding	non_TFs
0.003185635	0.782837246	1	1	1	Young	EPS8	coding	non_TFs
0.009322868	0.610470654	1	0.96	1	Young	EPSTI1	coding	non_TFs
0.013733404	0.555098895	1	1	1	Young	ERAP1	coding	non_TFs
0.034437563	0.461239113	1	1	1	Young	ERCC1	coding	non_TFs
0.017007269	0.814154097	1	1	1	Young	ERGIC3	coding	non_TFs
0.037884245	0.26408225	1	1	1	Young	ERI3	coding	non_TFs
0.017870754	0.271005159	1	0.8	1	Young	ERMAP	coding	non_TFs
0.026968184	0.429166028	1	0.92	1	Young	ERMARD	coding	non_TFs
0.047800446	0.234002374	1	0.92	1	Young	ERO1B	coding	non_TFs
0.03971489	0.482231922	1	1	1	Young	ERP29	coding	non_TFs
0.006222848	0.390738197	1	1	1	Young	ERP44	coding	non_TFs
0.003185635	0.500519541	1	1	1	Young	ESCO1	coding	non_TFs
0.046924842	0.378132968	0.92	0.68	1	Young	ESS2	coding	non_TFs
0.041620063	0.624841731	1	1	1	Young	ESYT1	coding	non_TFs
0.007856148	0.450443594	1	1	1	Young	ETFA	coding	non_TFs
0.004337778	0.5808796	1	0.88	1	Young	ETFBKMT	coding	non_TFs
0.004901861	0.53339337	1	1	1	Young	ETV3	coding	TFs
0.029771347	0.458787304	1	1	1	Young	ETV6	coding	TFs
0.036125876	0.232902701	1	1	1	Young	EXOC2	coding	non_TFs
0.020689126	0.364245507	0.92	0.76	1	Young	EXOC3	coding	non_TFs
0.005448302	0.703991137	0.72	0.28	1	Young	EXOC3L1	coding	non_TFs
0.022048211	0.29369284	1	1	1	Young	EXOC4	coding	non_TFs
0.023199487	0.421857837	1	1	1	Young	EXOC6B	coding	non_TFs
0.009861707	0.478123241	1	0.92	1	Young	EXOSC7	coding	non_TFs
0.015293371	0.910161209	1	1	1	Young	EXT1	coding	non_TFs
0.043581866	0.298544605	1	0.88	1	Young	EZH1	coding	non_TFs
0.02865526	0.825639905	0.92	0.6	1	Young	FAAP24	coding	non_TFs
0.00741532	0.524259983	1	1	1	Young	FAF2	coding	non_TFs
0.036125876	0.499511503	1	1	1	Young	FAIM	coding	non_TFs
0.039262418	0.108245654	0.64	0.32	1	Young	FAM106A	non_coding	non_TFs
0.041615164	0.320784531	1	0.92	1	Young	FAM114A2	coding	non_TFs
0.037884245	0.146226695	1	0.96	1	Young	FAM120C	coding	non_TFs
0.005843346	0.203262695	0.88	0.72	1	Young	FAM124A	coding	non_TFs
0.018887455	0.498049711	1	1	1	Young	FAM133B	coding	non_TFs
0.041620063	0.186885655	1	1	1	Young	FAM13A	coding	non_TFs
0.013349116	0.311720365	0.84	0.48	1	Young	FAM13A-AS1	non_coding	non_TFs
0.016130322	0.503097307	1	1	1	Young	FAM13B	coding	non_TFs
0.029755645	0.138714855	1	0.88	1	Young	FAM13C	coding	non_TFs
0.023839852	0.090721674	0.92	0.68	1	Young	FAM156A	coding	non_TFs
0.006995447	0.687276833	1	0.92	1	Young	FAM160A2	coding	non_TFs
0.031887431	0.225604349	0.96	0.8	1	Young	FAM171B	coding	non_TFs
0.039710137	0.043756169	1	0.92	1	Young	FAM174B	coding	non_TFs
0.008808853	0.611335119	1	1	1	Young	FAM219A	coding	non_TFs
0.028338036	0.02406077	1	0.92	1	Young	FAM227B	coding	non_TFs
0.010439924	0.061601556	0.24	0	1	Young	FAM245B	non_coding	non_TFs
0.006222848	0.50341892	1	1	1	Young	FAM49B	coding	non_TFs
0.041522114	0.147585144	0.96	0.84	1	Young	FAM81B	coding	non_TFs
0.044372991	0.113750908	0.44	0.16	1	Young	FAM86B2	coding	non_TFs
0.020746613	0.385374791	0.64	0.32	1	Young	FAM86FP	non_coding	non_TFs
0.03442025	0.586871545	1	0.88	1	Young	FAM8A1	coding	non_TFs
0.03971489	0.426881719	1	1	1	Young	FAM92A	coding	non_TFs
0.017458527	0.248735923	0.96	0.96	1	Young	FAN1	coding	non_TFs
0.036392587	0.232216042	0.56	0.24	1	Young	FAR2P2	non_coding	non_TFs
0.033624662	-0.10495006	0.08	0.32	1	Old	FAR2P3	non_coding	non_TFs
0.043602052	0.361878811	1	1	1	Young	FARP1	coding	non_TFs
0.005682337	0.334412213	0.96	0.88	1	Young	FBH1	coding	non_TFs
0.041804665	1.021682093	0.72	0.48	1	Young	FBLL1	coding	non_TFs
0.008752099	0.1419825	1	0.76	1	Young	FBLN1	coding	non_TFs
0.040253158	0.196295337	0.96	0.72	1	Young	FBP1	coding	non_TFs
0.045663178	0.319118305	1	1	1	Young	FBRSL1	coding	non_TFs
0.032775215	0.468200851	1	0.84	1	Young	FBXL12	coding	non_TFs
0.028341833	0.20349379	1	1	1	Young	FBXL17	coding	non_TFs
0.000651324	1.174278886	0.96	0.56	1	Young	FBXL19-AS1	non_coding	non_TFs
0.033624662	0.194611658	0.32	0.08	1	Young	FBXL22	coding	non_TFs
0.036125876	0.442312817	1	1	1	Young	FBXL7	coding	non_TFs
0.016130322	0.53590384	1	0.96	1	Young	FBXO11	coding	non_TFs
0.020946958	0.5436383	1	1	1	Young	FBXO25	coding	non_TFs
0.020161377	0.145270436	0.88	0.8	1	Young	FBXO31	coding	non_TFs
0.009863477	0.478282392	1	1	1	Young	FBXO34	coding	non_TFs
0.032318797	0.176787833	0.8	0.56	1	Young	FBXO41	coding	non_TFs
0.037879636	1.067182992	1	0.92	1	Young	FBXW5	coding	non_TFs
0.043602052	0.242947224	1	0.96	1	Young	FBXW8	coding	non_TFs
0.02115782	0.812181135	0.88	0.56	1	Young	FCER1G	coding	non_TFs
0.041218247	0.029812962	0.16	0	1	Young	FCGR1CP	non_coding	non_TFs
0.014213045	0.231458621	0.96	0.68	1	Young	FCSK	coding	non_TFs
0.043597005	1.004841746	1	0.92	1	Young	FDPS	coding	non_TFs
0.006996808	0.654932703	1	0.96	1	Young	FERMT2	coding	non_TFs
0.041620063	0.289982439	1	1	1	Young	FGD4	coding	non_TFs
0.018887455	0.099653698	1	0.96	1	Young	FGGY	coding	non_TFs
0.041620063	0.767316098	1	1	1	Young	FIBP	coding	non_TFs
0.043602052	0.241946221	1	1	1	Young	FIGN	coding	non_TFs
0.012627698	0.064923288	0.64	0.28	1	Young	FIP1L1	coding	non_TFs
0.024368367	0.821168839	1	0.84	1	Young	FKBP10	coding	non_TFs
0.032582625	1.057384194	0.92	0.8	1	Young	FKBP2	coding	non_TFs
0.034173762	1.313760837	0.84	0.48	1	Young	FKBPL	coding	non_TFs
0.020934653	0.36759118	1	0.88	1	Young	FKRP	coding	non_TFs
0.045559265	0.941803078	1	0.8	1	Young	FLAD1	coding	non_TFs
0.022585015	0.727978535	0.96	0.88	1	Young	FLOT2	coding	non_TFs
0.047805795	0.252442351	1	0.96	1	Young	FLVCR2	coding	non_TFs
0.016130322	0.833551361	1	0.96	1	Young	FLYWCH2	coding	non_TFs
0.045663178	0.446788717	1	1	1	Young	FNBP4	coding	non_TFs
0.022048211	0.390270946	1	1	1	Young	FNIP2	coding	non_TFs
0.022612634	0.271483024	0.28	0.04	1	Young	FOLR2	coding	non_TFs
0.03971489	0.309972674	1	1	1	Young	FOXJ3	coding	TFs
0.045663178	0.418211714	1	1	1	Young	FOXO1	coding	TFs
0.011244815	0.995430678	0.8	0.56	1	Young	FRAT1	coding	non_TFs
0.012825118	0.988940914	0.92	0.76	1	Young	FRAT2	coding	non_TFs
0.018887455	0.188883718	1	1	1	Young	FRG1HP	non_coding	non_TFs
0.003185635	0.450825923	1	0.96	1	Young	FSD1L	coding	non_TFs
0.045855823	0.052905799	0.96	0.64	1	Young	FSIP2	coding	non_TFs
0.013007467	1.452055368	1	1	1	Young	FTH1	coding	non_TFs
0.045663178	0.85678784	1	1	1	Young	FTL	coding	non_TFs
0.026971854	0.351086284	1	1	1	Young	FTX	non_coding	non_TFs
0.043214072	0.355886229	0.68	0.4	1	Young	FUCA2	coding	non_TFs
0.026971854	0.27039987	1	0.96	1	Young	FYCO1	coding	non_TFs
0.0477844	0.305992275	1	0.88	1	Young	FZR1	coding	non_TFs
0.006599633	1.00744776	1	1	1	Young	G6PC3	coding	non_TFs
0.045663178	0.327653173	1	1	1	Young	GAB2	coding	non_TFs
0.013731137	0.808603563	1	0.92	1	Young	GABARAPL1	coding	non_TFs
0.028341833	0.649655472	1	1	1	Young	GADD45B	coding	non_TFs
0.03425296	0.329312689	0.72	0.44	1	Young	GAGE10	coding	non_TFs
0.033576403	0.800662144	0.96	0.88	1	Young	GALE	coding	non_TFs
0.028341833	0.390144536	1	0.96	1	Young	GALNT7	coding	non_TFs
0.037879636	0.323700453	1	0.92	1	Young	GAN	coding	non_TFs
0.009863477	0.71551084	1	0.96	1	Young	GANAB	coding	non_TFs
0.019893951	1.547688923	1	1	1	Young	GAPDH	coding	non_TFs
0.046171466	0.571664224	0.24	0.04	1	Young	GAPDHP33	non_coding	non_TFs
0.00826598	0.313824751	0.92	0.84	1	Young	GAS2L3	coding	non_TFs
0.001331463	1.217031556	0.8	0.48	1	Young	GASAL1	non_coding	non_TFs
0.002035158	0.558884444	1	1	1	Young	GATA4	coding	TFs
0.030902878	0.126066598	0.28	0.04	1	Young	GATA5	coding	TFs
0.019893951	0.829449375	1	1	1	Young	GATA6	coding	TFs
0.03961986	0.709281911	1	0.8	1	Young	GATAD1	coding	non_TFs
0.009652198	0.656243317	0.92	0.72	1	Young	GBA	coding	non_TFs
0.034437563	0.202159023	1	0.96	1	Young	GCA	coding	non_TFs
0.001612034	1.255933984	0.96	0.88	1	Young	GCAT	coding	non_TFs
0.00753417	0.377896987	0.84	0.48	1	Young	GCDH	coding	non_TFs
0.003537473	0.800127422	0.64	0.24	1	Young	GCHFR	coding	non_TFs
0.009228138	0.450509358	0.96	0.76	1	Young	GCNT4	coding	non_TFs
0.008559877	0.351563296	0.96	0.96	1	Young	GDAP2	coding	non_TFs
0.003836488	0.802407609	1	0.88	1	Young	GEM	coding	non_TFs
0.045657982	0.340911893	1	0.92	1	Young	GFM2	coding	non_TFs
0.025659427	0.191111773	1	1	1	Young	GFOD1	coding	non_TFs
0.010439924	-0.277682807	0	0.24	1	Old	GFY	coding	non_TFs
0.005864357	0.656409146	1	0.92	1	Young	GGA1	coding	non_TFs
0.041620063	0.349945582	1	1	1	Young	GGA2	coding	non_TFs
0.024402605	0.27311723	1	1	1	Young	GIGYF2	coding	non_TFs
0.019309626	0.156868386	0.4	0.12	1	Young	GIMD1	coding	non_TFs
0.023199487	0.575253298	1	0.96	1	Young	GINM1	coding	non_TFs
0.011556757	0.294980254	0.4	0.08	1	Young	GJC3	coding	non_TFs
0.020857025	-0.215944517	0	0.2	1	Old	GKN2	coding	non_TFs
0.027409039	0.464090675	0.76	0.52	1	Young	GLB1L	coding	non_TFs
0.002304349	1.183255106	0.88	0.48	1	Young	GLMP	coding	TFs
0.009322868	0.532457978	1	1	1	Young	GLRX3	coding	non_TFs
0.033692075	0.315549289	0.72	0.36	1	Young	GLUD1P3	non_coding	non_TFs
0.023199487	0.529385632	1	1	1	Young	GLUL	coding	non_TFs
0.041620063	0.136571647	1	1	1	Young	GMDS	coding	non_TFs
0.031262423	0.33207936	1	1	1	Young	GMEB2	coding	TFs
0.030004065	0.342364901	0.84	0.52	1	Young	GMIP	coding	non_TFs
0.003606119	0.342090528	1	0.88	1	Young	GMPR	coding	non_TFs
0.018887455	0.726148346	1	1	1	Young	GNAI2	coding	non_TFs
0.020857025	0.202587907	0.2	0	1	Young	GNB3	coding	non_TFs
0.024479576	0.162297931	0.28	0.04	1	Young	GNGT2	coding	non_TFs
0.024402605	0.625011652	1	1	1	Young	GNL1	coding	non_TFs
0.026971854	0.768823176	1	1	1	Young	GNL3	coding	non_TFs
0.047805795	0.362260035	1	1	1	Young	GNL3L	coding	non_TFs
0.007856148	0.677558346	1	1	1	Young	GNPDA1	coding	non_TFs
0.009863477	0.976648118	1	0.96	1	Young	GNPTG	coding	non_TFs
0.041218247	-0.085132674	0	0.16	1	Old	GOLGA6L22	coding	non_TFs
0.026323371	0.080287099	0.36	0.08	1	Young	GOLGA6L3	non_coding	non_TFs
0.012236112	0.13424501	0.52	0.16	1	Young	GOLGA6L5P	non_coding	non_TFs
0.010394944	0.717706132	1	0.8	1	Young	GOLGA7	coding	non_TFs
0.049372756	0.230297428	0.92	0.72	1	Young	GORAB	coding	non_TFs
0.02647864	0.123759883	0.28	0.04	1	Young	GP1BA	coding	non_TFs
0.011029167	1.37481417	1	0.96	1	Young	GPAA1	coding	non_TFs
0.006222848	0.712922611	1	1	1	Young	GPAT3	coding	non_TFs
0.036108006	0.122194826	1	0.88	1	Young	GPATCH1	coding	non_TFs
0.039133153	0.181910166	0.4	0.12	1	Young	GPC2	coding	non_TFs
0.036125876	0.793364798	1	1	1	Young	GPC6	coding	non_TFs
0.019893951	0.67225673	1	0.96	1	Young	GPN3	coding	non_TFs
0.003538388	0.960671987	0.88	0.6	1	Young	GPR108	coding	non_TFs
0.015303082	0.668585977	0.48	0.16	1	Young	GPR150	coding	non_TFs
0.031135902	0.716774589	0.76	0.48	1	Young	GPR3	coding	non_TFs
0.013054583	0.154454317	0.52	0.16	1	Young	GPR35	coding	non_TFs
0.049801618	0.129999386	0.24	0.04	1	Young	GPR65	coding	non_TFs
0.039667368	0.366034791	0.92	0.92	1	Young	GPRC5D-AS1	non_coding	non_TFs
0.01060943	0.128886351	0.92	0.64	1	Young	GPRIN3	coding	non_TFs
0.025659427	0.887009967	1	1	1	Young	GPX1	non_coding	non_TFs
0.018887455	1.105506973	1	0.96	1	Young	GPX4	coding	non_TFs
0.021488311	0.952723336	0.96	0.96	1	Young	GPX7	coding	non_TFs
0.018887455	0.50332657	1	0.96	1	Young	GRAMD1A	coding	non_TFs
0.04464735	-0.356149664	0.36	0.56	1	Old	GRAMD2A	coding	non_TFs
0.009322868	0.432687767	1	1	1	Young	GRB14	coding	non_TFs
0.011656686	0.678543386	1	1	1	Young	GREB1	coding	non_TFs
0.009322868	0.442543137	1	1	1	Young	GREB1L	coding	non_TFs
0.017007269	0.332991383	1	1	1	Young	GRIP1	coding	non_TFs
0.031258366	0.37693706	1	0.92	1	Young	GRTP1	coding	non_TFs
0.047752312	0.22973503	1	0.84	1	Young	GSAP	coding	non_TFs
0.016130322	0.257956945	1	1	1	Young	GSN	coding	non_TFs
0.006599633	0.681136109	1	0.96	1	Young	GSS	coding	non_TFs
0.041218247	-0.172072281	0	0.16	1	Old	GSTA6P	non_coding	non_TFs
0.0261824	0.756719975	0.96	0.8	1	Young	GSTA9P	non_coding	non_TFs
0.019893951	0.612115981	1	1	1	Young	GSTO1	coding	non_TFs
0.045663178	0.749926941	1	1	1	Young	GSTP1	coding	non_TFs
0.007990572	1.166961026	0.84	0.48	1	Young	GSTT2B	coding	non_TFs
0.008808853	0.291779582	0.96	1	1	Young	GTF2H2C	coding	non_TFs
0.008289242	0.089511179	1	0.8	1	Young	GTF2IP1	non_coding	non_TFs
0.006969624	0.257974951	1	0.8	1	Young	GTF2IP12	non_coding	non_TFs
0.00928898	0.389223681	0.96	0.84	1	Young	GTF2IP20	non_coding	non_TFs
0.010431843	0.296629198	1	1	1	Young	GTF2IRD2	coding	TFs
0.005526836	0.517837319	1	1	1	Young	GTF3C3	coding	non_TFs
0.032817127	0.543096632	1	1	1	Young	GTF3C4	coding	non_TFs
0.040653193	0.42183759	0.96	0.96	1	Young	GTPBP1	coding	non_TFs
0.045657982	0.33643426	1	0.92	1	Young	GTPBP10	coding	non_TFs
0.047805795	0.395552432	0.96	1	1	Young	GTPBP2	coding	non_TFs
0.00730658	0.073258972	0.84	0.44	1	Young	GUCY1A1	coding	non_TFs
0.047876464	-0.064029196	0.24	0.52	1	Old	GUCY1B2	non_coding	non_TFs
0.019093333	0.093599561	0.68	0.32	1	Young	GUF1	coding	non_TFs
0.041218247	-0.077277562	0	0.16	1	Old	GZMA	coding	non_TFs
0.020248731	-0.254738293	0.16	0.44	1	Old	GZMAP1	non_coding	non_TFs
0.037879636	1.289163487	1	0.92	1	Young	H1FX	coding	non_TFs
0.047800446	1.175823246	1	0.92	1	Young	H2AFJ	coding	non_TFs
0.00019477	0.411618429	1	0.88	1	Young	H2AFY	coding	non_TFs
0.023199487	0.742529414	1	1	1	Young	H3F3A	coding	non_TFs
0.047805795	0.621558013	1	1	1	Young	H3F3B	coding	non_TFs
0.023186265	0.358647731	1	0.88	1	Young	H6PD	coding	non_TFs
0.043311842	0.326564022	0.84	0.6	1	Young	HAAO	coding	non_TFs
0.037884245	0.525108325	1	1	1	Young	HADHA	coding	non_TFs
0.006837254	0.377476967	0.48	0.12	1	Young	HAGHL	coding	non_TFs
0.010431843	0.678604733	1	0.96	1	Young	HARS	coding	non_TFs
0.013946483	0.376128576	0.88	0.52	1	Young	HARS2	coding	non_TFs
0.049683376	-0.183834208	0.16	0.44	1	Old	HAS1	coding	non_TFs
0.01231568	1.06068758	1	1	1	Young	HAX1	coding	non_TFs
0.008318754	0.549484885	1	0.92	1	Young	HCFC2	coding	non_TFs
0.014890885	0.782223725	0.92	0.68	1	Young	HCG11	non_coding	non_TFs
0.043896226	0.230792193	0.44	0.2	1	Young	HCN2	coding	non_TFs
0.00431935	0.606401509	0.96	0.64	1	Young	HDAC3	coding	non_TFs
0.026968184	0.412833461	1	0.92	1	Young	HDAC5	coding	non_TFs
0.034437563	0.532097552	1	0.96	1	Young	HDAC6	coding	non_TFs
0.018884597	0.933545925	1	0.92	1	Young	HDHD3	coding	non_TFs
0.020857025	0.10363249	0.2	0	1	Young	HDHD5-AS1	non_coding	non_TFs
0.036125876	0.51252784	1	1	1	Young	HEATR1	coding	non_TFs
0.024388908	0.518581653	1	0.88	1	Young	HEATR6	coding	non_TFs
0.019893951	0.350659483	1	1	1	Young	HECTD1	coding	non_TFs
0.024402605	0.316035592	1	1	1	Young	HECTD4	coding	non_TFs
0.037884245	0.528575749	1	1	1	Young	HEG1	coding	non_TFs
0.023196181	0.567878238	1	0.92	1	Young	HELZ2	coding	non_TFs
0.032027566	0.225494939	0.96	0.96	1	Young	HEPHL1	coding	non_TFs
0.033748492	0.074089946	0.52	0.2	1	Young	HERC2P10	non_coding	non_TFs
0.006996808	0.411626865	1	1	1	Young	HERC4	coding	non_TFs
0.013007467	0.878998586	1	1	1	Young	HES1	coding	TFs
0.01227389	0.631850609	1	0.8	1	Young	HGS	coding	non_TFs
0.027424635	0.378341619	0.72	0.36	1	Young	HHEX	coding	TFs
0.013690681	0.225548781	0.4	0.12	1	Young	HIC1	coding	TFs
0.000784217	0.461247054	1	0.8	1	Young	HIC2	coding	TFs
0.041218247	0.560090916	0.16	0	1	Young	HIST1H1B	coding	non_TFs
0.017007269	0.860633254	1	1	1	Young	HIST1H1C	coding	non_TFs
0.011814193	1.908667504	0.8	0.6	1	Young	HIST1H1E	coding	non_TFs
0.013647529	1.81140383	0.88	0.6	1	Young	HIST1H2AE	coding	non_TFs
0.008559877	0.724192464	0.96	0.96	1	Young	HIST1H2BD	coding	non_TFs
0.029209752	0.959077755	0.68	0.36	1	Young	HIST1H2BH	coding	non_TFs
0.027645794	1.250506011	0.96	0.96	1	Young	HIST2H2AC	coding	non_TFs
0.009502925	1.657712945	0.72	0.36	1	Young	HIST3H2A	coding	non_TFs
0.003609347	0.280786137	1	1	1	Young	HIVEP1	coding	TFs
0.025659427	0.331691418	1	0.96	1	Young	HIVEP2	coding	TFs
0.005050749	1.661190816	0.96	0.96	1	Young	HLA-DRA	coding	non_TFs
0.013007467	0.800788079	1	1	1	Young	HLA-E	coding	non_TFs
0.008594153	0.539231183	0.88	0.64	1	Young	HLA-F	coding	non_TFs
0.000949232	1.227138195	0.92	0.76	1	Young	HLA-H	non_coding	non_TFs
0.019887515	0.103702717	0.36	0.08	1	Young	HLA-V	non_coding	non_TFs
0.012758011	1.468711052	0.68	0.28	1	Young	HMGB1P20	non_coding	non_TFs
0.020946958	1.215508139	1	0.96	1	Young	HMGB2	coding	non_TFs
0.036125876	0.630050178	1	1	1	Young	HMGN1	coding	non_TFs
0.024402605	0.623449612	1	1	1	Young	HMGXB4	coding	non_TFs
0.008808853	0.631719088	1	0.96	1	Young	HMOX2	coding	non_TFs
0.010439924	0.255597257	0.24	0	1	Young	HNRNPA1P28	non_coding	non_TFs
0.020857025	0.553039749	0.2	0	1	Young	HNRNPA1P3	non_coding	non_TFs
0.029692861	0.80280366	1	0.8	1	Young	HNRNPAB	coding	non_TFs
0.041218247	0.483560521	0.16	0	1	Young	HNRNPCP4	non_coding	non_TFs
0.001662162	1.096510328	1	0.8	1	Young	HNRNPH3	coding	non_TFs
0.019401707	0.904843203	0.8	0.56	1	Young	HNRNPKP4	non_coding	non_TFs
0.020946958	0.472546335	1	1	1	Young	HOMER1	coding	non_TFs
0.005295264	0.085767476	0.64	0.24	1	Young	HORMAD1	coding	non_TFs
0.036125876	0.322899611	1	1	1	Young	HPCAL1	coding	non_TFs
0.026971854	0.443398372	1	1	1	Young	HS2ST1	coding	non_TFs
0.043602052	0.381991928	1	1	1	Young	HS3ST3A1	coding	non_TFs
0.013733404	0.442948295	1	1	1	Young	HSD11B1-AS1	non_coding	non_TFs
0.016130322	0.998427483	1	1	1	Young	HSD17B10	coding	non_TFs
0.003606119	0.397231866	1	0.88	1	Young	HSD17B11	coding	non_TFs
0.026971854	0.214130138	1	1	1	Young	HSD17B4	coding	non_TFs
0.03971489	0.636772261	1	1	1	Young	HSD17B7	coding	non_TFs
0.022476331	0.049623554	0.92	0.64	1	Young	HSF2BP	coding	non_TFs
0.012313589	0.747234967	1	0.92	1	Young	HSP90AA2P	non_coding	non_TFs
0.042684887	0.327092096	0.56	0.24	1	Young	HSPA1L	coding	non_TFs
0.028326647	0.226993374	0.96	0.92	1	Young	HSPA4L	coding	non_TFs
0.049801618	0.126914659	0.24	0.04	1	Young	HSPA8P5	non_coding	non_TFs
5.73112E-05	1.068475601	0.68	0.08	1	Young	HSPD1P4	non_coding	non_TFs
0.037884245	0.53226009	1	1	1	Young	HTATSF1	coding	non_TFs
0.041218247	0.284394842	0.16	0	1	Young	HTR1D	coding	non_TFs
0.041218247	0.122092235	0.16	0	1	Young	HTR3C2P	non_coding	non_TFs
0.032817127	0.597075831	1	0.96	1	Young	HUS1	coding	non_TFs
0.011656686	0.601231737	1	1	1	Young	HUWE1	coding	non_TFs
0.015293371	0.728767514	1	1	1	Young	IAH1	coding	non_TFs
0.003348641	1.936202697	0.96	0.76	1	Young	ID1	coding	non_TFs
0.009863477	0.809655269	1	1	1	Young	ID2	coding	non_TFs
0.019728123	0.28995762	0.96	0.76	1	Young	IDH3A	coding	non_TFs
0.043581866	1.133855666	1	0.88	1	Young	IDH3B	coding	non_TFs
0.008466841	1.201691071	0.48	0.12	1	Young	IER3-AS1	non_coding	non_TFs
0.002171972	1.061231245	1	0.96	1	Young	IFI27L1	coding	non_TFs
0.025645244	1.236702174	0.96	0.92	1	Young	IFI35	coding	non_TFs
0.031262423	0.983431683	1	1	1	Young	IFI6	coding	non_TFs
0.018373075	0.341458921	0.96	0.88	1	Young	IFIH1	coding	non_TFs
0.02546111	0.230495635	1	0.72	1	Young	IFNGR2	coding	non_TFs
0.019893951	0.2660688	1	1	1	Young	IFRD1	coding	non_TFs
0.002250138	1.282825908	0.92	0.72	1	Young	IFRD2	coding	non_TFs
0.007841277	0.331731182	1	0.84	1	Young	IFT172	coding	non_TFs
0.00741532	0.918901642	1	0.96	1	Young	IFT22	coding	non_TFs
0.001906293	0.366622679	1	0.96	1	Young	IFT43	coding	non_TFs
0.005526836	0.495440678	1	1	1	Young	IFT57	coding	non_TFs
0.045663178	0.187557147	1	0.96	1	Young	IFT88	coding	non_TFs
0.007856148	0.754804685	1	1	1	Young	IGF1R	coding	non_TFs
0.010439924	0.441341364	0.24	0	1	Young	IGHEP1	non_coding	non_TFs
0.041218247	-0.170816821	0	0.16	1	Old	IGHG2	non_coding	non_TFs
0.044522903	0.215033641	0.92	0.64	1	Young	IGHMBP2	coding	non_TFs
0.042766749	0.637645477	0.24	0.04	1	Young	IGHV3-72	non_coding	non_TFs
0.020857025	0.15278475	0.2	0	1	Young	IGLL5	coding	non_TFs
0.029301411	0.421553315	0.92	0.72	1	Young	IKZF5	coding	TFs
0.041218247	0.202350629	0.16	0	1	Young	IL17C	coding	non_TFs
0.01668509	0.275530597	0.68	0.44	1	Young	IL17D	coding	non_TFs
0.022612634	-0.152861631	0.04	0.28	1	Old	IL17F	coding	non_TFs
0.020946958	0.58369565	1	0.96	1	Young	IL17RA	coding	non_TFs
0.017555797	0.373236802	0.8	0.44	1	Young	IL18BP	coding	non_TFs
0.017103351	0.162111869	0.76	0.52	1	Young	IL20RB	coding	non_TFs
0.00796941	0.599129783	0.88	0.48	1	Young	ILK	coding	non_TFs
0.043602052	0.521292542	1	0.96	1	Young	ILKAP	coding	non_TFs
0.045663178	0.356101057	1	0.96	1	Young	ING5	coding	non_TFs
0.029771347	0.497303641	1	1	1	Young	INIP	coding	non_TFs
0.012307317	0.596423814	0.96	0.92	1	Young	INPP5K	coding	non_TFs
0.006991367	0.796998795	0.96	0.92	1	Young	INTS1	coding	non_TFs
0.028341833	0.549005089	1	1	1	Young	INTS10	coding	non_TFs
0.016127772	0.657628248	1	0.92	1	Young	INTS11	coding	non_TFs
0.041620063	0.398589117	1	1	1	Young	INTS14	coding	non_TFs
0.024399181	0.639944016	1	0.92	1	Young	IPO13	coding	non_TFs
0.029767421	0.235404645	1	0.92	1	Young	IQCE	coding	non_TFs
0.038672695	0.298445686	0.92	0.64	1	Young	IQCN	coding	non_TFs
0.016130322	0.216152669	1	0.96	1	Young	IRAK1BP1	coding	non_TFs
0.016130322	0.474119509	1	1	1	Young	IRAK3	coding	non_TFs
0.010359191	0.203076908	0.6	0.2	1	Young	IRF9	coding	TFs
0.023196181	1.094306509	1	0.92	1	Young	ISG15	coding	non_TFs
0.006217881	1.129710687	1	0.88	1	Young	ISOC2	coding	non_TFs
0.008320309	0.271002487	1	1	1	Young	ITFG1	coding	non_TFs
0.010078824	0.164485623	0.44	0.12	1	Young	ITFG1-AS1	non_coding	non_TFs
0.022048211	0.461219746	1	0.96	1	Young	ITGA7	coding	non_TFs
0.031262423	0.675650004	1	1	1	Young	ITGAV	coding	non_TFs
0.037884245	0.603781404	1	1	1	Young	ITGB1	coding	non_TFs
0.015293371	1.160470421	1	0.96	1	Young	ITPA	coding	non_TFs
0.047805795	0.453998778	1	1	1	Young	ITPR1	coding	non_TFs
0.017596673	0.130077815	0.92	0.72	1	Young	IWS1	coding	non_TFs
0.020857025	0.313948303	0.2	0	1	Young	IZUMO1R	coding	non_TFs
0.000907011	0.224292988	1	1	1	Young	JADE3	coding	non_TFs
0.030205663	0.828657427	0.48	0.16	1	Young	JADRR	non_coding	non_TFs
0.007856148	0.641656195	1	1	1	Young	JAK2	coding	non_TFs
0.008807229	0.367971298	1	0.92	1	Young	JDP2	coding	TFs
0.00741532	0.671033418	1	1	1	Young	JMJD1C	coding	non_TFs
0.032817127	0.742563858	1	1	1	Young	JPT1	coding	non_TFs
0.049683376	0.141518189	0.44	0.16	1	Young	KAT5	coding	non_TFs
0.009305995	0.516682844	0.88	0.72	1	Young	KATNB1	coding	non_TFs
0.02647864	0.126148518	0.28	0.04	1	Young	KAZALD1	coding	non_TFs
0.041218247	-0.308901959	0	0.16	1	Old	KC877373.1	non_coding	non_TFs
0.030902878	0.703585695	0.28	0.04	1	Young	KC877392.1	non_coding	non_TFs
0.041600469	0.155490185	0.96	0.92	1	Young	KCNC4	coding	non_TFs
0.021731467	-0.089954793	0.48	0.76	1	Old	KCNJ10	coding	non_TFs
0.041218247	0.30479845	0.16	0	1	Young	KCNJ2-AS1	non_coding	non_TFs
0.022909804	0.367204889	0.36	0.08	1	Young	KCNK7	coding	non_TFs
0.019309626	0.048719265	0.4	0.12	1	Young	KCNQ1-AS1	non_coding	non_TFs
0.047805795	0.360861045	1	1	1	Young	KCNT2	coding	non_TFs
0.024938087	0.260889013	0.68	0.36	1	Young	KCTD13	coding	non_TFs
0.041218247	0.046827575	0.16	0	1	Young	KCTD14	coding	non_TFs
0.025623974	0.403277738	1	0.84	1	Young	KCTD2	coding	non_TFs
0.028341833	0.39296522	1	0.96	1	Young	KDM7A	coding	non_TFs
0.03273332	0.061220311	0.96	0.84	1	Young	KHDRBS3	coding	non_TFs
0.028341833	0.195486911	1	1	1	Young	KIAA0355	coding	non_TFs
0.004613992	0.30670673	1	1	1	Young	KIAA0586	coding	non_TFs
0.026971854	0.751682169	1	1	1	Young	KIAA1586	coding	non_TFs
0.022048211	0.523536327	1	1	1	Young	KIAA2026	coding	non_TFs
0.016130322	0.65172233	1	1	1	Young	KIF13B	coding	non_TFs
0.020946958	0.429681363	1	1	1	Young	KIF21A	coding	non_TFs
0.045642392	0.297467549	1	0.88	1	Young	KIF22	coding	non_TFs
0.009322868	0.116938014	1	0.96	1	Young	KIF2A	coding	non_TFs
0.031530773	0.133805238	0.84	0.52	1	Young	KIF2C	coding	non_TFs
0.002729323	0.226875229	0.96	0.68	1	Young	KIF3A	coding	non_TFs
0.041218247	-0.197698387	0	0.16	1	Old	KIF4CP	non_coding	non_TFs
0.036125876	0.468139635	1	1	1	Young	KIN	coding	TFs
0.013376152	0.217629488	0.4	0.08	1	Young	KIR3DL1	coding	non_TFs
0.045969057	0.104919006	0.72	0.52	1	Young	KIT	coding	non_TFs
0.032775215	0.138476089	1	0.84	1	Young	KIZ	coding	non_TFs
0.00231717	0.704925073	1	0.96	1	Young	KLF3	coding	TFs
0.014494892	0.601078078	1	1	1	Young	KLF7	coding	TFs
0.009322868	0.443355401	1	1	1	Young	KLHL18	coding	non_TFs
0.015293371	0.307322328	1	0.96	1	Young	KLHL8	coding	non_TFs
0.009621485	0.182332896	0.48	0.16	1	Young	KLRA1P	non_coding	non_TFs
0.00155925	0.395475671	1	0.84	1	Young	KMT2A	coding	TFs
0.036125876	0.439826953	1	1	1	Young	KRAS	coding	non_TFs
0.001636455	0.212047439	0.72	0.2	1	Young	KRBA2	coding	non_TFs
0.036950791	0.584789357	0.96	0.88	1	Young	KRI1	coding	non_TFs
0.043602052	0.490652461	1	0.96	1	Young	KRR1	coding	non_TFs
0.041218247	-0.122477885	0	0.16	1	Old	KRT4	coding	non_TFs
0.018994348	0.015947157	0.48	0.12	1	Young	KRT7	coding	non_TFs
0.041218247	0.386229845	0.16	0	1	Young	KRT8P24	non_coding	non_TFs
0.020857025	0.535152511	0.2	0	1	Young	KRTAP7-1	coding	non_TFs
0.027417234	0.183265941	0.44	0.12	1	Young	KRTCAP3	coding	non_TFs
0.001080627	0.160467137	0.56	0.08	1	Young	L1CAM	coding	non_TFs
0.023196181	0.085125308	1	0.92	1	Young	L3MBTL3	coding	TFs
0.022048211	0.213094362	1	1	1	Young	L3MBTL4	coding	TFs
0.008870133	0.452509146	0.8	0.4	1	Young	LACC1	coding	non_TFs
0.007028026	0.30109571	0.72	0.36	1	Young	LACTB	coding	non_TFs
0.03971489	1.136715834	1	0.96	1	Young	LAGE3	coding	non_TFs
0.032817127	0.167996345	1	1	1	Young	LAMA2	coding	non_TFs
0.004610066	0.434085264	1	0.88	1	Young	LAMB3	coding	non_TFs
0.034545683	0.09859598	0.64	0.28	1	Young	LANCL1	coding	non_TFs
0.009715346	0.574464964	0.92	0.76	1	Young	LAP3	coding	non_TFs
0.007856148	0.503375808	1	1	1	Young	LARP4	coding	non_TFs
0.037884245	0.430691827	1	1	1	Young	LARS	coding	non_TFs
0.043602052	0.146967323	1	1	1	Young	LARS2	coding	non_TFs
0.024753859	0.323276648	0.52	0.24	1	Young	LBHD1	coding	non_TFs
0.028265931	0.40894711	0.96	0.84	1	Young	LDB1	coding	non_TFs
0.046965071	0.05070429	0.44	0.16	1	Young	LDHAL6A	coding	non_TFs
0.014494892	0.513583622	1	0.96	1	Young	LDLR	coding	non_TFs
0.02403445	0.311010061	0.88	0.64	1	Young	LDLRAP1	coding	non_TFs
0.009394191	1.131295427	0.52	0.2	1	Young	LEFTY2	coding	non_TFs
0.015711819	0.236553029	0.92	0.68	1	Young	LEO1	coding	non_TFs
0.043602052	0.60505658	1	1	1	Young	LGALS3	coding	non_TFs
0.014494892	1.22400463	1	1	1	Young	LGALS3BP	coding	non_TFs
0.045657982	0.433282595	1	0.92	1	Young	LGALS8	coding	non_TFs
0.033919237	0.191798517	0.96	0.68	1	Young	LGALSL-DT	non_coding	non_TFs
0.020946958	0.491353443	1	1	1	Young	LHFPL2	coding	non_TFs
0.017007269	0.303081787	1	1	1	Young	LHFPL6	coding	non_TFs
0.028617201	0.026725002	0.28	0.04	1	Young	LHX8	coding	TFs
0.041228094	0.057390144	0.32	0.08	1	Young	LHX9	coding	TFs
0.041218247	0.080203693	0.16	0	1	Young	LILRA1	coding	non_TFs
0.041218247	-0.284496741	0	0.16	1	Old	LILRB1-AS1	non_coding	non_TFs
0.000245739	0.279172534	0.44	0	1	Young	LIMD1-AS1	non_coding	non_TFs
0.01231568	0.423608102	1	0.96	1	Young	LIMK1	coding	non_TFs
0.012313589	0.199947088	1	0.92	1	Young	LIN7A	coding	non_TFs
0.023430156	0.974534498	0.92	0.6	1	Young	LIN7B	coding	non_TFs
0.041218247	0.150831015	0.16	0	1	Young	LINC00315	non_coding	non_TFs
0.019246884	0.218860047	0.28	0.04	1	Young	LINC00322	non_coding	non_TFs
0.017103351	0.173783399	0.84	0.44	1	Young	LINC00334	non_coding	non_TFs
0.005145466	0.214045959	0.28	0	1	Young	LINC00345	non_coding	non_TFs
0.049801618	0.034650019	0.24	0.04	1	Young	LINC00381	non_coding	non_TFs
0.031900933	0.024700746	0.52	0.2	1	Young	LINC00395	non_coding	non_TFs
0.036803255	-0.092031055	0.12	0.4	1	Old	LINC00402	non_coding	non_TFs
0.013376152	-0.03694358	0.08	0.4	1	Old	LINC00474	non_coding	non_TFs
0.003323752	0.114514479	0.6	0.2	1	Young	LINC00488	non_coding	non_TFs
0.049154493	0.162842199	0.6	0.36	1	Young	LINC00502	non_coding	non_TFs
0.041218247	-0.326930365	0	0.16	1	Old	LINC00545	non_coding	non_TFs
0.020857025	0.108951484	0.2	0	1	Young	LINC00575	non_coding	non_TFs
0.041620063	0.152898136	1	0.96	1	Young	LINC00623	non_coding	non_TFs
0.047805795	0.267647526	1	1	1	Young	LINC00869	non_coding	non_TFs
0.026971854	0.180712857	1	1	1	Young	LINC00882	non_coding	non_TFs
0.022839732	0.134936535	0.8	0.4	1	Young	LINC00884	non_coding	non_TFs
0.041218247	0.126547034	0.16	0	1	Young	LINC00891	non_coding	non_TFs
0.020857025	-0.043188387	0	0.2	1	Old	LINC00917	non_coding	non_TFs
0.005487295	0.079018303	0.92	0.84	1	Young	LINC00937	non_coding	non_TFs
0.043602052	0.188691969	1	1	1	Young	LINC01006	non_coding	non_TFs
0.026848085	-0.024804796	0.12	0.4	1	Old	LINC01020	non_coding	non_TFs
0.01841701	0.047990926	0.56	0.28	1	Young	LINC01102	non_coding	non_TFs
0.000107824	0.277006061	0.48	0	1	Young	LINC01139	non_coding	non_TFs
0.041218247	-0.343723296	0	0.16	1	Old	LINC01180	non_coding	non_TFs
0.026970915	-0.039480648	0.68	0.8	1	Old	LINC01194	non_coding	non_TFs
0.017734594	0.221268619	0.28	0.04	1	Young	LINC01222	non_coding	non_TFs
0.01534132	0.053368783	0.84	0.44	1	Young	LINC01226	non_coding	non_TFs
0.020857025	0.243616831	0.2	0	1	Young	LINC01267	non_coding	non_TFs
0.036125876	0.158806127	1	1	1	Young	LINC01278	non_coding	non_TFs
0.010743216	0.332079463	0.68	0.36	1	Young	LINC01290	non_coding	non_TFs
0.03914556	0.189423802	0.96	0.68	1	Young	LINC01357	non_coding	non_TFs
0.013262457	0.11725599	0.8	0.4	1	Young	LINC01397	non_coding	non_TFs
0.028617201	0.336186027	0.28	0.04	1	Young	LINC01431	non_coding	non_TFs
0.00520588	0.240817805	1	0.96	1	Young	LINC01473	non_coding	non_TFs
0.029442144	0.323890611	0.92	0.76	1	Young	LINC01485	non_coding	non_TFs
0.041218247	0.003986492	0.16	0	1	Young	LINC01533	non_coding	non_TFs
0.002854785	0.565054509	0.76	0.28	1	Young	LINC01534	non_coding	non_TFs
0.018495315	-0.08053001	0.52	0.8	1	Old	LINC01606	non_coding	non_TFs
0.022048211	0.61839613	1	0.96	1	Young	LINC01619	non_coding	non_TFs
0.026971854	-0.322264304	1	1	1	Old	LINC01630	non_coding	non_TFs
0.01826436	0.036210426	0.56	0.16	1	Young	LINC01644	non_coding	non_TFs
0.027254056	0.623813787	0.32	0.08	1	Young	LINC01659	non_coding	non_TFs
0.039576767	0.134483697	0.24	0.04	1	Young	LINC01670	non_coding	non_TFs
0.021236667	-0.085822772	0.2	0.52	1	Old	LINC01712	non_coding	non_TFs
0.022037904	0.334271444	0.56	0.24	1	Young	LINC01719	non_coding	non_TFs
0.005913511	-0.041046758	0.12	0.48	1	Old	LINC01727	non_coding	non_TFs
0.02647864	0.157139934	0.28	0.04	1	Young	LINC01730	non_coding	non_TFs
0.041218247	0.197311672	0.16	0	1	Young	LINC01765	non_coding	non_TFs
0.036115842	-0.09127636	0.48	0.72	1	Old	LINC01844	non_coding	non_TFs
0.005661661	0.275771734	0.56	0.16	1	Young	LINC01893	non_coding	non_TFs
0.04812575	-0.07670677	0.24	0.48	1	Old	LINC01899	non_coding	non_TFs
0.035903172	-0.043061981	0.12	0.36	1	Old	LINC01954	non_coding	non_TFs
0.041218247	0.091672326	0.16	0	1	Young	LINC01975	non_coding	non_TFs
0.041675905	-0.047041536	0.56	0.72	1	Old	LINC01980	non_coding	non_TFs
0.005970263	-0.305865011	0.04	0.36	1	Old	LINC01996	non_coding	non_TFs
0.020857025	-0.034357387	0	0.2	1	Old	LINC02115	non_coding	non_TFs
0.005145466	0.060252212	0.28	0	1	Young	LINC02127	non_coding	non_TFs
0.023572194	0.131737939	0.4	0.12	1	Young	LINC02176	non_coding	non_TFs
0.041218247	0.054706965	0.16	0	1	Young	LINC02181	non_coding	non_TFs
0.037723013	0.259063644	0.92	0.84	1	Young	LINC02250	non_coding	non_TFs
0.039208238	-0.077766803	0.32	0.56	1	Old	LINC02261	non_coding	non_TFs
0.007028026	0.169296362	0.72	0.36	1	Young	LINC02288	non_coding	non_TFs
0.010439924	0.038157209	0.24	0	1	Young	LINC02364	non_coding	non_TFs
0.0332881	-0.085446274	0.64	0.8	1	Old	LINC02391	non_coding	non_TFs
0.019309626	-0.155572033	0.12	0.4	1	Old	LINC02414	non_coding	non_TFs
0.022703793	0.089004309	0.76	0.4	1	Young	LINC02516	non_coding	non_TFs
0.039939348	-0.049586277	0.28	0.56	1	Old	LINC02572	non_coding	non_TFs
0.002687638	1.054076207	0.64	0.28	1	Young	LINC02595	non_coding	non_TFs
0.043779931	-0.021744385	0.64	0.84	1	Old	LINC02607	non_coding	non_TFs
0.046899423	0.153440372	0.6	0.28	1	Young	LINC02631	non_coding	non_TFs
0.022612634	-0.271075043	0.04	0.28	1	Old	LINC02640	non_coding	non_TFs
0.036130015	0.227299054	0.72	0.52	1	Young	LINC02680	non_coding	non_TFs
0.009322868	0.25095035	1	1	1	Young	LINC02762	non_coding	non_TFs
0.028287739	-0.185948488	0.16	0.4	1	Old	LINC02780	non_coding	non_TFs
0.01138133	0.301176265	0.84	0.6	1	Young	LINC02802	non_coding	non_TFs
0.047876464	0.036206774	0.52	0.24	1	Young	LINC02853	non_coding	non_TFs
0.043602052	0.577574415	1	1	1	Young	LINGO2	coding	non_TFs
0.011656686	0.404186929	1	0.96	1	Young	LIPH	coding	non_TFs
0.016120121	0.887611738	1	0.88	1	Young	LMBR1L	coding	non_TFs
0.022045021	0.436240901	1	0.92	1	Young	LMNB2	coding	non_TFs
0.041218247	0.169418793	0.16	0	1	Young	LMNTD2	coding	non_TFs
0.030004065	0.101091603	0.76	0.6	1	Young	LMO1	coding	non_TFs
0.041466271	0.037221381	0.88	0.44	1	Young	LMTK3	coding	non_TFs
0.017898257	-0.091121635	0.92	0.92	1	Old	LNCAROD	non_coding	non_TFs
0.000845996	0.858231336	1	1	1	Young	LONRF2	coding	non_TFs
0.049801618	-0.102966441	0.04	0.24	1	Old	LPAR4	coding	non_TFs
0.006222848	0.482387041	1	1	1	Young	LPIN2	coding	non_TFs
0.011737981	0.260357811	0.32	0.04	1	Young	LRCH4	coding	non_TFs
0.038477063	0.244283328	0.88	0.56	1	Young	LRFN1	coding	non_TFs
0.047805795	0.220061029	1	1	1	Young	LRIG1	coding	non_TFs
0.021926657	0.075997138	0.64	0.32	1	Young	LRIG2-DT	non_coding	non_TFs
0.023199487	0.149791471	1	1	1	Young	LRMDA	coding	non_TFs
0.036125876	0.244278048	1	1	1	Young	LRP12	coding	non_TFs
0.00520588	0.821049977	1	1	1	Young	LRPAP1	coding	non_TFs
0.043602052	0.389150766	1	1	1	Young	LRRC1	coding	non_TFs
0.045611215	0.388137027	1	0.84	1	Young	LRRC23	coding	non_TFs
0.007344501	0.458389646	0.4	0.08	1	Young	LRRC25	coding	non_TFs
0.016130322	0.208505826	1	1	1	Young	LRRC28	coding	non_TFs
0.018887455	-0.032230764	1	1	1	Old	LRRC4C	coding	non_TFs
0.020857025	0.089211857	0.2	0	1	Young	LRRC55	coding	non_TFs
0.046645973	-0.08080989	0.28	0.56	1	Old	LRRC74A	coding	non_TFs
0.003816678	0.263607515	0.44	0.08	1	Young	LRRC8E	coding	non_TFs
0.031262423	0.55301592	1	1	1	Young	LRRFIP1	coding	non_TFs
0.00231717	0.615304539	1	1	1	Young	LRRFIP2	coding	non_TFs
0.012963944	0.473190263	0.92	0.88	1	Young	LSG1	coding	non_TFs
0.006599633	1.103536482	1	0.96	1	Young	LSM10	coding	non_TFs
0.024402605	0.721236234	1	1	1	Young	LSM4	coding	non_TFs
0.020857025	0.250984767	0.2	0	1	Young	LTA	coding	non_TFs
0.00078651	0.639031912	1	0.84	1	Young	LTA4H	coding	non_TFs
0.043602052	0.801157741	1	0.96	1	Young	LTBR	coding	non_TFs
0.021984445	0.438791585	0.92	0.88	1	Young	LTO1	coding	non_TFs
0.014213045	0.343628953	0.92	0.72	1	Young	LTV1	coding	non_TFs
0.043602052	0.499418139	1	1	1	Young	LUC7L	coding	non_TFs
0.029771347	0.94599365	1	1	1	Young	LY6E	coding	non_TFs
0.034784872	0.176577698	0.84	0.52	1	Young	LY6E-DT	non_coding	non_TFs
0.003836488	0.786419605	1	0.88	1	Young	LYAR	coding	non_TFs
0.024402605	0.907134917	1	0.96	1	Young	LYPLA2	coding	non_TFs
0.047805795	0.323105371	1	1	1	Young	LYRM4	coding	non_TFs
0.009337828	0.197022951	0.88	0.56	1	Young	LZTS1	coding	non_TFs
0.000637859	1.171686276	1	0.92	1	Young	M6PR	coding	non_TFs
0.006221606	0.939757304	1	0.92	1	Young	MAD2L2	coding	non_TFs
0.036013728	0.503144157	0.32	0.08	1	Young	MAFA-AS1	non_coding	non_TFs
0.029771347	0.434647083	1	1	1	Young	MAGI1	coding	non_TFs
0.047805795	0.219280967	1	1	1	Young	MAGI2	coding	non_TFs
0.005865543	0.876899509	1	0.96	1	Young	MAGOH	coding	non_TFs
0.026971854	0.876507387	1	1	1	Young	MALAT1	non_coding	non_TFs
0.041218247	0.015046626	0.16	0	1	Young	MALT1	coding	non_TFs
0.045663178	0.405945458	1	1	1	Young	MAMLD1	coding	non_TFs
0.016130322	0.545750066	1	1	1	Young	MAN1A1	coding	non_TFs
0.024281448	0.194704952	0.72	0.32	1	Young	MAN2A2	coding	non_TFs
0.003477621	0.550563119	0.92	0.68	1	Young	MAN2C1	coding	non_TFs
0.036125876	0.675649418	1	1	1	Young	MAP2K2	coding	non_TFs
0.028341833	0.641661409	1	1	1	Young	MAP2K3	coding	non_TFs
0.019893951	0.420652193	1	0.96	1	Young	MAP3K4	coding	non_TFs
0.033576403	0.005010764	0.96	0.88	1	Young	MAP3K7CL	coding	non_TFs
0.002807738	0.905945903	1	1	1	Young	MAP3K8	coding	non_TFs
0.004779154	0.503481537	0.92	0.72	1	Young	MAP4K2	coding	non_TFs
0.016130322	0.275110244	1	1	1	Young	MAP7	coding	non_TFs
0.003185635	0.510268681	1	1	1	Young	MAPK6	coding	non_TFs
0.019093333	0.262974155	0.68	0.32	1	Young	MAPK8IP2	coding	non_TFs
0.014494892	0.221548482	1	1	1	Young	MAPKAP1	coding	non_TFs
0.034437563	0.622589897	1	1	1	Young	MAPKAPK2	coding	non_TFs
0.011636623	0.584274045	1	0.84	1	Young	MAPRE1	coding	non_TFs
0.012998757	0.179671784	1	0.88	1	Young	MARK4	coding	non_TFs
0.034437563	0.751026077	1	0.96	1	Young	MAT2A	coding	non_TFs
0.024455206	0.255775796	0.44	0.16	1	Young	MATN1	coding	non_TFs
0.047800446	0.110789679	1	0.92	1	Young	MB21D2	coding	non_TFs
0.005526836	0.93160473	1	1	1	Young	MBD4	coding	TFs
0.017923025	0.570758131	1	0.92	1	Young	MBIP	coding	non_TFs
0.041218247	-0.090132651	0	0.16	1	Old	MBL2	coding	non_TFs
0.006599633	0.610794196	1	1	1	Young	MBNL1	coding	non_TFs
0.031262423	0.578594456	1	1	1	Young	MBNL2	coding	TFs
0.026016441	0.285791903	0.44	0.16	1	Young	MCAM	coding	non_TFs
0.031262423	0.364385409	1	1	1	Young	MCC	coding	non_TFs
0.009322868	0.251698759	1	1	1	Young	MCCC1	coding	non_TFs
0.001278007	0.504973448	1	1	1	Young	MCCC2	coding	non_TFs
0.006179458	0.495572852	1	0.76	1	Young	MCM4	coding	non_TFs
0.045559265	0.655925519	0.96	0.84	1	Young	MCM7	coding	non_TFs
0.039162428	0.019622798	0.68	0.4	1	Young	MCMDC2	coding	non_TFs
0.003388401	0.910118223	0.96	0.92	1	Young	MCRIP2	coding	non_TFs
0.003609347	0.219527778	1	0.96	1	Young	MCU	coding	non_TFs
0.028341833	0.806111186	1	1	1	Young	MDH2	coding	non_TFs
0.003391471	1.557469779	1	1	1	Young	MDK	coding	non_TFs
0.043602052	0.196130523	1	1	1	Young	MDN1	coding	non_TFs
0.004613992	1.184967009	1	1	1	Young	MEA1	coding	non_TFs
0.041620063	0.293532016	1	1	1	Young	MECP2	coding	TFs
0.03786581	0.466903457	1	0.88	1	Young	MECR	coding	non_TFs
0.024402605	0.863479982	1	0.96	1	Young	MED11	coding	non_TFs
0.015293371	0.2979317	1	1	1	Young	MED27	coding	non_TFs
0.004613992	0.61671589	1	1	1	Young	MED28	coding	non_TFs
0.00741532	0.766236305	1	1	1	Young	MED29	coding	non_TFs
0.004082823	0.8076209	1	0.92	1	Young	MED30	coding	non_TFs
0.037884245	0.440272626	1	1	1	Young	MEF2A	coding	TFs
0.045663178	0.381965233	1	1	1	Young	MEF2C	coding	TFs
0.017007269	0.752494289	1	0.96	1	Young	MEN1	coding	non_TFs
0.043779255	0.824779163	0.88	0.72	1	Young	METTL1	coding	non_TFs
0.001194141	0.477288127	1	0.96	1	Young	METTL16	coding	non_TFs
0.003171056	0.690114407	1	0.8	1	Young	METTL22	coding	non_TFs
0.019251535	1.10343025	0.8	0.6	1	Young	METTL23	coding	non_TFs
0.03969588	0.603263264	0.96	0.92	1	Young	METTL3	coding	non_TFs
0.022511971	1.211429089	0.84	0.56	1	Young	METTL7B	coding	non_TFs
0.008808853	0.494668925	1	1	1	Young	MFN1	coding	non_TFs
0.047800446	0.395487127	1	0.92	1	Young	MFSD11	coding	non_TFs
0.047805795	0.291418313	1	1	1	Young	MGST2	coding	non_TFs
0.018166093	0.319300652	0.96	0.72	1	Young	MICALL2	coding	non_TFs
0.01231568	0.294989116	1	1	1	Young	MICU1	coding	non_TFs
0.038072432	0.554639377	0.64	0.36	1	Young	MIEF2	coding	non_TFs
0.032582625	0.970033087	0.92	0.8	1	Young	MIEN1	coding	non_TFs
0.008320309	0.590095653	1	1	1	Young	MIER1	coding	non_TFs
0.001127743	1.255643563	0.96	0.72	1	Young	MIF4GD	coding	non_TFs
0.008320309	0.097123688	1	0.96	1	Young	MIPOL1	coding	non_TFs
0.036130015	0.043555663	0.76	0.48	1	Young	MIR137HG	non_coding	non_TFs
0.007981831	0.615376318	0.92	0.64	1	Young	MIR222HG	non_coding	non_TFs
0.034433235	0.349598631	1	0.92	1	Young	MIR31HG	non_coding	non_TFs
0.020857025	0.894160872	0.2	0	1	Young	MIR3685	non_coding	non_TFs
0.038932592	0.224473336	0.92	0.68	1	Young	MIR3936HG	non_coding	non_TFs
0.043602052	0.31962345	1	1	1	Young	MIR99AHG	non_coding	non_TFs
0.014492534	0.469679311	1	0.92	1	Young	MIS18BP1	coding	non_TFs
0.020946958	0.504818126	1	1	1	Young	MKLN1	coding	non_TFs
0.043602052	0.29971531	1	1	1	Young	MKNK1	coding	non_TFs
0.032817127	0.459192391	1	0.96	1	Young	MLH3	coding	non_TFs
0.000892603	1.464850996	0.96	0.76	1	Young	MLST8	coding	non_TFs
0.036121408	0.838999789	1	0.92	1	Young	MLX	coding	TFs
0.003837981	0.348298664	0.88	0.4	1	Young	MMP14	coding	non_TFs
0.040545645	0.513300157	0.96	0.6	1	Young	MMP15	coding	non_TFs
0.017925777	0.24385755	1	1	1	Young	MNAT1	coding	non_TFs
0.010328684	0.321945057	0.92	0.8	1	Young	MNS1	coding	non_TFs
0.026323371	0.091390263	0.36	0.08	1	Young	MNX1	coding	TFs
0.02960852	0.167947408	0.76	0.48	1	Young	MOCS1	coding	non_TFs
0.036121408	0.616842755	1	0.92	1	Young	MOCS3	coding	non_TFs
0.011021466	0.40180313	1	0.88	1	Young	MORC2	coding	non_TFs
0.005493186	0.314397938	0.48	0.16	1	Young	MORC2-AS1	non_coding	non_TFs
0.005526836	0.222914127	1	1	1	Young	MORC4	coding	non_TFs
0.006396047	1.18132913	0.96	0.88	1	Young	MOSPD3	coding	non_TFs
0.047805795	0.540082405	1	0.96	1	Young	MOV10	coding	non_TFs
0.018887455	0.380361293	1	1	1	Young	MPDZ	coding	non_TFs
0.007678656	1.061275222	0.92	0.72	1	Young	MPG	coding	non_TFs
0.043602052	0.590107773	1	1	1	Young	MPHOSPH10	coding	non_TFs
0.028341833	0.548530694	1	1	1	Young	MPHOSPH8	coding	non_TFs
0.003390703	1.060461906	1	0.92	1	Young	MPV17	coding	non_TFs
0.002364133	-0.032134998	0.44	0.84	1	Old	MREG	coding	non_TFs
0.041218247	-0.474039797	0	0.16	1	Old	MRGPRX8P	non_coding	non_TFs
0.006991367	0.693408197	1	0.88	1	Young	MRM3	coding	non_TFs
0.001224987	0.910347914	0.88	0.36	1	Young	MROH6	coding	non_TFs
0.020946958	0.661860724	1	1	1	Young	MRPL11	coding	non_TFs
0.016130322	0.814026422	1	1	1	Young	MRPL16	coding	non_TFs
0.001365823	0.72975014	1	0.88	1	Young	MRPL19	coding	non_TFs
0.047805795	0.731629858	1	1	1	Young	MRPL43	coding	non_TFs
0.031262423	0.36712259	1	1	1	Young	MRPL48	coding	non_TFs
0.043602052	0.845143842	1	1	1	Young	MRPL55	coding	non_TFs
0.013007467	0.750013949	1	1	1	Young	MRPS15	coding	non_TFs
0.024732037	0.698973474	0.96	0.72	1	Young	MRPS18A	coding	non_TFs
0.006969624	0.755108393	0.96	0.84	1	Young	MRPS25	coding	non_TFs
0.041620063	0.702093412	1	0.96	1	Young	MRPS26	coding	non_TFs
0.041620063	0.44386385	1	1	1	Young	MRPS5	coding	non_TFs
0.041620063	0.750949515	1	1	1	Young	MRPS7	coding	non_TFs
0.015293371	0.484271793	1	1	1	Young	MRTFA	coding	non_TFs
0.007622633	0.19246021	0.64	0.32	1	Young	MRVI1-AS1	non_coding	non_TFs
0.005276898	0.328961259	0.6	0.24	1	Young	MS4A8	coding	non_TFs
0.025659427	1.214435553	1	0.96	1	Young	MSRB1	coding	non_TFs
0.013007467	0.173913415	1	0.96	1	Young	MSRB3	coding	non_TFs
0.025406938	0.638380927	0.8	0.44	1	Young	MSTO1	coding	non_TFs
0.005865543	-0.345686903	1	1	1	Old	MT-ATP6	coding	non_TFs
0.024402605	-0.355236626	1	1	1	Old	MT-CO2	coding	non_TFs
0.026971854	-0.282214252	1	1	1	Old	MT-CO3	coding	non_TFs
0.021000805	0.83725251	0.48	0.16	1	Young	MT1H	coding	non_TFs
0.041218247	-0.276983118	0	0.16	1	Old	MTCYBP21	non_coding	non_TFs
0.000631353	0.983810883	1	0.76	1	Young	MTERF2	coding	TFs
0.012963944	0.492936926	1	0.8	1	Young	MTERF3	coding	TFs
0.00295693	0.564976615	0.88	0.56	1	Young	MTFR1L	coding	non_TFs
0.006222848	0.65654926	1	1	1	Young	MTHFD1L	coding	non_TFs
0.0164728	0.58478082	0.96	0.8	1	Young	MTHFR	coding	non_TFs
0.0477844	0.257918193	1	0.88	1	Young	MTMR3	coding	non_TFs
0.023199487	0.092547387	1	1	1	Young	MTMR8	coding	non_TFs
0.030767098	1.071651845	0.68	0.36	1	Young	MTND2P12	non_coding	non_TFs
0.042766749	0.458738472	0.24	0.04	1	Young	MTND5P33	non_coding	non_TFs
0.047800446	0.215684567	1	0.92	1	Young	MTO1	coding	non_TFs
0.047805795	0.197984552	1	1	1	Young	MTOR	coding	non_TFs
0.005525704	0.791755792	1	0.92	1	Young	MTPN	coding	non_TFs
0.009305916	0.753772295	1	0.84	1	Young	MTRF1L	coding	non_TFs
0.010568968	0.510116623	0.96	0.72	1	Young	MTURN	coding	non_TFs
0.039710137	0.174869079	1	0.92	1	Young	MTUS1	coding	non_TFs
0.034021583	0.898734858	0.88	0.64	1	Young	MTX1	coding	non_TFs
0.003748886	0.669575424	0.72	0.24	1	Young	MUC1	coding	non_TFs
0.029398888	-0.07175834	0.16	0.44	1	Old	MUC7	coding	non_TFs
0.000512867	0.645481341	1	0.84	1	Young	MYEF2	coding	non_TFs
0.010439924	0.634029582	0.24	0	1	Young	MYL12BP1	non_coding	non_TFs
0.046171466	-0.063702296	0.04	0.24	1	Old	MYL2	coding	non_TFs
0.013001711	1.166456447	0.88	0.72	1	Young	MYL6P5	non_coding	non_TFs
0.010413386	0.691126146	1	0.84	1	Young	MYLIP	coding	non_TFs
0.031262423	-0.066254376	1	1	1	Old	MYO16	coding	non_TFs
0.043602052	0.216910756	1	1	1	Young	MYO9A	coding	non_TFs
0.034437563	0.630423293	1	0.96	1	Young	NAA20	coding	non_TFs
0.009322868	0.420097769	1	1	1	Young	NAA35	coding	non_TFs
0.025588539	0.347472612	0.96	0.84	1	Young	NAA40	coding	non_TFs
0.000421069	0.366495612	0.96	0.56	1	Young	NAB1	coding	non_TFs
0.009856398	0.846123555	1	0.88	1	Young	NAB2	coding	non_TFs
0.003601281	0.668427604	1	0.84	1	Young	NABP1	coding	non_TFs
0.013733404	0.395136488	1	1	1	Young	NAF1	coding	non_TFs
0.041218247	0.46247422	0.16	0	1	Young	NANOGNBP3	non_coding	non_TFs
0.020248731	0.450980003	0.44	0.16	1	Young	NANOGP1	non_coding	non_TFs
0.017017865	1.025185744	0.96	0.64	1	Young	NANOS1	coding	non_TFs
0.003433111	0.627563299	0.96	0.72	1	Young	NANS	coding	non_TFs
0.000444889	0.99839371	1	1	1	Young	NAP1L4	coding	non_TFs
0.029692861	0.373590946	0.96	0.84	1	Young	NAPA	coding	non_TFs
0.019645413	0.399706798	1	0.68	1	Young	NAPA-AS1	non_coding	non_TFs
0.011029167	0.793624579	1	0.96	1	Young	NASP	coding	non_TFs
0.013007467	0.816756703	1	0.96	1	Young	NAXE	coding	non_TFs
0.016130322	0.30564549	1	1	1	Young	NBAS	coding	non_TFs
0.031262423	0.406102811	1	0.96	1	Young	NBN	coding	non_TFs
0.014471312	0.127070794	1	0.84	1	Young	NBPF25P	non_coding	non_TFs
0.018887455	0.236923156	1	1	1	Young	NBPF26	coding	non_TFs
0.024399181	0.377365563	1	0.92	1	Young	NCAPD2	coding	non_TFs
0.00741532	0.260147343	1	0.96	1	Young	NCK1	coding	non_TFs
0.036125876	0.325557728	1	1	1	Young	NCOA1	coding	TFs
0.017925777	0.33214157	1	1	1	Young	NCOA3	coding	TFs
0.032817127	0.525152582	1	0.96	1	Young	NCOA5	coding	non_TFs
0.047164777	0.406450115	0.84	0.8	1	Young	NCR3LG1	coding	non_TFs
0.032775215	0.375723062	1	0.84	1	Young	NCS1	coding	non_TFs
0.006996808	0.418289293	1	1	1	Young	NDUFA10	coding	non_TFs
0.041218247	0.399138513	0.16	0	1	Young	NDUFA5P9	non_coding	non_TFs
0.026971854	0.239630772	1	1	1	Young	NDUFAF2	coding	non_TFs
0.00231717	0.73380068	1	1	1	Young	NDUFAF3	coding	non_TFs
0.000907011	0.633228477	1	0.96	1	Young	NDUFAF5	coding	non_TFs
0.029771347	0.630481849	1	1	1	Young	NDUFB7	coding	non_TFs
0.028341833	0.452223177	1	1	1	Young	NDUFS1	coding	non_TFs
0.016120121	0.98684042	0.96	0.92	1	Young	NDUFS7	coding	non_TFs
0.025659427	0.68753537	1	1	1	Young	NDUFS8	coding	non_TFs
0.029771347	1.042926407	1	1	1	Young	NEAT1	non_coding	non_TFs
0.002056336	0.7117796	0.96	0.6	1	Young	NEIL1	coding	non_TFs
0.032318797	0.131408756	0.88	0.48	1	Young	NEK8	coding	non_TFs
0.018887455	0.714357058	0.96	1	1	Young	NELFCD	coding	non_TFs
0.028341833	0.776567999	1	1	1	Young	NELFE	coding	non_TFs
0.00733585	0.35314673	0.96	0.76	1	Young	NEMP2	coding	non_TFs
0.012595812	-0.04817594	0.44	0.68	1	Old	NETO1	coding	non_TFs
0.026462533	0.844807287	0.8	0.56	1	Young	NEURL2	coding	non_TFs
0.025659427	0.339771146	1	1	1	Young	NF1	coding	non_TFs
0.041218247	-0.117431959	0	0.16	1	Old	NF1P5	non_coding	non_TFs
0.031258366	0.303628946	1	0.92	1	Young	NFATC2	coding	TFs
0.013007467	0.449490733	1	1	1	Young	NFE2L2	coding	TFs
0.015293371	0.267438247	1	0.96	1	Young	NFIB	coding	TFs
0.026968184	0.490799803	1	0.92	1	Young	NFRKB	coding	non_TFs
0.010635052	0.166289325	0.8	0.44	1	Young	NFS1	coding	non_TFs
0.043602052	0.462240756	1	0.96	1	Young	NFYC	coding	TFs
0.049922252	0.618952139	0.92	0.88	1	Young	NINJ1	coding	non_TFs
0.015268846	0.286440558	1	0.84	1	Young	NIPAL3	coding	non_TFs
0.043597005	0.442684269	1	0.92	1	Young	NISCH	coding	non_TFs
0.030922144	0.830449876	0.92	0.76	1	Young	NIT1	coding	non_TFs
0.00520588	0.57145797	1	1	1	Young	NIT2	coding	non_TFs
0.014494892	0.561617742	1	0.96	1	Young	NKAPD1	coding	non_TFs
0.019890985	0.928056208	1	0.92	1	Young	NKIRAS2	coding	non_TFs
0.000517531	0.05587083	0.48	0.04	1	Young	NKTR	coding	non_TFs
0.039316144	-0.194479037	0.76	0.92	1	Old	NLRC4	coding	non_TFs
0.00247121	1.574042511	1	0.96	1	Young	NME3	coding	non_TFs
0.00520588	0.751144678	1	0.96	1	Young	NMRAL1	coding	non_TFs
0.03971489	0.388256342	1	1	1	Young	NMT1	coding	non_TFs
0.035590829	0.419595107	0.96	0.68	1	Young	NOA1	coding	non_TFs
0.005864357	0.526677292	1	0.92	1	Young	NOD1	coding	non_TFs
0.045642392	0.533054001	0.96	0.92	1	Young	NOL6	coding	non_TFs
0.016130322	0.3933019	1	1	1	Young	NOMO1	coding	non_TFs
0.046280918	0.281295992	0.92	0.6	1	Young	NOP14	coding	non_TFs
0.020857025	0.85696092	0.2	0	1	Young	NOP56P3	non_coding	non_TFs
0.008808853	0.632415074	1	1	1	Young	NOP58	coding	non_TFs
0.036125876	0.69365677	1	1	1	Young	NOSIP	coding	non_TFs
0.037076041	0.149767256	0.84	0.56	1	Young	NOXRED1	coding	non_TFs
0.037884245	0.604968727	1	1	1	Young	NPC2	coding	non_TFs
0.007853906	0.244613298	0.88	0.56	1	Young	NPEPL1	coding	non_TFs
0.026297615	-0.045799321	0.36	0.68	1	Old	NPFFR2	coding	non_TFs
0.028341833	0.261630409	1	0.96	1	Young	NPHP1	coding	non_TFs
0.017923025	0.08599687	1	0.92	1	Young	NPHP4	coding	non_TFs
0.016884877	0.124620262	0.72	0.36	1	Young	NPIPB12	coding	non_TFs
0.03032578	0.125076673	0.76	0.44	1	Young	NPIPB3	coding	non_TFs
0.017925777	0.514711938	1	1	1	Young	NPLOC4	coding	non_TFs
0.041218247	-0.34389694	0	0.16	1	Old	NPM1P21	non_coding	non_TFs
0.002224331	1.113558171	0.96	0.8	1	Young	NPM1P39	non_coding	non_TFs
0.003066613	0.309629909	0.76	0.32	1	Young	NPR2	coding	non_TFs
0.041218247	0.087937595	0.16	0	1	Young	NPY	coding	non_TFs
0.043602052	0.622451816	1	0.96	1	Young	NQO1	coding	non_TFs
0.043350432	0.303382091	0.36	0.12	1	Young	NR0B1	coding	TFs
0.020946958	0.64999942	1	1	1	Young	NR1D2	coding	TFs
0.005037504	0.998481815	0.6	0.2	1	Young	NR2C2AP	coding	non_TFs
0.017394391	0.030370165	0.48	0.16	1	Young	NR2F2-AS1	non_coding	non_TFs
0.001670764	1.154256914	0.96	1	1	Young	NR4A1	coding	TFs
0.016041158	0.761824898	1	0.76	1	Young	NRBP2	coding	non_TFs
0.002991247	0.648404974	1	1	1	Young	NRDC	coding	non_TFs
0.017007269	0.421477115	1	1	1	Young	NRDE2	coding	non_TFs
0.013007467	0.271384468	1	1	1	Young	NREP	coding	non_TFs
0.007856148	0.735328721	1	1	1	Young	NRIP1	coding	non_TFs
0.024565257	0.038316096	0.36	0.08	1	Young	NRIR	non_coding	non_TFs
0.024402605	0.326961963	1	1	1	Young	NSD3	coding	non_TFs
0.004901861	0.680431008	1	1	1	Young	NSG1	coding	non_TFs
0.043602052	0.261951054	1	1	1	Young	NSMCE2	coding	non_TFs
0.00382294	0.497778873	1	0.8	1	Young	NSUN2	coding	non_TFs
0.033614736	0.671606353	0.96	0.96	1	Young	NT5C3B	coding	non_TFs
0.010129317	0.590538748	0.92	0.68	1	Young	NTMT1	coding	non_TFs
0.025659427	0.399300526	1	1	1	Young	NTPCR	coding	non_TFs
0.002171972	0.676783062	1	1	1	Young	NUB1	coding	non_TFs
0.001561693	0.76823735	0.96	0.92	1	Young	NUBP1	coding	non_TFs
0.041620063	0.121551004	1	1	1	Young	NUBPL	coding	non_TFs
0.020946958	0.362730064	1	1	1	Young	NUDCD3	coding	non_TFs
0.023186265	0.882007182	0.96	0.92	1	Young	NUDT1	coding	non_TFs
0.043501141	1.432698038	0.96	0.84	1	Young	NUDT16L1	coding	non_TFs
0.049125854	1.023576005	0.92	0.68	1	Young	NUDT22	coding	non_TFs
0.015293371	0.419758626	1	0.96	1	Young	NUDT9	coding	non_TFs
0.003498748	0.513658339	0.76	0.32	1	Young	NUFIP1P1	non_coding	non_TFs
0.03971489	0.328184877	1	1	1	Young	NUMB	coding	non_TFs
0.013733404	0.472882063	0.96	1	1	Young	NUMBL	coding	non_TFs
0.029771347	0.42605485	1	1	1	Young	NUP188	coding	non_TFs
0.045642392	0.347245527	1	0.88	1	Young	NUP214	coding	non_TFs
0.024063715	0.061619867	0.92	0.52	1	Young	NUP62CL	coding	non_TFs
0.047800446	0.294670983	1	0.92	1	Young	NUP88	coding	non_TFs
0.019893951	0.354877675	1	1	1	Young	NUP93	coding	non_TFs
0.004613992	0.379483463	1	1	1	Young	NUP98	coding	non_TFs
0.022048211	0.238020163	1	1	1	Young	NUTM2B-AS1	non_coding	non_TFs
0.032264709	0.038657068	0.36	0.08	1	Young	OAS1	coding	non_TFs
0.006906788	0.17871007	0.88	0.6	1	Young	OBI1	coding	non_TFs
0.006685495	0.124824433	0.52	0.16	1	Young	OCLNP1	non_coding	non_TFs
0.003391471	0.556552417	1	1	1	Young	ODC1	coding	non_TFs
0.03971489	0.452763879	1	1	1	Young	OFD1	coding	non_TFs
0.037884245	0.316234622	1	0.96	1	Young	OGDH	coding	non_TFs
0.043204067	0.103914196	0.4	0.16	1	Young	OGDHL	coding	non_TFs
0.024211087	0.305460915	0.96	0.76	1	Young	OGFOD1	coding	non_TFs
0.020857025	-0.509211743	0	0.2	1	Old	OLA1P2	non_coding	non_TFs
0.042822968	0.183542402	0.68	0.52	1	Young	OOEP	coding	non_TFs
0.038687303	0.240231901	0.64	0.4	1	Young	OOSP2	coding	non_TFs
0.041218247	0.136144828	0.16	0	1	Young	OR10D3	coding	non_TFs
0.036591067	-0.114679404	0.04	0.24	1	Old	OR10G3	coding	non_TFs
0.041218247	0.114312578	0.16	0	1	Young	OR2A5	coding	non_TFs
0.029250949	0.239736652	0.32	0.08	1	Young	OR2AG1	coding	non_TFs
0.041218247	0.058562013	0.16	0	1	Young	OR2H1	coding	non_TFs
0.020857025	-0.137116494	0	0.2	1	Old	OR2T10	coding	non_TFs
0.041218247	0.128547043	0.16	0	1	Young	OR2T32P	non_coding	non_TFs
0.010439924	0.218572925	0.24	0	1	Young	OR4C3	coding	non_TFs
0.036187458	0.017407655	0.68	0.32	1	Young	OR4N2	coding	non_TFs
0.041218247	0.3764085	0.16	0	1	Young	OR6K4P	non_coding	non_TFs
0.041218247	0.258906187	0.16	0	1	Young	OR6M2P	non_coding	non_TFs
0.002970271	0.074014243	0.4	0.04	1	Young	OR8G1	coding	non_TFs
0.037076041	-0.281110402	0.6	0.8	1	Old	OR9G4	coding	non_TFs
0.008808853	0.350560939	1	0.96	1	Young	OSBPL2	coding	non_TFs
0.018727671	0.182851131	0.96	0.76	1	Young	OSBPL5	coding	non_TFs
[truncated: 1,039 more rows]
