# Supplementary material for: Diminished ovarian reserve causes adverse ART outcomes attributed to effects on oxygen metabolism function in cumulus cells
Source: BMC Genomics. 2023 Oct 31;24:655. doi: 10.1186/s12864-023-09728-0 (PMC10617226; doi:10.1186/s12864-023-09728-0)
Supplement: Supplementary file 1 — Additional file 1: Supplementary Figure. A The gene relative expression in different groups by RNA-Seq. B The gene relative expression verified in different groups by RT-PCR. The file of DESCRIPTION contains a description of the names of the table data in the supplementary files. [file 12864_2023_9728_MOESM1_ESM.zip › Old_Normal-VS-Decrease(figure.4c).csv]

p_val	avg_diff	pct.1	pct.2	p_val_adj	cluster	gene	coding	TFs
0.009597593	-0.421227149	1	1	1	Decrease	AACS	coding	non_TFs
0.008538487	-0.495102964	1	1	1	Decrease	AATF	coding	non_TFs
0.040286132	-0.253499236	0.48	0.708	1	Decrease	ABCA2	coding	non_TFs
0.007785685	-0.637196098	0.68	0.917	1	Decrease	ABCA7	coding	non_TFs
0.01427927	0.014264837	0.36	0.083	1	Normal	ABCA9-AS1	non_coding	non_TFs
0.023510069	0.196990781	0.2	0	1	Normal	ABCD1P2	non_coding	non_TFs
0.018292617	-0.571827577	0.52	0.792	1	Decrease	ABHD17A	coding	non_TFs
0.029560213	-0.248771783	0.64	0.875	1	Decrease	ABHD8	coding	non_TFs
0.044431189	-0.320087645	1	1	1	Decrease	ABI2	coding	non_TFs
0.013852989	-0.275390269	0.28	0.667	1	Decrease	AC002064.1	non_coding	non_TFs
0.040450706	0.028426949	0.84	0.625	1	Normal	AC002069.2	non_coding	non_TFs
0.000872416	-0.46482765	0.56	1	1	Decrease	AC002378.1	non_coding	non_TFs
0.026944895	-0.770544041	0.44	0.667	1	Decrease	AC002467.1	non_coding	non_TFs
0.037092822	-0.261602349	0	0.167	1	Decrease	AC002524.1	non_coding	non_TFs
0.045445331	0.309839561	0.16	0	1	Normal	AC003043.2	non_coding	non_TFs
0.037092822	-0.17328305	0	0.167	1	Decrease	AC004129.2	non_coding	non_TFs
0.020508924	0.137259647	0.4	0.125	1	Normal	AC004224.2	non_coding	non_TFs
0.029278631	0.067080556	0.64	0.333	1	Normal	AC004817.5	non_coding	non_TFs
0.006352033	-0.133708934	0.24	0.583	1	Decrease	AC004832.3	coding	non_TFs
0.037092822	-0.451615489	0	0.167	1	Decrease	AC004869.1	non_coding	non_TFs
0.023510069	0.09014841	0.2	0	1	Normal	AC004882.1	non_coding	non_TFs
0.020967753	0.072111312	0.6	0.375	1	Normal	AC004936.1	non_coding	non_TFs
0.045445331	0.077532926	0.16	0	1	Normal	AC004947.1	non_coding	non_TFs
0.021471368	-0.35793473	0.08	0.375	1	Decrease	AC004982.1	non_coding	non_TFs
0.027667645	-0.238738929	0.8	0.958	1	Decrease	AC005037.1	non_coding	non_TFs
0.01391311	-0.335122254	0.2	0.625	1	Decrease	AC005083.1	non_coding	non_TFs
0.040364431	0.664764959	1	1	1	Normal	AC005261.1	non_coding	non_TFs
0.00448387	-1.040084181	0.36	0.667	1	Decrease	AC005261.5	non_coding	non_TFs
0.016034034	-0.490531498	0.04	0.292	1	Decrease	AC005262.1	non_coding	non_TFs
0.043294699	-0.234687913	0.12	0.417	1	Decrease	AC005332.4	non_coding	non_TFs
0.037092822	-0.324863933	0	0.167	1	Decrease	AC005332.7	non_coding	non_TFs
0.018264474	-0.120222168	0	0.208	1	Decrease	AC005392.3	non_coding	non_TFs
0.015992092	-0.924382903	0.08	0.375	1	Decrease	AC005776.1	non_coding	non_TFs
0.031977405	-0.251673703	0.16	0.417	1	Decrease	AC005920.1	non_coding	non_TFs
0.042885105	-0.06170139	0.68	0.833	1	Decrease	AC005993.1	non_coding	non_TFs
0.000964117	-0.936725174	0.56	0.917	1	Decrease	AC006213.2	non_coding	non_TFs
0.020172023	-0.266767301	0.44	0.708	1	Decrease	AC006213.3	non_coding	non_TFs
0.006066984	0.263491682	0.28	0	1	Normal	AC006372.2	non_coding	non_TFs
0.008883382	-0.648504543	0	0.25	1	Decrease	AC006482.1	non_coding	non_TFs
0.034858356	-0.092262444	0.96	1	1	Decrease	AC006972.1	non_coding	non_TFs
0.033159599	0.011308951	0.2	0.583	1	Normal	AC006974.1	non_coding	non_TFs
0.013408743	-0.058475749	0.04	0.333	1	Decrease	AC007040.1	non_coding	non_TFs
0.009481079	0.033136915	0.84	0.625	1	Normal	AC007368.1	non_coding	non_TFs
0.045418224	-0.292749848	0.12	0.375	1	Decrease	AC007569.1	non_coding	non_TFs
0.005412286	-0.496619261	0.12	0.5	1	Decrease	AC007786.1	non_coding	non_TFs
0.048628283	0.130382098	0.24	0.042	1	Normal	AC007848.1	non_coding	non_TFs
0.018264474	-0.513415908	0	0.208	1	Decrease	AC008736.2	non_coding	non_TFs
0.011342967	-0.232976999	0.04	0.333	1	Decrease	AC008739.2	non_coding	non_TFs
0.008772579	-0.43475456	0.04	0.333	1	Decrease	AC008747.1	non_coding	non_TFs
0.037092822	-0.126179696	0	0.167	1	Decrease	AC008948.1	non_coding	non_TFs
0.004247607	-0.666058412	0	0.292	1	Decrease	AC009088.1	non_coding	non_TFs
0.02049722	-0.903970374	0.28	0.583	1	Decrease	AC009113.1	non_coding	non_TFs
0.010280568	-0.925035898	0.16	0.542	1	Decrease	AC009283.1	non_coding	non_TFs
0.036276515	-1.218508733	0.32	0.667	1	Decrease	AC009309.1	non_coding	non_TFs
0.045218408	-0.153616279	0.36	0.75	1	Decrease	AC009509.1	non_coding	non_TFs
0.041979083	0.061257684	0.4	0.125	1	Normal	AC009720.1	non_coding	non_TFs
0.007738673	-0.918904608	0.08	0.417	1	Decrease	AC009779.2	non_coding	non_TFs
0.037092822	-0.433601759	0	0.167	1	Decrease	AC009963.3	non_coding	non_TFs
0.045445331	0.106674741	0.16	0	1	Normal	AC010096.1	non_coding	non_TFs
0.04724443	-0.45958243	0.08	0.292	1	Decrease	AC010132.4	non_coding	non_TFs
0.018245287	-0.051145786	0.88	0.958	1	Decrease	AC010197.2	coding	non_TFs
0.01339572	-0.166634323	0.6	0.875	1	Decrease	AC010210.1	non_coding	non_TFs
0.044241335	-0.160967986	0.84	0.917	1	Decrease	AC010307.2	non_coding	non_TFs
0.013408743	-0.177634283	0.04	0.333	1	Decrease	AC010457.1	non_coding	non_TFs
0.001989864	-1.117492939	0	0.333	1	Decrease	AC010654.1	non_coding	non_TFs
0.038345237	0.124287589	0.52	0.208	1	Normal	AC010677.2	non_coding	non_TFs
0.037092822	-0.324063911	0	0.167	1	Decrease	AC010746.2	non_coding	non_TFs
0.037092822	-0.275772006	0	0.167	1	Decrease	AC010776.2	non_coding	non_TFs
0.022664502	-0.327558516	0.16	0.458	1	Decrease	AC010883.3	non_coding	non_TFs
0.014719301	-0.172488573	0.04	0.292	1	Decrease	AC011005.1	coding	non_TFs
0.037092822	-0.125285799	0	0.167	1	Decrease	AC011396.1	non_coding	non_TFs
0.018099535	-0.345035696	0.16	0.5	1	Decrease	AC011912.1	non_coding	non_TFs
0.039998867	-0.391700952	0.12	0.375	1	Decrease	AC012065.1	non_coding	non_TFs
0.012033959	0.233591064	0.24	0	1	Normal	AC012325.1	non_coding	non_TFs
0.043266069	-0.078570751	0.04	0.25	1	Decrease	AC012668.2	non_coding	non_TFs
0.017975299	0.048126424	0.52	0.167	1	Normal	AC013265.1	non_coding	non_TFs
0.047331429	-0.328981157	0.32	0.583	1	Decrease	AC015910.1	non_coding	non_TFs
0.040313137	-1.614142181	0.44	0.792	1	Decrease	AC015922.2	non_coding	non_TFs
0.02881995	-0.110471934	0.4	0.667	1	Decrease	AC015983.2	non_coding	non_TFs
0.002975034	-0.67583148	0.04	0.417	1	Decrease	AC016355.1	non_coding	non_TFs
0.028120176	0.110494163	0.48	0.167	1	Normal	AC016575.2	non_coding	non_TFs
0.027401311	0.090276055	0.88	0.542	1	Normal	AC016723.1	non_coding	non_TFs
0.004137483	-0.842235168	0.12	0.542	1	Decrease	AC016876.1	non_coding	non_TFs
0.007473922	-0.034833675	0.56	0.917	1	Decrease	AC017083.3	coding	non_TFs
0.025868447	0.127748076	0.64	0.417	1	Normal	AC018767.3	non_coding	non_TFs
0.034029315	-0.081896141	0.04	0.25	1	Decrease	AC019193.4	non_coding	non_TFs
0.035138312	-0.434472893	0.12	0.375	1	Decrease	AC019209.1	non_coding	non_TFs
0.024944284	0.007509145	0.76	0.625	1	Normal	AC019330.1	non_coding	non_TFs
0.040078895	-0.294670116	0.8	0.917	1	Decrease	AC020558.1	non_coding	non_TFs
0.018264474	-0.531384011	0	0.208	1	Decrease	AC021269.3	non_coding	non_TFs
0.037740783	-0.13750188	0.28	0.542	1	Decrease	AC021393.1	non_coding	non_TFs
0.023510069	0.1919764	0.2	0	1	Normal	AC021755.2	non_coding	non_TFs
0.031210466	-0.674701511	0.4	0.792	1	Decrease	AC022107.1	non_coding	non_TFs
0.042465589	-0.136600869	0.68	0.792	1	Decrease	AC022182.1	non_coding	non_TFs
0.001267181	-0.570652038	0.08	0.5	1	Decrease	AC022868.2	non_coding	non_TFs
0.043781004	-0.974278857	0.68	0.958	1	Decrease	AC023157.3	non_coding	non_TFs
0.047863317	0.763289294	0.52	0.208	1	Normal	AC023232.1	non_coding	non_TFs
0.045445331	0.001621913	0.16	0	1	Normal	AC023421.2	non_coding	non_TFs
0.023510069	0.070609363	0.2	0	1	Normal	AC023644.1	non_coding	non_TFs
0.016034034	-0.212829055	0.04	0.292	1	Decrease	AC024592.2	non_coding	non_TFs
0.037092822	-0.14456904	0	0.167	1	Decrease	AC025048.1	non_coding	non_TFs
0.024273272	-0.207341444	0.04	0.292	1	Decrease	AC025259.1	non_coding	non_TFs
0.045445331	0.045052076	0.16	0	1	Normal	AC025475.2	non_coding	non_TFs
0.044937656	-0.198594151	0.28	0.625	1	Decrease	AC026254.2	non_coding	non_TFs
0.021941631	-0.533786007	0.6	0.875	1	Decrease	AC026273.1	non_coding	non_TFs
0.046734213	-0.31828761	0.48	0.75	1	Decrease	AC026310.2	non_coding	non_TFs
0.022664502	-0.184371098	0.16	0.458	1	Decrease	AC026412.3	non_coding	non_TFs
0.023510069	0.319927271	0.2	0	1	Normal	AC026461.4	non_coding	non_TFs
0.002238951	-0.930145467	0.76	0.917	1	Decrease	AC026748.3	non_coding	non_TFs
0.018555441	-0.477398034	0.08	0.375	1	Decrease	AC027020.2	non_coding	non_TFs
0.010872872	0.268761367	0.32	0.042	1	Normal	AC027801.1	non_coding	non_TFs
0.002898911	-0.251983086	0.12	0.583	1	Decrease	AC034102.2	coding	non_TFs
0.045445331	0.118001757	0.16	0	1	Normal	AC034222.2	non_coding	non_TFs
0.037092822	-0.578741939	0	0.167	1	Decrease	AC034229.4	non_coding	non_TFs
0.002824376	-0.120090432	0.08	0.458	1	Decrease	AC036103.1	non_coding	non_TFs
0.000801526	-0.008664554	0.04	0.458	1	Decrease	AC036214.3	coding	non_TFs
0.024273272	0.059724568	0.28	0.042	1	Normal	AC051635.1	non_coding	non_TFs
0.003842432	-0.286211514	0.52	0.792	1	Decrease	AC055714.1	non_coding	non_TFs
0.034029315	-0.672268502	0.04	0.25	1	Decrease	AC055764.2	non_coding	non_TFs
0.026733148	-0.0531107	0.48	0.75	1	Decrease	AC055854.1	non_coding	non_TFs
0.011703686	-0.219515248	0.12	0.458	1	Decrease	AC055855.2	non_coding	non_TFs
0.040967112	-1.158648397	0.56	0.875	1	Decrease	AC064836.3	non_coding	non_TFs
0.040559624	-0.36934527	0.24	0.5	1	Decrease	AC067930.3	non_coding	non_TFs
0.032014272	-0.29856374	0.08	0.333	1	Decrease	AC068075.1	non_coding	non_TFs
0.023510069	0.026584835	0.2	0	1	Normal	AC068775.1	coding	non_TFs
0.006066984	0.371409388	0.28	0	1	Normal	AC068831.1	non_coding	non_TFs
0.045445331	0.075075194	0.16	0	1	Normal	AC069439.2	non_coding	non_TFs
0.002058461	-1.032534451	0.28	0.708	1	Decrease	AC072061.1	non_coding	non_TFs
0.001989864	-1.040063394	0	0.333	1	Decrease	AC073140.2	non_coding	non_TFs
0.022805853	-0.104291394	0.64	0.875	1	Decrease	AC073343.2	non_coding	non_TFs
0.018264474	-0.031088265	0	0.208	1	Decrease	AC073508.2	coding	non_TFs
0.037092822	-0.101999326	0	0.167	1	Decrease	AC073587.1	non_coding	non_TFs
0.005835095	-0.440218953	0.12	0.5	1	Decrease	AC073934.1	non_coding	non_TFs
0.014984646	-0.035670303	0.12	0.417	1	Decrease	AC079296.1	non_coding	non_TFs
0.004596192	-0.16405054	0.76	0.958	1	Decrease	AC079305.3	non_coding	non_TFs
0.008135944	-0.238604819	0.12	0.458	1	Decrease	AC079753.2	non_coding	non_TFs
0.025138902	-0.205418052	0.12	0.375	1	Decrease	AC079779.2	non_coding	non_TFs
0.045445331	0.326307983	0.16	0	1	Normal	AC079906.1	non_coding	non_TFs
0.044652395	-0.108947723	0.32	0.667	1	Decrease	AC083795.2	non_coding	non_TFs
0.043266069	-0.237699286	0.04	0.25	1	Decrease	AC084026.2	non_coding	non_TFs
0.049831536	-0.089959575	0.28	0.625	1	Decrease	AC084082.1	non_coding	non_TFs
0.048628283	0.139789562	0.24	0.042	1	Normal	AC084866.1	non_coding	non_TFs
0.044937656	-1.058502104	0.32	0.583	1	Decrease	AC087239.1	non_coding	non_TFs
0.009893292	-0.108501666	0.16	0.5	1	Decrease	AC087499.5	non_coding	non_TFs
0.024858336	0.09575653	0.48	0.167	1	Normal	AC087672.2	non_coding	non_TFs
0.045445331	0.082325197	0.16	0	1	Normal	AC089987.2	non_coding	non_TFs
0.005639883	-0.384459054	0.32	0.792	1	Decrease	AC090004.1	coding	non_TFs
0.04014302	-0.560695364	0.44	0.708	1	Decrease	AC090192.2	non_coding	non_TFs
0.021629098	0.016314392	0.88	0.625	1	Normal	AC090403.1	non_coding	non_TFs
0.02331017	-0.534084846	0.44	0.75	1	Decrease	AC090515.4	non_coding	non_TFs
0.031550596	-0.387975146	0.6	0.875	1	Decrease	AC090844.2	non_coding	non_TFs
0.023782369	-0.044804828	0.72	0.417	1	Decrease	AC091096.1	non_coding	non_TFs
0.028478541	0.047616482	0.28	0.042	1	Normal	AC091163.2	non_coding	non_TFs
0.02007263	-1.267017608	0.8	0.875	1	Decrease	AC091271.1	non_coding	non_TFs
0.040775888	-0.518243944	0.52	0.833	1	Decrease	AC091588.3	non_coding	non_TFs
0.022380416	-0.436520235	0.04	0.292	1	Decrease	AC092117.1	non_coding	non_TFs
0.037092822	-0.228787074	0	0.167	1	Decrease	AC092134.1	non_coding	non_TFs
0.036255179	-0.033675665	0.52	0.792	1	Decrease	AC092153.1	non_coding	non_TFs
0.037092822	-0.56586226	0	0.167	1	Decrease	AC092171.4	non_coding	non_TFs
0.037092822	-0.577197001	0	0.167	1	Decrease	AC092418.2	non_coding	non_TFs
0.03661301	0.023882903	1	0.917	1	Normal	AC092422.1	non_coding	non_TFs
0.006972232	-0.138797969	0.4	0.75	1	Decrease	AC092747.1	non_coding	non_TFs
0.033159599	0.040946774	0.52	0.25	1	Normal	AC092958.4	non_coding	non_TFs
0.018264474	-0.220509099	0	0.208	1	Decrease	AC092999.1	non_coding	non_TFs
0.01663277	-0.191156656	0.24	0.625	1	Decrease	AC093206.1	non_coding	non_TFs
0.046782015	-0.405879116	0.04	0.25	1	Decrease	AC093510.1	non_coding	non_TFs
0.018264474	-0.124783182	0	0.208	1	Decrease	AC093627.3	non_coding	non_TFs
0.008883382	-0.189717443	0	0.25	1	Decrease	AC093627.4	non_coding	non_TFs
0.037092822	-0.00640323	0	0.167	1	Decrease	AC093668.1	coding	non_TFs
0.01077414	-0.234377049	0.24	0.625	1	Decrease	AC093675.1	non_coding	non_TFs
0.011525384	0.023162103	0.84	0.542	1	Normal	AC093772.1	non_coding	non_TFs
0.037092822	-0.504657455	0	0.167	1	Decrease	AC095038.3	non_coding	non_TFs
0.018264474	-0.214965827	0	0.208	1	Decrease	AC095038.4	non_coding	non_TFs
0.008822358	-0.048647278	0.24	0.667	1	Decrease	AC096554.1	non_coding	non_TFs
0.018264474	-0.096414741	0	0.208	1	Decrease	AC096631.1	non_coding	non_TFs
0.016237757	-0.101818292	0.6	0.958	1	Decrease	AC096711.2	non_coding	non_TFs
0.042292474	-0.188075135	0.08	0.333	1	Decrease	AC096720.2	non_coding	non_TFs
0.037092822	-0.102019542	0	0.167	1	Decrease	AC096861.2	non_coding	non_TFs
0.042292474	-0.271508972	0.08	0.333	1	Decrease	AC097372.1	non_coding	non_TFs
0.000318271	0.027270093	0.44	0	1	Normal	AC097511.1	non_coding	non_TFs
0.032433841	0.031039779	0.92	0.667	1	Normal	AC097528.1	non_coding	non_TFs
0.014719301	-0.019231868	0.04	0.292	1	Decrease	AC097662.1	non_coding	non_TFs
0.018264474	-0.667549043	0	0.208	1	Decrease	AC098934.4	non_coding	non_TFs
0.043266069	-0.134280244	0.04	0.25	1	Decrease	AC100827.2	non_coding	non_TFs
0.017232	-0.315129799	0.08	0.375	1	Decrease	AC102941.2	non_coding	non_TFs
0.040313137	-0.103995459	0.48	0.75	1	Decrease	AC104170.1	non_coding	non_TFs
0.037928437	0.097821234	0.44	0.208	1	Normal	AC104304.2	coding	non_TFs
0.025310072	0.077220927	0.48	0.208	1	Normal	AC104689.2	non_coding	non_TFs
0.030806923	0.177662098	0.28	0.042	1	Normal	AC104984.4	non_coding	non_TFs
0.031351065	-0.101106788	0.04	0.25	1	Decrease	AC105339.3	non_coding	non_TFs
0.045445331	0.016174145	0.16	0	1	Normal	AC105362.1	non_coding	non_TFs
0.003002813	0.11582257	0.32	0	1	Normal	AC105393.2	non_coding	non_TFs
0.045445331	0.162448806	0.16	0	1	Normal	AC106782.2	non_coding	non_TFs
0.045445331	0.755778532	0.16	0	1	Normal	AC106822.1	non_coding	non_TFs
0.041725964	-0.715985628	0.72	0.917	1	Decrease	AC106872.2	non_coding	non_TFs
0.031048499	-0.806194012	0.44	0.708	1	Decrease	AC106881.1	non_coding	non_TFs
0.03368442	-0.346767597	0.12	0.417	1	Decrease	AC107027.3	non_coding	non_TFs
0.028855742	-0.191709204	0.44	0.75	1	Decrease	AC108047.1	non_coding	non_TFs
0.030791164	0.083364324	0.36	0.125	1	Normal	AC108452.1	non_coding	non_TFs
0.010532389	-0.243416085	0.68	0.958	1	Decrease	AC108471.2	non_coding	non_TFs
0.045259975	-0.033025872	0.08	0.333	1	Decrease	AC108488.2	coding	non_TFs
0.011839423	-0.635191425	0.44	0.75	1	Decrease	AC108488.3	non_coding	non_TFs
0.039976053	-0.570060081	0.04	0.25	1	Decrease	AC109347.2	non_coding	non_TFs
0.018264474	-0.078943947	0	0.208	1	Decrease	AC109635.4	non_coding	non_TFs
0.002998957	-0.275442636	0.04	0.375	1	Decrease	AC109635.7	non_coding	non_TFs
0.014831315	-0.380825673	0.08	0.375	1	Decrease	AC110011.1	non_coding	non_TFs
0.048401098	-0.434256122	0.08	0.333	1	Decrease	AC110609.1	non_coding	non_TFs
0.011508	-0.261382939	0.2	0.625	1	Decrease	AC110751.1	non_coding	non_TFs
0.048628283	0.045657076	0.24	0.042	1	Normal	AC111194.1	non_coding	non_TFs
0.047875861	-0.204256583	0.56	0.833	1	Decrease	AC112487.1	non_coding	non_TFs
0.000957433	-1.026015065	0.28	0.833	1	Decrease	AC112721.1	non_coding	non_TFs
0.018264474	-0.241421946	0	0.208	1	Decrease	AC113391.1	non_coding	non_TFs
0.037092822	-0.019491556	0	0.167	1	Decrease	AC114311.1	non_coding	non_TFs
0.026886346	-0.095148035	0.8	0.917	1	Decrease	AC114763.1	non_coding	non_TFs
0.022380416	-0.524855729	0.04	0.292	1	Decrease	AC115284.2	non_coding	non_TFs
0.037092822	-0.491398113	0	0.167	1	Decrease	AC116165.3	non_coding	non_TFs
0.031221777	-0.647558491	0.2	0.5	1	Decrease	AC116407.1	non_coding	non_TFs
0.042646795	-0.581096605	0.28	0.625	1	Decrease	AC117488.1	non_coding	non_TFs
0.013408743	-0.851767446	0.04	0.333	1	Decrease	AC118469.2	non_coding	non_TFs
0.015683933	-0.066544069	0.36	0.667	1	Decrease	AC118553.2	coding	non_TFs
0.031351065	-0.385658602	0.04	0.25	1	Decrease	AC120114.1	non_coding	non_TFs
0.029459247	0.042387947	0.72	0.417	1	Normal	AC124254.2	non_coding	non_TFs
0.023510069	0.010508832	0.2	0	1	Normal	AC124312.1	coding	non_TFs
0.037092822	-0.223439628	0	0.167	1	Decrease	AC124784.1	non_coding	non_TFs
0.037092822	-0.469824831	0	0.167	1	Decrease	AC125494.3	non_coding	non_TFs
0.027417234	-1.093425093	0.16	0.458	1	Decrease	AC126283.1	non_coding	non_TFs
0.030806923	0.087929394	0.28	0.042	1	Normal	AC126323.1	non_coding	non_TFs
0.036900773	-0.62868559	0.04	0.25	1	Decrease	AC127024.1	non_coding	non_TFs
0.037092822	-0.078693808	0	0.167	1	Decrease	AC127502.3	non_coding	non_TFs
0.037092822	-0.27922972	0	0.167	1	Decrease	AC127540.2	non_coding	non_TFs
0.020352509	-0.295369239	0.6	1	1	Decrease	AC129492.3	coding	non_TFs
0.045445331	0.173460009	0.16	0	1	Normal	AC131254.3	non_coding	non_TFs
0.008625887	-1.000120754	0.2	0.542	1	Decrease	AC132192.2	non_coding	non_TFs
0.036900773	-0.293371159	0.04	0.25	1	Decrease	AC132872.5	non_coding	non_TFs
0.012157148	0.111085249	0.48	0.167	1	Normal	AC133634.1	non_coding	non_TFs
0.043266069	-0.327682591	0.04	0.25	1	Decrease	AC135279.4	non_coding	non_TFs
0.042292474	-0.324085457	0.08	0.333	1	Decrease	AC135977.1	non_coding	non_TFs
0.034359102	-0.108960687	0.08	0.333	1	Decrease	AC136475.1	non_coding	non_TFs
0.040898584	0.046355758	0.68	0.417	1	Normal	AC136489.1	non_coding	non_TFs
0.017416488	-1.242928409	0.28	0.625	1	Decrease	AC137630.3	non_coding	non_TFs
0.02763184	-0.700929606	0.28	0.625	1	Decrease	AC137936.1	non_coding	non_TFs
0.039287718	-0.283371085	0.44	0.75	1	Decrease	AC138150.1	non_coding	non_TFs
0.018264474	-0.141486786	0	0.208	1	Decrease	AC138207.2	non_coding	non_TFs
0.037740783	-0.360602707	0.24	0.583	1	Decrease	AC138304.1	non_coding	non_TFs
0.030196472	-0.095104983	0.24	0.583	1	Decrease	AC138866.1	non_coding	non_TFs
0.034029315	-0.05215903	0.04	0.25	1	Decrease	AC138866.2	non_coding	non_TFs
0.016034034	-0.170455751	0.04	0.292	1	Decrease	AC139491.1	non_coding	non_TFs
0.02049722	-0.066715139	0.28	0.583	1	Decrease	AC139491.5	non_coding	non_TFs
0.006749037	-0.336310035	0.56	0.833	1	Decrease	AC141586.1	non_coding	non_TFs
0.013408743	-0.063196535	0.04	0.333	1	Decrease	AC142391.1	coding	non_TFs
0.018915717	-1.459484589	0.68	0.833	1	Decrease	AC145124.1	non_coding	non_TFs
0.037092822	-0.53517741	0	0.167	1	Decrease	AC145207.9	non_coding	non_TFs
0.047875861	-0.254942728	0.6	0.792	1	Decrease	AC145285.2	non_coding	non_TFs
0.045259975	0.283842393	0.32	0.083	1	Normal	AC145343.1	non_coding	non_TFs
0.010602284	-0.436875928	0.16	0.5	1	Decrease	AC156455.1	non_coding	non_TFs
0.032622319	0.180458618	0.4	0.125	1	Normal	AC233702.1	non_coding	non_TFs
0.009047251	-0.458876559	0.08	0.417	1	Decrease	AC233723.2	non_coding	non_TFs
0.049831536	-0.026044423	0.28	0.625	1	Decrease	AC233968.1	non_coding	non_TFs
0.018264474	-0.249047589	0	0.208	1	Decrease	AC239799.1	non_coding	non_TFs
0.018264474	-0.160657885	0	0.208	1	Decrease	AC239804.1	non_coding	non_TFs
0.004247607	-0.531631698	0	0.292	1	Decrease	AC241377.3	non_coding	non_TFs
0.011161234	-2.07552017	0.36	0.833	1	Decrease	AC245014.3	non_coding	non_TFs
0.017450911	-0.021290375	0.04	0.292	1	Decrease	AC245033.1	coding	non_TFs
0.002819049	-1.664774042	0.68	0.875	1	Decrease	AC253572.2	non_coding	non_TFs
0.038279367	-0.585443072	0.76	1	1	Decrease	ACAA1	coding	non_TFs
0.001617035	-0.344890959	0.76	1	1	Decrease	ACAD9	coding	non_TFs
0.041725964	-0.860889154	0.8	0.833	1	Decrease	ACD	coding	non_TFs
0.024448945	-0.4176348	1	1	1	Decrease	ACOX1	coding	non_TFs
0.037092822	-0.250141573	0	0.167	1	Decrease	ACP4	coding	non_TFs
0.03485372	-0.314906485	0.92	1	1	Decrease	ACTN2	coding	non_TFs
0.017818912	-0.341555755	0.24	0.542	1	Decrease	ACTN3	coding	non_TFs
0.0366178	-0.353818159	0.96	1	1	Decrease	ACTN4	coding	non_TFs
0.03465637	-0.430342396	0.52	0.708	1	Decrease	ACVRL1	coding	non_TFs
0.001432893	-0.595933671	0.56	1	1	Decrease	ADA	coding	non_TFs
0.018264474	-0.248147218	0	0.208	1	Decrease	ADAM1B	non_coding	non_TFs
0.000669594	0.247688809	0.92	0.542	1	Normal	ADAMTS13	coding	non_TFs
0.004304627	-0.092938777	0.12	0.5	1	Decrease	ADAMTS19-AS1	non_coding	non_TFs
0.017818912	-0.469407523	0.24	0.542	1	Decrease	ADAMTSL4	coding	non_TFs
0.028520185	-0.813368343	0.92	1	1	Decrease	ADAMTSL4-AS1	non_coding	non_TFs
0.005070978	-0.142302013	0.28	0.708	1	Decrease	ADAT1	coding	non_TFs
0.048148158	-0.057971807	0.72	0.917	1	Decrease	ADORA1	coding	non_TFs
0.049026249	-0.559394741	0.56	0.917	1	Decrease	ADRA2A	coding	non_TFs
0.024037839	-1.31713497	0.64	0.875	1	Decrease	ADRM1	coding	non_TFs
0.022380416	-0.21175252	0.04	0.292	1	Decrease	AF064860.2	non_coding	non_TFs
0.011342967	-0.021249043	0.04	0.333	1	Decrease	AF241725.1	non_coding	non_TFs
0.045445331	0.100726056	0.16	0	1	Normal	AF274573.1	non_coding	non_TFs
0.013718658	-0.214162898	0.2	0.542	1	Decrease	AFP	coding	non_TFs
0.013481623	-0.101902914	0.12	0.458	1	Decrease	AGAP13P	non_coding	non_TFs
0.039874988	-0.410597283	0.4	0.708	1	Decrease	AGGF1	coding	non_TFs
0.007473922	-0.325204775	0.6	0.875	1	Decrease	AHCY	coding	non_TFs
0.010150614	-0.688647557	0.84	1	1	Decrease	AIFM1	coding	non_TFs
0.00280343	-1.184056766	0.36	0.708	1	Decrease	AJM1	coding	non_TFs
0.02852337	-0.336791502	0.32	0.625	1	Decrease	AK1	coding	non_TFs
0.005959526	-1.111969932	0.96	1	1	Decrease	AKR7A2	coding	non_TFs
0.015594809	-0.451796817	0.36	0.708	1	Decrease	AKT1	coding	non_TFs
0.003684964	-0.441800652	0.12	0.5	1	Decrease	AL020997.4	non_coding	non_TFs
0.034504982	-0.094124124	0.28	0.667	1	Decrease	AL021918.5	non_coding	non_TFs
0.018264474	-0.110894122	0	0.208	1	Decrease	AL021937.3	non_coding	non_TFs
0.000435823	-0.598345458	0.2	0.708	1	Decrease	AL022069.3	non_coding	non_TFs
0.037092822	-0.196986554	0	0.167	1	Decrease	AL022393.1	non_coding	non_TFs
0.011406253	0.0912929	1	0.958	1	Normal	AL024495.1	non_coding	non_TFs
0.04499509	0.463338093	0.24	0.042	1	Normal	AL031133.1	non_coding	non_TFs
0.008883382	-0.656029067	0	0.25	1	Decrease	AL031432.5	non_coding	non_TFs
0.017450911	-0.759535971	0.04	0.292	1	Decrease	AL031577.1	non_coding	non_TFs
0.0276773	-0.652293462	0.4	0.708	1	Decrease	AL031777.3	coding	non_TFs
0.042210487	-0.649105641	0.44	0.708	1	Decrease	AL031985.2	non_coding	non_TFs
0.037740783	-0.080155675	0.28	0.542	1	Decrease	AL034427.1	non_coding	non_TFs
0.011633207	-0.957456518	0.44	0.875	1	Decrease	AL035411.1	non_coding	non_TFs
0.034029315	-0.023082702	0.04	0.25	1	Decrease	AL035461.3	coding	non_TFs
0.023510069	0.280893571	0.2	0	1	Normal	AL035467.2	non_coding	non_TFs
0.029902717	-0.221476932	0.32	0.708	1	Decrease	AL035587.1	non_coding	non_TFs
0.003419808	-1.285831715	0.24	0.708	1	Decrease	AL035587.2	non_coding	non_TFs
0.000969376	-0.664866852	0.04	0.458	1	Decrease	AL049796.1	non_coding	non_TFs
0.047518736	-0.019321767	0.36	0.75	1	Decrease	AL050338.2	non_coding	non_TFs
0.041202179	-0.157051498	0.68	0.875	1	Decrease	AL078600.1	non_coding	non_TFs
0.044396925	-0.247566655	0.48	0.792	1	Decrease	AL080276.2	non_coding	non_TFs
0.015494134	-0.585275956	0.16	0.417	1	Decrease	AL096816.1	non_coding	non_TFs
0.018478876	-0.21560534	0.32	0.583	1	Decrease	AL109615.2	non_coding	non_TFs
0.045445331	0.120187495	0.16	0	1	Normal	AL109837.3	non_coding	non_TFs
0.024273272	-0.681438048	0.04	0.292	1	Decrease	AL109936.2	non_coding	non_TFs
0.033623552	-1.455275833	0.72	0.958	1	Decrease	AL118516.1	non_coding	non_TFs
0.024273272	-0.557570839	0.04	0.292	1	Decrease	AL118558.3	non_coding	non_TFs
0.03290332	-0.816307983	0.12	0.375	1	Decrease	AL121652.1	non_coding	non_TFs
0.007261499	-1.376454406	0.24	0.667	1	Decrease	AL121658.1	non_coding	non_TFs
0.018264474	-0.603919835	0	0.208	1	Decrease	AL121782.1	non_coding	non_TFs
0.017232	-0.509229036	0.08	0.375	1	Decrease	AL121890.4	non_coding	non_TFs
0.003781254	-0.384069726	0.16	0.542	1	Decrease	AL121990.1	non_coding	non_TFs
0.049373389	-0.237236065	0.28	0.542	1	Decrease	AL121992.1	non_coding	non_TFs
0.029978407	-0.049333062	0.36	0.75	1	Decrease	AL132780.3	coding	non_TFs
0.037092822	-0.173715921	0	0.167	1	Decrease	AL133373.2	non_coding	non_TFs
0.041725964	-1.08382381	0.68	0.958	1	Decrease	AL135925.1	non_coding	non_TFs
0.037092822	-0.290603265	0	0.167	1	Decrease	AL136038.4	non_coding	non_TFs
0.030625438	-1.057476367	0.28	0.583	1	Decrease	AL136116.3	non_coding	non_TFs
0.024689577	-0.213488815	0.56	0.875	1	Decrease	AL136295.1	coding	non_TFs
0.036849145	-0.413729377	0.08	0.333	1	Decrease	AL137013.1	non_coding	non_TFs
0.020308871	0.512936599	0.96	0.875	1	Normal	AL137129.1	non_coding	non_TFs
0.038381803	0.084225975	0.6	0.333	1	Normal	AL138694.1	non_coding	non_TFs
0.045259975	-0.397902648	0.08	0.333	1	Decrease	AL138724.1	non_coding	non_TFs
0.029807964	0.164543435	0.32	0.083	1	Normal	AL138767.2	non_coding	non_TFs
0.015494134	-0.263535644	0.12	0.458	1	Decrease	AL138824.1	non_coding	non_TFs
0.017434738	-1.350153183	0.56	0.958	1	Decrease	AL138976.2	non_coding	non_TFs
0.016596164	0.157684795	0.44	0.125	1	Normal	AL139010.1	non_coding	non_TFs
0.008883382	-0.266941445	0	0.25	1	Decrease	AL139095.5	non_coding	non_TFs
0.048936955	-0.023155805	0.36	0.667	1	Decrease	AL139106.1	non_coding	non_TFs
0.025785064	-0.171972389	0.08	0.333	1	Decrease	AL139300.2	non_coding	non_TFs
0.023510069	0.004616945	0.2	0	1	Normal	AL139353.1	coding	non_TFs
0.029990073	-0.807380851	0.88	1	1	Decrease	AL139385.1	non_coding	non_TFs
0.045445331	0.173148455	0.16	0	1	Normal	AL157373.1	non_coding	non_TFs
0.006728492	-0.138803403	0.48	0.75	1	Decrease	AL157911.1	non_coding	non_TFs
0.035718276	-0.301128131	0.24	0.583	1	Decrease	AL157931.1	non_coding	non_TFs
0.044249825	0.130770976	0.6	0.417	1	Normal	AL158058.2	non_coding	non_TFs
0.018277178	-0.107038154	0.68	0.917	1	Decrease	AL158071.3	non_coding	non_TFs
0.044039377	-0.814535183	0.08	0.292	1	Decrease	AL158077.1	non_coding	non_TFs
0.048910735	-0.557059576	0.12	0.417	1	Decrease	AL158211.1	non_coding	non_TFs
0.023663044	-0.191729684	0.56	0.833	1	Decrease	AL160035.1	non_coding	non_TFs
0.037092822	-0.313503617	0	0.167	1	Decrease	AL161447.2	non_coding	non_TFs
0.048628283	0.100871436	0.24	0.042	1	Normal	AL161630.1	non_coding	non_TFs
0.018264474	-0.136010732	0	0.208	1	Decrease	AL161725.1	non_coding	non_TFs
0.033296895	0.103866254	0.28	0.042	1	Normal	AL161935.3	non_coding	non_TFs
0.045445331	0.201901602	0.16	0	1	Normal	AL161938.1	non_coding	non_TFs
0.01202937	-0.385954959	0.84	0.958	1	Decrease	AL162497.1	non_coding	non_TFs
0.045445331	0.128647012	0.16	0	1	Normal	AL162727.3	non_coding	non_TFs
0.029902717	0.039030105	0.64	0.375	1	Normal	AL163932.1	non_coding	non_TFs
0.047472463	-0.236768596	0.24	0.542	1	Decrease	AL353135.2	non_coding	non_TFs
0.020617222	-0.649949393	0.04	0.292	1	Decrease	AL353705.4	non_coding	non_TFs
0.002234409	-1.710225035	0.24	0.667	1	Decrease	AL353719.1	non_coding	non_TFs
0.022380416	0.09779962	0.28	0.042	1	Normal	AL354714.1	non_coding	non_TFs
0.044402048	-0.096978297	0.28	0.542	1	Decrease	AL355303.1	non_coding	non_TFs
0.039473224	-0.001023421	0.4	0.667	1	Decrease	AL355499.2	non_coding	non_TFs
0.043266069	-0.159214844	0.04	0.25	1	Decrease	AL355538.1	non_coding	non_TFs
0.009192824	-1.144320808	0.52	0.792	1	Decrease	AL356273.3	non_coding	non_TFs
0.037092822	-0.121392806	0	0.167	1	Decrease	AL356414.1	non_coding	non_TFs
0.001171869	-0.397885992	0.16	0.667	1	Decrease	AL356580.1	non_coding	non_TFs
0.042061998	-0.054331056	0.8	0.917	1	Decrease	AL356599.1	non_coding	non_TFs
0.024273272	0.363657639	0.28	0.042	1	Normal	AL356952.1	non_coding	non_TFs
0.012073797	-0.193329753	0.12	0.417	1	Decrease	AL357075.4	non_coding	non_TFs
0.014724985	-0.230740936	0.24	0.625	1	Decrease	AL357079.1	non_coding	non_TFs
0.039976053	-0.152490141	0.04	0.25	1	Decrease	AL357079.2	non_coding	non_TFs
0.033171613	-0.186350644	0.96	1	1	Decrease	AL357146.1	non_coding	non_TFs
0.037092822	-0.047612775	0	0.167	1	Decrease	AL357832.1	non_coding	non_TFs
0.045445331	0.030008771	0.16	0	1	Normal	AL358777.1	non_coding	non_TFs
0.046782015	-0.054188589	0.04	0.25	1	Decrease	AL360006.1	non_coding	non_TFs
0.022380416	-0.073554367	0.04	0.292	1	Decrease	AL360181.3	coding	non_TFs
0.037092822	-0.492355419	0	0.167	1	Decrease	AL390254.1	non_coding	non_TFs
0.011342967	-0.623933325	0.04	0.333	1	Decrease	AL442663.3	non_coding	non_TFs
0.01011699	-0.400811592	0.28	0.542	1	Decrease	AL450306.1	non_coding	non_TFs
0.021169684	-0.293390929	0.72	0.958	1	Decrease	AL450338.2	non_coding	non_TFs
0.045445331	0.215800727	0.16	0	1	Normal	AL451069.2	non_coding	non_TFs
0.003437104	-0.643320148	0.28	0.625	1	Decrease	AL512791.2	non_coding	non_TFs
0.026599915	0.081293789	0.56	0.292	1	Normal	AL583827.1	non_coding	non_TFs
0.018976393	-0.206430151	0.04	0.292	1	Decrease	AL589787.2	non_coding	non_TFs
0.032014272	-0.648702615	0.08	0.333	1	Decrease	AL590399.4	non_coding	non_TFs
0.018264474	-0.021579327	0	0.208	1	Decrease	AL590491.2	non_coding	non_TFs
0.037092822	-0.416121773	0	0.167	1	Decrease	AL590666.1	non_coding	non_TFs
0.012033959	0.102541272	0.24	0	1	Normal	AL591074.1	non_coding	non_TFs
0.007461352	-0.841634861	0.16	0.5	1	Decrease	AL591846.2	non_coding	non_TFs
0.000185994	-0.969723514	0.12	0.625	1	Decrease	AL596244.1	non_coding	non_TFs
0.02074124	-0.329164468	0.4	0.667	1	Decrease	AL603839.3	non_coding	non_TFs
0.0366178	-0.33693299	0.96	1	1	Decrease	AL606489.1	non_coding	non_TFs
0.033702045	-0.780283578	0.2	0.458	1	Decrease	AL662844.4	non_coding	non_TFs
0.024273272	0.116131212	0.28	0.042	1	Normal	AL663058.2	non_coding	non_TFs
0.029606439	-0.04985617	0.12	0.417	1	Decrease	AL672167.1	non_coding	non_TFs
0.002439284	-0.804320789	0.84	1	1	Decrease	AL691403.1	non_coding	non_TFs
0.043240808	-0.097892359	0.64	0.917	1	Decrease	AL691447.2	non_coding	non_TFs
0.003288013	-0.161501953	0.04	0.375	1	Decrease	AL731553.1	non_coding	non_TFs
0.008883382	-0.390101448	0	0.25	1	Decrease	AL731569.1	non_coding	non_TFs
0.010764253	-0.497030783	0.88	1	1	Decrease	AL731577.2	non_coding	non_TFs
0.018496813	-0.066782925	0.12	0.417	1	Decrease	AL732509.1	non_coding	non_TFs
0.0366178	-0.606274893	1	1	1	Decrease	ALAD	coding	non_TFs
0.021941631	-0.352523799	0.6	0.875	1	Decrease	ALDH4A1	coding	non_TFs
0.008135944	-0.079343842	0.12	0.458	1	Decrease	ALDH6A1	coding	non_TFs
0.036216084	-0.370938162	0.76	0.917	1	Decrease	ALG10B	coding	non_TFs
0.044431189	-0.949973374	0.96	1	1	Decrease	ALG3	coding	non_TFs
0.005639279	-0.595982583	0.2	0.583	1	Decrease	AMIGO1	coding	non_TFs
0.030006846	0.103971503	1	1	1	Normal	ANAPC1	coding	non_TFs
0.001482275	0.15852373	0.6	0.167	1	Normal	ANAPC1P1	non_coding	non_TFs
0.037092822	-0.096809594	0	0.167	1	Decrease	ANG	coding	non_TFs
0.016792472	-1.102976658	0.84	0.958	1	Decrease	ANGPTL4	coding	non_TFs
0.044431189	0.17356128	1	1	1	Normal	ANK2	coding	non_TFs
0.009036608	-0.152942454	0.84	1	1	Decrease	ANKAR	coding	non_TFs
0.001276502	-1.023491753	0.36	0.833	1	Decrease	ANKRD2	coding	non_TFs
0.024321538	-0.091020607	0.76	1	1	Decrease	ANP32AP1	non_coding	non_TFs
0.039433294	-0.24886453	0.6	0.792	1	Decrease	ANPEP	coding	non_TFs
0.027105162	-0.641281868	1	1	1	Decrease	AP000769.1	non_coding	non_TFs
0.009302601	-0.543674485	0.08	0.375	1	Decrease	AP000769.6	non_coding	non_TFs
0.045445331	0.256658324	0.16	0	1	Normal	AP000781.1	non_coding	non_TFs
0.020617222	-0.363316354	0.04	0.292	1	Decrease	AP000845.1	non_coding	non_TFs
0.046782015	-1.122523397	0.04	0.25	1	Decrease	AP000867.4	non_coding	non_TFs
0.006131939	-0.263064215	0.04	0.375	1	Decrease	AP001053.1	non_coding	non_TFs
0.03386739	0.447123439	0.36	0.083	1	Normal	AP001086.1	non_coding	non_TFs
0.018264474	-0.015785092	0	0.208	1	Decrease	AP001636.3	non_coding	non_TFs
0.030071325	-1.224255516	0.72	0.875	1	Decrease	AP001816.1	non_coding	non_TFs
0.037092822	-0.353836738	0	0.167	1	Decrease	AP001885.2	non_coding	non_TFs
0.043266069	-0.412791832	0.04	0.25	1	Decrease	AP002807.1	non_coding	non_TFs
0.000325535	-0.074788582	0.36	0.833	1	Decrease	AP003086.1	non_coding	non_TFs
0.023510069	0.630790894	0.2	0	1	Normal	AP003392.4	non_coding	non_TFs
0.048628283	0.223151456	0.24	0.042	1	Normal	AP003469.2	non_coding	non_TFs
0.023510069	0.500035269	0.2	0	1	Normal	AP005432.2	non_coding	non_TFs
0.037092822	-0.066544743	0	0.167	1	Decrease	AP005901.5	non_coding	non_TFs
0.046590936	-0.346211988	1	1	1	Decrease	AP2B1	coding	non_TFs
0.017073716	-0.622295564	0.72	0.958	1	Decrease	AP5B1	coding	non_TFs
0.023207583	-0.138429636	1	1	1	Decrease	APBA1	coding	non_TFs
0.02320407	-1.230586577	0.92	1	1	Decrease	APOA1	coding	non_TFs
0.004101744	-0.243743627	0.48	0.875	1	Decrease	APOB	coding	non_TFs
0.037092822	-0.141310925	0	0.167	1	Decrease	APOBEC3B-AS1	non_coding	non_TFs
0.018410273	-0.38200188	0.64	0.875	1	Decrease	APOL3	coding	non_TFs
0.030133689	-0.360594241	0.32	0.625	1	Decrease	AQP7	coding	non_TFs
0.00204618	-0.151858193	0.12	0.542	1	Decrease	ARF3	coding	non_TFs
0.044997297	-0.047523611	0.6	0.917	1	Decrease	ARHGAP25	coding	non_TFs
0.027309811	-0.608818908	0.36	0.708	1	Decrease	ARHGAP5-AS1	non_coding	non_TFs
0.014992088	-0.525470899	0.52	0.833	1	Decrease	ARHGAP9	coding	non_TFs
0.003683959	-1.247328237	0.32	0.75	1	Decrease	ARHGDIA	coding	non_TFs
0.008047567	-0.410324147	0.92	1	1	Decrease	ARID3A	coding	TFs
0.012553907	-0.691863368	0.44	0.75	1	Decrease	ARL2BP	coding	non_TFs
0.021737539	-1.112648664	0.76	0.917	1	Decrease	ARL4D	coding	non_TFs
0.001326972	-0.586139635	0.92	1	1	Decrease	ARPC3	coding	non_TFs
0.020325635	-0.304759628	0.12	0.458	1	Decrease	ARTN	coding	non_TFs
0.024376112	0.243977879	0.92	0.875	1	Normal	ASAH2B	coding	non_TFs
0.026303364	0.209919566	0.28	0.042	1	Normal	ASB10	coding	non_TFs
0.016596164	0.161239896	0.44	0.125	1	Normal	ASGR2	coding	non_TFs
0.009999439	-1.168487372	0.32	0.708	1	Decrease	ASH1L-AS1	non_coding	non_TFs
0.041788172	-0.806012845	0.56	0.792	1	Decrease	ASIC3	coding	non_TFs
0.000535579	-0.971480887	0.56	0.917	1	Decrease	ASL	coding	non_TFs
0.0366178	-0.499004987	1	1	1	Decrease	ATAD2	coding	non_TFs
0.037092822	-0.132773803	0	0.167	1	Decrease	ATF1P1	non_coding	non_TFs
0.038432566	-0.615128372	0.92	0.958	1	Decrease	ATN1	coding	non_TFs
0.001600611	-0.171871105	0.2	0.625	1	Decrease	ATP2B3	coding	non_TFs
0.042356539	0.392017609	1	1	1	Normal	ATP5ME	coding	non_TFs
0.016848373	0.345282204	1	1	1	Normal	ATP5MPL	coding	non_TFs
0.042356539	-1.036595532	0.96	1	1	Decrease	ATP6AP1	coding	non_TFs
0.048838371	-0.407849935	0.96	1	1	Decrease	ATP6V0A1	coding	non_TFs
0.036900773	-0.526472905	0.04	0.25	1	Decrease	ATXN2-AS	non_coding	non_TFs
0.017418108	-0.612358219	0.6	0.833	1	Decrease	ATXN7L3	coding	non_TFs
0.040364431	-0.227397022	0.96	1	1	Decrease	AXIN1	coding	non_TFs
0.004812272	-0.279834381	0.52	0.833	1	Decrease	AXIN2	coding	non_TFs
0.000881755	-0.447326074	0.04	0.458	1	Decrease	B3GNT4	coding	non_TFs
0.040988279	-0.963188701	0.4	0.625	1	Decrease	B3GNT9	coding	non_TFs
0.047227248	-0.194700564	0.8	0.875	1	Decrease	B3GNTL1	coding	non_TFs
0.01209718	-1.388992257	0.48	0.958	1	Decrease	B4GAT1	coding	non_TFs
0.000128092	-0.822643094	0.92	1	1	Decrease	B9D1	coding	non_TFs
0.018773411	0.425032566	0.96	1	1	Normal	BAG1	coding	non_TFs
0.016299214	-0.125949716	0.8	0.958	1	Decrease	BAIAP2	coding	non_TFs
0.001371914	-0.693717131	0.36	0.833	1	Decrease	BAIAP2-DT	non_coding	non_TFs
0.028753363	-0.963637641	0.24	0.5	1	Decrease	BARX1	coding	TFs
0.007738673	-0.822527844	0.08	0.417	1	Decrease	BARX1-DT	non_coding	non_TFs
0.033081929	-0.577074487	0.8	1	1	Decrease	BATF	coding	TFs
0.018264474	-0.110854852	0	0.208	1	Decrease	BCAN	coding	non_TFs
0.010169851	-0.974382812	1	1	1	Decrease	BCAP31	coding	non_TFs
0.030321886	-0.145181215	0.6	0.917	1	Decrease	BHLHE40-AS1	non_coding	non_TFs
0.025743666	-0.499630513	0.92	1	1	Decrease	BIN3	coding	non_TFs
0.032795414	-0.16060486	0.76	0.917	1	Decrease	BLMH	coding	non_TFs
0.016484985	-0.354988027	0.6	0.833	1	Decrease	BMS1P1	non_coding	non_TFs
0.045445331	0.065668388	0.16	0	1	Normal	BMS1P16	non_coding	non_TFs
0.009077918	-0.083958138	0.6	0.917	1	Decrease	BMT2	coding	non_TFs
0.040344019	-0.407117632	0.88	1	1	Decrease	BNIP2	coding	non_TFs
0.030006846	-0.774704893	0.96	1	1	Decrease	BOLA1	coding	non_TFs
0.009019012	-0.444211577	0.8	1	1	Decrease	BPHL	coding	non_TFs
0.002975034	-0.513009454	0.04	0.417	1	Decrease	BRF2	coding	TFs
0.038432566	-0.045445256	0.88	1	1	Decrease	BRIP1	coding	non_TFs
0.028478541	0.282882521	0.28	0.042	1	Normal	BRS3	coding	non_TFs
0.012073116	-1.262133659	1	1	1	Decrease	BSG	coding	non_TFs
0.039473224	0.004829271	0.68	0.375	1	Normal	BTBD16	coding	non_TFs
0.031949451	-1.503507749	0.24	0.583	1	Decrease	BTF3P2	non_coding	non_TFs
0.018264474	-0.025773866	0	0.208	1	Decrease	BX005214.1	non_coding	non_TFs
0.012982948	-0.793503709	0.12	0.417	1	Decrease	BX537318.1	non_coding	non_TFs
0.012276568	-0.096367808	0.6	0.958	1	Decrease	C10orf143	coding	non_TFs
0.008385698	-1.049071934	0.52	0.833	1	Decrease	C10orf25	non_coding	non_TFs
0.008883382	-0.188094143	0	0.25	1	Decrease	C11orf42	coding	non_TFs
0.01563133	-0.473280628	0.64	1	1	Decrease	C11orf71	coding	non_TFs
0.00465375	-1.11416313	0.92	1	1	Decrease	C12orf10	coding	non_TFs
0.034858356	-0.201243636	1	1	1	Decrease	C15orf41	coding	non_TFs
0.029860181	-0.272964429	0.76	1	1	Decrease	C16orf70	coding	non_TFs
0.018714322	-0.207928516	0.44	0.75	1	Decrease	C17orf100	coding	non_TFs
0.007857099	-0.653219034	0.64	1	1	Decrease	C17orf80	coding	non_TFs
0.048355023	-0.636044747	0.76	0.917	1	Decrease	C19orf25	coding	non_TFs
0.004247607	-0.636976447	0	0.292	1	Decrease	C1GALT1P1	non_coding	non_TFs
0.004500018	-0.588588451	0.64	0.875	1	Decrease	C1orf109	coding	non_TFs
0.012051234	-1.155358321	0.84	1	1	Decrease	C1orf35	coding	non_TFs
0.045314719	-0.432981475	0.24	0.5	1	Decrease	C1orf74	coding	non_TFs
0.044039377	-0.427800277	0.08	0.292	1	Decrease	C1QC	coding	non_TFs
0.023135573	-0.200227651	0.56	0.917	1	Decrease	C21orf58	coding	non_TFs
0.002006921	-0.60700465	0.08	0.458	1	Decrease	C2CD4A	coding	non_TFs
0.026937244	-0.133795002	0.24	0.583	1	Decrease	C2orf50	coding	non_TFs
0.006333433	-1.522627317	1	1	1	Decrease	C4orf48	coding	non_TFs
0.015253003	-0.23346194	0.2	0.583	1	Decrease	C5orf49	coding	non_TFs
0.033171613	-0.453203462	1	1	1	Decrease	C7orf50	coding	non_TFs
0.037092822	-0.142054913	0	0.167	1	Decrease	C8orf82	coding	non_TFs
0.034765663	-1.229941971	0.84	0.958	1	Decrease	C9orf16	coding	non_TFs
0.017450911	-0.158240831	0.04	0.292	1	Decrease	C9orf170	non_coding	non_TFs
0.029964919	-0.254054805	0.84	1	1	Decrease	C9orf72	coding	non_TFs
0.02857981	-0.758336319	0.64	0.958	1	Decrease	CALB2	coding	non_TFs
0.045445331	0.111563659	0.16	0	1	Normal	CALHM3	coding	non_TFs
0.006726918	-1.526336788	0.92	1	1	Decrease	CALR	coding	non_TFs
0.024689331	-1.395146176	0.44	0.833	1	Decrease	CAMTA1-DT	non_coding	non_TFs
0.010604087	-0.480513452	0.68	1	1	Decrease	CAPN10	coding	non_TFs
0.045445331	0.008725877	0.16	0	1	Normal	CAPN9	coding	non_TFs
0.025282258	-0.021128775	0.44	0.875	1	Decrease	CAPS2	coding	non_TFs
0.003559121	-0.29167845	0.4	0.708	1	Decrease	CARD10	coding	non_TFs
0.023510069	0.11260458	0.2	0	1	Normal	CATSPER1	coding	non_TFs
0.029606439	-0.194296143	0.12	0.417	1	Decrease	CAVIN2	coding	non_TFs
0.029216059	-0.282131633	0.28	0.625	1	Decrease	CBLN3	coding	non_TFs
0.023354037	-0.074988887	0.2	0.458	1	Decrease	CBS	coding	non_TFs
0.018292163	-0.384568203	0.44	0.792	1	Decrease	CCDC102A	coding	non_TFs
0.044652395	-0.298070984	0.32	0.667	1	Decrease	CCDC106	coding	non_TFs
0.005608106	-1.445309114	0.52	0.875	1	Decrease	CCDC107	coding	non_TFs
0.018264474	-0.044591595	0	0.208	1	Decrease	CCDC148-AS1	non_coding	non_TFs
0.021270943	-0.044494488	0.6	0.792	1	Decrease	CCDC15	coding	non_TFs
0.031984802	-0.819885237	0.72	0.958	1	Decrease	CCDC159	coding	non_TFs
0.002731629	-0.121287138	0.68	1	1	Decrease	CCDC200	coding	non_TFs
0.009750729	-0.156803743	0.64	0.917	1	Decrease	CCDC81	coding	non_TFs
0.011130036	-0.158841347	0.64	0.875	1	Decrease	CCDC83	coding	non_TFs
0.023782369	-0.327679281	0.44	0.708	1	Decrease	CCL28	coding	non_TFs
0.037092822	-0.131841631	0	0.167	1	Decrease	CCNO	coding	non_TFs
0.038360379	-0.065320275	0.28	0.625	1	Decrease	CCR5AS	non_coding	non_TFs
0.004247607	-0.516877805	0	0.292	1	Decrease	CD2BP2-DT	non_coding	non_TFs
0.048838371	-0.872513218	1	1	1	Decrease	CD320	coding	non_TFs
0.024053389	-0.211341524	0.24	0.5	1	Decrease	CD34	coding	non_TFs
0.009675148	-0.215948846	0.52	0.875	1	Decrease	CD40	coding	non_TFs
0.016848373	-0.57406196	0.96	1	1	Decrease	CDC42EP4	coding	non_TFs
0.04638149	-0.28175044	0.56	0.75	1	Decrease	CDC6	coding	non_TFs
0.042076319	-0.074303646	0.48	0.833	1	Decrease	CDCA2	coding	non_TFs
0.040967112	0.220640539	0.8	0.625	1	Normal	CDH17	coding	non_TFs
0.031468483	-0.698738599	0.84	0.958	1	Decrease	CDK10	coding	non_TFs
0.044431189	-0.932954072	1	1	1	Decrease	CDK2AP2	coding	non_TFs
0.020822944	-1.219421772	0.88	0.917	1	Decrease	CDK4	coding	non_TFs
0.045920868	-1.020050862	0.72	0.917	1	Decrease	CDK5	coding	non_TFs
0.036255179	-1.071137122	0.56	0.75	1	Decrease	CDKN2D	coding	non_TFs
0.034026699	0.076857863	0.44	0.167	1	Normal	CEACAM7	coding	non_TFs
0.033171613	-0.14415053	1	1	1	Decrease	CELF2	coding	non_TFs
0.025327127	-0.135375404	0.64	0.875	1	Decrease	CELF5	coding	non_TFs
0.028039376	-0.272345647	0.72	0.917	1	Decrease	CENPL	coding	non_TFs
0.028105595	-0.434572999	0.4	0.792	1	Decrease	CENPM	coding	non_TFs
0.031895926	-0.222687567	0.6	0.917	1	Decrease	CENPO	coding	non_TFs
0.004529726	-0.276109363	0.72	0.917	1	Decrease	CENPQ	coding	non_TFs
0.017766442	-0.140919463	0.12	0.458	1	Decrease	CENPV	coding	non_TFs
0.048838371	-0.226056102	0.96	1	1	Decrease	CEP192	coding	non_TFs
0.022021317	-0.357849304	0.96	1	1	Decrease	CEP44	coding	non_TFs
0.037092822	-0.198214108	0	0.167	1	Decrease	CEP57L1P1	non_coding	non_TFs
0.033171613	-0.632703328	1	1	1	Decrease	CETN2	coding	non_TFs
0.044431189	-0.614282382	1	0.958	1	Decrease	CFAP20	coding	non_TFs
0.049655743	-0.480000912	0.56	0.875	1	Decrease	CFAP410	coding	non_TFs
0.009051233	-0.117517323	0.4	0.792	1	Decrease	CGN	coding	non_TFs
0.028173555	-0.289831815	0.16	0.417	1	Decrease	CHGA	coding	non_TFs
0.020617222	0.145864306	0.28	0.042	1	Normal	CHKB	coding	non_TFs
0.022021317	-0.223750683	1	1	1	Decrease	CHSY3	coding	non_TFs
0.046590936	-0.751803903	1	1	1	Decrease	CIB1	coding	non_TFs
0.045445331	0.147130302	0.16	0	1	Normal	CICP26	non_coding	non_TFs
0.006728321	-0.80283569	0.96	1	1	Decrease	CISD3	coding	non_TFs
0.016848373	-0.791064189	1	1	1	Decrease	CKB	coding	non_TFs
0.048446369	0.13204626	0.56	0.292	1	Normal	CLEC1B	coding	non_TFs
0.00151592	-0.190280363	0.8	1	1	Decrease	CLOCK	coding	TFs
0.045445331	0.283669268	0.16	0	1	Normal	CLPS	coding	non_TFs
0.039543067	-0.032037123	0.16	0.458	1	Decrease	CNKSR1	coding	non_TFs
0.023207583	0.026340309	1	1	1	Normal	CNTNAP5	coding	non_TFs
0.020875106	-0.344139776	0.96	0.917	1	Decrease	COG2	coding	non_TFs
0.006722712	-0.246590281	0.88	1	1	Decrease	COL27A1	coding	non_TFs
0.030006846	-0.468456402	0.96	1	1	Decrease	COL8A2	coding	non_TFs
0.030006846	-1.004323751	1	1	1	Decrease	COPE	coding	non_TFs
0.015952521	0.855072905	1	1	1	Normal	COPRS	coding	non_TFs
0.020888154	0.357347736	1	1	1	Normal	COPS9	coding	non_TFs
0.033153671	-0.477716939	0.88	1	1	Decrease	COQ2	coding	non_TFs
0.029672713	-0.324242478	0.48	0.792	1	Decrease	COQ6	coding	non_TFs
0.039976053	-0.639066684	0.04	0.25	1	Decrease	COX6A2	coding	non_TFs
0.013874784	0.045959595	0.56	0.208	1	Normal	CPB1	coding	non_TFs
0.037368412	0.100801217	0.8	0.75	1	Normal	CPEB1	coding	TFs
0.032920675	-0.590697247	0.8	0.917	1	Decrease	CPT1C	coding	non_TFs
0.040364431	-0.36557796	0.96	1	1	Decrease	CROT	coding	non_TFs
0.028524237	-0.467602213	0.96	1	1	Decrease	CRTAP	coding	non_TFs
0.037092822	-0.410401804	0	0.167	1	Decrease	CRYBA2	coding	non_TFs
0.019806151	0.046695427	1	0.958	1	Normal	CSMD2	coding	non_TFs
0.004945212	-0.285589322	0.6	0.917	1	Decrease	CSNK1D	coding	non_TFs
0.031555215	-0.834827577	1	1	1	Decrease	CST3	coding	non_TFs
0.008153212	-0.275633415	0.52	0.792	1	Decrease	CTBP1	coding	non_TFs
0.012448154	-0.254594263	0.52	0.917	1	Decrease	CTBS	coding	non_TFs
0.006722712	-0.485650208	0.92	0.958	1	Decrease	CTC1	coding	non_TFs
0.027026946	-0.53662826	0.84	0.958	1	Decrease	CTNS	coding	non_TFs
0.044322679	-0.948696635	0.84	0.958	1	Decrease	CTSA	coding	non_TFs
0.017073716	-0.334770622	0.72	0.958	1	Decrease	CWF19L1	coding	non_TFs
0.046395293	-1.202947276	0.84	0.917	1	Decrease	CXCL2	coding	non_TFs
0.046277988	-0.156103383	0.8	0.917	1	Decrease	CYFIP2	coding	non_TFs
0.004097319	-0.06367476	0.16	0.625	1	Decrease	CYP1B1	coding	non_TFs
0.043775511	0.103237394	0.52	0.25	1	Normal	CYP2C9	coding	non_TFs
0.02844324	-0.225019731	0.8	1	1	Decrease	CYP3A43	coding	non_TFs
0.007997746	-0.15525763	0.28	0.708	1	Decrease	CYP4F24P	non_coding	non_TFs
0.026303364	0.171463385	0.28	0.042	1	Normal	CYP4F8	coding	non_TFs
0.010040095	-0.289689999	0.44	0.833	1	Decrease	CYP4V2	coding	non_TFs
0.020967753	-0.426197245	0.32	0.667	1	Decrease	CYP51A1P1	non_coding	non_TFs
0.021270943	-1.081716129	0.6	0.792	1	Decrease	CYP51A1P2	non_coding	non_TFs
0.034212432	0.0560878	0.6	0.25	1	Normal	CYSLTR1	coding	non_TFs
0.030791164	-0.031061683	0.12	0.375	1	Decrease	CYYR1	coding	non_TFs
0.022709328	-0.151049243	0.12	0.417	1	Decrease	DACT1	coding	non_TFs
0.045445331	0.009042496	0.16	0	1	Normal	DAOA-AS1	non_coding	non_TFs
0.048910735	-0.183485552	0.12	0.417	1	Decrease	DBIL5P	non_coding	non_TFs
0.028508031	-0.131731765	0.88	1	1	Decrease	DCAF17	coding	non_TFs
0.030730022	-0.354577521	0.88	0.958	1	Decrease	DCPS	coding	non_TFs
0.011406253	-1.097825549	1	1	1	Decrease	DCXR	coding	non_TFs
0.013555777	-1.403993457	0.56	0.875	1	Decrease	DDIT4	coding	non_TFs
0.016107358	-0.25295085	0.4	0.75	1	Decrease	DDTL	coding	non_TFs
0.001082504	-0.405275235	0.52	0.917	1	Decrease	DDX11	coding	non_TFs
0.013874233	-0.059969249	0.36	0.708	1	Decrease	DDX11-AS1	non_coding	non_TFs
0.005576591	-0.462465726	0.64	0.958	1	Decrease	DENND2D	coding	non_TFs
0.033589777	-0.238320997	0.32	0.625	1	Decrease	DENND6B	coding	non_TFs
0.045445331	0.00441148	0.16	0	1	Normal	DEPDC5	coding	non_TFs
0.016356279	-0.092889382	0.48	0.75	1	Decrease	DERL1	coding	non_TFs
0.042292474	-0.268108933	0.08	0.333	1	Decrease	DGAT2L7P	non_coding	non_TFs
0.038162091	-0.044396798	0.44	0.708	1	Decrease	DIAPH2-AS1	non_coding	non_TFs
0.017300486	-0.059828794	0.48	0.75	1	Decrease	DIO2-AS1	non_coding	non_TFs
0.022021317	-0.122329443	1	1	1	Decrease	DLGAP1	coding	non_TFs
0.015898795	-0.55302741	0.8	1	1	Decrease	DLST	coding	non_TFs
0.017111257	-0.346401843	0.56	0.833	1	Decrease	DNAJA4	coding	non_TFs
0.045418224	-0.024096985	0.12	0.375	1	Decrease	DNAJB4	coding	non_TFs
0.035681724	-0.38642708	0.88	0.958	1	Decrease	DNAJC11	coding	non_TFs
0.013508925	-1.032733008	0.92	1	1	Decrease	DNALI1	coding	non_TFs
0.010549936	0.077346605	0.4	0.083	1	Normal	DNASE2B	coding	non_TFs
0.023510069	0.26866636	0.2	0	1	Normal	DPEP3	coding	non_TFs
0.02683204	-0.137647889	0.32	0.708	1	Decrease	DPH1	coding	non_TFs
0.018743185	-0.527066143	0.84	1	1	Decrease	DPH7	coding	non_TFs
0.048669554	-0.206334963	0.52	0.792	1	Decrease	DPP3	coding	non_TFs
0.04014302	-0.867449237	0.48	0.667	1	Decrease	DPYSL4	coding	non_TFs
0.009675148	-0.164590722	0.52	0.875	1	Decrease	DSG2	coding	non_TFs
0.034039048	-0.18464764	0.16	0.417	1	Decrease	DSG2-AS1	non_coding	non_TFs
0.032634569	-0.373887695	0.76	0.875	1	Decrease	DTX2	coding	non_TFs
0.047753713	-0.203119573	0.52	0.75	1	Decrease	DUOX1	coding	non_TFs
0.043781004	-0.34641484	0.68	0.958	1	Decrease	DYRK1B	coding	non_TFs
0.012728685	-0.60297169	0.84	0.958	1	Decrease	DYRK2	coding	non_TFs
0.044425762	-0.594035323	1	0.917	1	Decrease	E2F4	coding	TFs
0.003848805	-0.798422762	0.88	1	1	Decrease	EDEM2	coding	non_TFs
0.027540151	0.092705784	0.36	0.083	1	Normal	EEF1AKMT4-ECE2	coding	non_TFs
0.033153671	-0.809718631	0.88	1	1	Decrease	EEF1D	coding	non_TFs
0.048815333	0.392629946	0.92	0.958	1	Normal	EFCAB10	coding	non_TFs
0.008884668	-0.212650334	0.24	0.625	1	Decrease	EFNA2	coding	non_TFs
0.012208712	-0.327213837	0.24	0.542	1	Decrease	EGFL7	coding	non_TFs
0.007173339	-0.956708342	0.56	0.833	1	Decrease	EIF2B4	coding	non_TFs
0.020888154	-0.683566098	1	1	1	Decrease	EIF3L	coding	non_TFs
0.008049177	-0.49480769	1	1	1	Decrease	EIF4A2	coding	non_TFs
0.046590936	-0.631391688	1	1	1	Decrease	EIF4EBP1	coding	non_TFs
0.003802017	-1.61643146	0.76	0.958	1	Decrease	EIF5A	coding	non_TFs
0.001523965	-1.779455258	0.92	1	1	Decrease	EIF6	coding	non_TFs
0.031555215	0.325236442	1	1	1	Normal	ELOC	coding	non_TFs
0.048838371	-0.95482957	0.96	1	1	Decrease	EMC9	coding	non_TFs
0.044431189	-0.499112394	1	1	1	Decrease	EMP2	coding	non_TFs
0.049026249	-0.599897056	0.64	0.833	1	Decrease	EMX2	coding	TFs
0.044997297	-0.155366425	0.68	0.833	1	Decrease	EMX2OS	non_coding	non_TFs
0.010077577	-1.215168804	0.4	0.75	1	Decrease	ENDOG	coding	non_TFs
0.025785064	-0.608792328	0.08	0.333	1	Decrease	ENO1-AS1	non_coding	non_TFs
0.018773411	-0.971265381	0.96	1	1	Decrease	ENTPD6	coding	non_TFs
0.02710125	-0.815520779	0.92	1	1	Decrease	ENTR1	coding	non_TFs
0.019806151	-0.443530172	1	1	1	Decrease	EP300	coding	non_TFs
0.046590936	-0.877405449	0.96	1	1	Decrease	ERAL1	coding	non_TFs
0.012073116	-0.609660894	1	1	1	Decrease	ERCC1	coding	non_TFs
0.044431189	-0.722688749	1	1	1	Decrease	ERGIC3	coding	non_TFs
0.006728321	-0.359519202	1	1	1	Decrease	ERI3	coding	non_TFs
0.018773411	-0.366929587	1	1	1	Decrease	ERP44	coding	non_TFs
0.009092036	-0.179147968	0.2	0.583	1	Decrease	ESPN	coding	non_TFs
0.018761318	-0.576026199	0.88	1	1	Decrease	ETFBKMT	coding	non_TFs
0.036349857	-0.289201253	0.76	0.958	1	Decrease	EXOC3	coding	non_TFs
0.006942932	-1.000275188	0.28	0.667	1	Decrease	EXOC3L1	coding	non_TFs
0.048815333	-0.339082408	0.92	0.958	1	Decrease	EXOSC7	coding	non_TFs
0.013511305	-0.82329121	0.96	1	1	Decrease	FAAP20	coding	non_TFs
0.029572232	0.084990342	0.76	0.542	1	Normal	FAM157A	non_coding	non_TFs
0.00465375	-0.233145606	0.92	1	1	Decrease	FAM174B	coding	non_TFs
0.010772292	-1.371670526	0.96	1	1	Decrease	FAM174C	coding	non_TFs
0.01183102	0.088982189	0.32	0.042	1	Normal	FAM181A-AS1	non_coding	non_TFs
0.026445836	-0.045296265	0.16	0.5	1	Decrease	FAM217A	coding	non_TFs
0.035957102	0.009599454	0.28	0.042	1	Normal	FAM224B	non_coding	non_TFs
0.001989864	-0.048314423	0	0.333	1	Decrease	FAM245B	non_coding	non_TFs
0.02992301	-0.144720125	0.84	0.958	1	Decrease	FAM49A	coding	non_TFs
0.042356539	-0.245605475	1	1	1	Decrease	FAM49B	coding	non_TFs
0.024013103	-0.41525548	0.64	1	1	Decrease	FAM53C	coding	non_TFs
0.032620076	-0.369894128	0.32	0.583	1	Decrease	FAM86FP	non_coding	non_TFs
0.025122577	-0.184791108	0.24	0.625	1	Decrease	FAR2P2	non_coding	non_TFs
0.033171613	-0.069899787	1	1	1	Decrease	FBN2	coding	non_TFs
0.018411984	-0.362662291	0.72	0.917	1	Decrease	FBP1	coding	non_TFs
0.036569914	-0.512456302	0.84	1	1	Decrease	FBXL12	coding	non_TFs
0.049505332	-0.069503536	0.8	0.875	1	Decrease	FBXO31	coding	non_TFs
0.031550876	-1.131544294	0.92	1	1	Decrease	FBXW5	coding	non_TFs
0.034359102	0.20878271	0.32	0.083	1	Normal	FCN3	coding	non_TFs
0.017785177	-1.420397541	0.92	1	1	Decrease	FDPS	coding	non_TFs
0.037092822	-0.263316153	0	0.167	1	Decrease	FEZF2	coding	TFs
0.039976053	-0.379222153	0.04	0.25	1	Decrease	FFAR3	coding	non_TFs
0.017111257	-0.152087981	0.56	0.833	1	Decrease	FGF10	coding	non_TFs
0.036849145	-0.219909682	0.08	0.333	1	Decrease	FGFBP2	coding	non_TFs
0.027152455	-0.058323982	0.72	0.875	1	Decrease	FILIP1	coding	non_TFs
0.013683897	-0.112349064	0.28	0.625	1	Decrease	FIP1L1	coding	non_TFs
0.033171613	-0.711437286	1	1	1	Decrease	FIS1	coding	non_TFs
0.031312547	-1.037861418	0.8	0.917	1	Decrease	FKBP2	coding	non_TFs
0.006972232	-0.47121932	0.4	0.75	1	Decrease	FKBP8	coding	non_TFs
0.049937356	-0.637745171	0.88	0.958	1	Decrease	FLOT2	coding	non_TFs
0.022021317	-0.981250483	1	1	1	Decrease	FOS	coding	TFs
0.018264474	-0.290769192	0	0.208	1	Decrease	FOXD4L1	coding	TFs
0.029990073	-1.285906907	0.88	1	1	Decrease	FP671120.7	non_coding	non_TFs
0.016837187	-0.413026137	0.88	1	1	Decrease	FZR1	coding	non_TFs
0.040364431	-0.868328747	1	1	1	Decrease	G6PC3	coding	non_TFs
0.048628283	0.02207022	0.24	0.042	1	Normal	GABRP	coding	non_TFs
0.03949126	-0.206858891	0.08	0.333	1	Decrease	GAL3ST3	coding	non_TFs
0.006098279	-1.146629259	0.88	0.875	1	Decrease	GALE	coding	non_TFs
0.049026249	-0.485753419	0.64	0.833	1	Decrease	GALK1	coding	non_TFs
0.009054222	-0.985554032	0.96	1	1	Decrease	GANAB	coding	non_TFs
0.006333433	-1.954575794	1	1	1	Decrease	GAPDH	coding	non_TFs
0.013789834	-0.929961674	0.48	0.75	1	Decrease	GASAL1	non_coding	non_TFs
0.022787357	-0.659557006	0.72	0.917	1	Decrease	GBA	coding	non_TFs
0.013114937	-1.023192988	0.88	0.958	1	Decrease	GCAT	coding	non_TFs
0.047227248	-0.260182319	0.72	0.958	1	Decrease	GCNT3	coding	non_TFs
0.028167513	-0.930931878	0.48	0.792	1	Decrease	GLMP	coding	TFs
0.011358053	-0.373959614	0.36	0.792	1	Decrease	GLUD1P3	non_coding	non_TFs
0.042335485	-0.05726894	0.88	1	1	Decrease	GNA12	coding	non_TFs
0.037092822	-0.21216795	0	0.167	1	Decrease	GNAT1	coding	non_TFs
0.048352164	0.130838162	0.36	0.125	1	Normal	GOLGA2P11	non_coding	non_TFs
0.000689171	0.128985269	0.4	0	1	Normal	GOLGA6A	coding	non_TFs
0.007554384	-0.718297287	0.8	1	1	Decrease	GOLGA7	coding	non_TFs
0.037092822	-0.025233917	0	0.167	1	Decrease	GOLGA8R	coding	non_TFs
0.002371142	-0.477699158	0.72	0.917	1	Decrease	GORAB	coding	non_TFs
0.036900773	-0.233878521	0.04	0.25	1	Decrease	GP1BA	coding	non_TFs
0.018773411	-1.360931074	0.96	1	1	Decrease	GPAA1	coding	non_TFs
0.043329944	-0.675056565	0.88	0.958	1	Decrease	GPN2	coding	non_TFs
0.001081594	-1.10504418	0.6	0.958	1	Decrease	GPR108	coding	non_TFs
0.025327127	-0.181913194	0.64	0.875	1	Decrease	GPRIN3	coding	non_TFs
0.03485372	-0.382903635	0.92	1	1	Decrease	GPSM1	coding	non_TFs
0.010772292	-1.247715709	0.96	1	1	Decrease	GPX4	coding	non_TFs
0.011406253	-0.626021315	0.96	1	1	Decrease	GRAMD1A	coding	non_TFs
0.046277988	-0.571035148	0.76	0.958	1	Decrease	GRK2	coding	non_TFs
0.031977405	0.879010743	0.4	0.167	1	Normal	GSTA7P	non_coding	non_TFs
0.037355293	-0.16232728	0.8	0.958	1	Decrease	GTF2IP12	non_coding	non_TFs
0.020888154	-0.47841511	1	1	1	Decrease	GTF3C3	coding	non_TFs
0.045445331	0.077277562	0.16	0	1	Normal	GZMA	coding	non_TFs
0.026569938	0.251996474	0.44	0.167	1	Normal	GZMAP1	non_coding	non_TFs
0.018264474	-0.097354699	0	0.208	1	Decrease	GZMM	coding	non_TFs
0.002090769	-1.636686717	0.48	0.792	1	Decrease	H19	non_coding	non_TFs
0.049937356	-0.201875835	0.88	0.958	1	Decrease	H2AFY	coding	non_TFs
0.048352164	-0.180049247	0.12	0.375	1	Decrease	HAGHL	coding	non_TFs
0.034405286	-0.129765405	0.32	0.667	1	Decrease	HAL	coding	non_TFs
0.015952521	-0.753308325	0.96	1	1	Decrease	HARS	coding	non_TFs
0.038452344	-0.976825904	1	1	1	Decrease	HCFC1R1	coding	non_TFs
0.026777161	-0.158601105	0.76	0.917	1	Decrease	HCG20	non_coding	non_TFs
0.038452344	-0.526613534	0.96	1	1	Decrease	HDAC6	coding	non_TFs
0.042076319	-0.255270051	0.52	0.792	1	Decrease	HDC	coding	non_TFs
0.025540101	-0.081685342	0.2	0.542	1	Decrease	HERC2P10	non_coding	non_TFs
0.015802285	-1.072782537	0.76	0.958	1	Decrease	HEXIM1	coding	non_TFs
0.026248963	-1.076815841	0.68	0.875	1	Decrease	HGH1	coding	non_TFs
0.038977104	-0.803663506	0.8	0.875	1	Decrease	HGS	coding	non_TFs
0.007145202	-0.947065947	1	1	1	Decrease	HIST1H1C	coding	non_TFs
0.045949292	-1.597989119	0.36	0.708	1	Decrease	HIST1H2AB	coding	non_TFs
0.000549676	-2.781406526	0.6	0.917	1	Decrease	HIST1H2AE	coding	non_TFs
0.006526822	-0.93927093	0.96	0.958	1	Decrease	HIST1H2BD	coding	non_TFs
0.020902404	-0.656420565	0.64	0.958	1	Decrease	HIST1H2BE	coding	non_TFs
0.002813029	-0.983683136	0.12	0.542	1	Decrease	HIST1H2BF	coding	non_TFs
0.008955806	-1.758162423	0.76	0.958	1	Decrease	HIST1H2BG	coding	non_TFs
0.044039377	-0.752194344	0.08	0.292	1	Decrease	HIST1H2BI	coding	non_TFs
0.005604413	-1.60609547	0.92	1	1	Decrease	HIST1H2BK	coding	non_TFs
0.005768232	-2.275889951	0.32	0.833	1	Decrease	HIST1H3A	coding	non_TFs
0.020617222	-1.029045515	0.04	0.292	1	Decrease	HIST1H4B	coding	non_TFs
0.000687999	-1.278072586	0.64	0.958	1	Decrease	HIST1H4H	coding	non_TFs
7.17505E-05	-1.433294642	0.88	1	1	Decrease	HIST2H2AA4	coding	non_TFs
0.014632044	-0.674981397	0.56	0.75	1	Decrease	HIST2H2BC	non_coding	non_TFs
0.002824376	-0.308527933	0.08	0.458	1	Decrease	HIST2H2BD	non_coding	non_TFs
0.033702045	-0.335078998	0.16	0.5	1	Decrease	HIST4H4	coding	non_TFs
0.027105162	-0.163261368	1	1	1	Decrease	HIVEP1	coding	TFs
0.030768404	-1.300011025	0.96	0.958	1	Decrease	HLA-DRA	coding	non_TFs
0.001828964	-1.342316308	0.76	0.917	1	Decrease	HLA-H	non_coding	non_TFs
0.037196205	-0.701519128	0.2	0.5	1	Decrease	HLA-K	non_coding	non_TFs
0.003338209	-0.371731697	0.08	0.458	1	Decrease	HLA-V	non_coding	non_TFs
0.026733148	-0.153037903	0.44	0.792	1	Decrease	HLF	coding	TFs
0.038114234	-0.636295323	0.52	0.792	1	Decrease	HMGN3-AS1	non_coding	non_TFs
0.035709442	0.064269943	0.8	0.583	1	Normal	HNF4G	coding	TFs
0.022709328	-0.405933798	0.12	0.417	1	Decrease	HNRNPA3P5	non_coding	non_TFs
0.008883382	-0.495927699	0	0.25	1	Decrease	HNRNPCP4	non_coding	non_TFs
0.025671948	-0.690342327	0.8	1	1	Decrease	HNRNPH3	coding	non_TFs
0.001721107	-0.422381753	0.04	0.417	1	Decrease	HNRNPKP2	non_coding	non_TFs
0.04638149	-0.682697469	0.56	0.75	1	Decrease	HNRNPKP4	non_coding	non_TFs
0.015992092	-0.633292843	0.08	0.375	1	Decrease	HNRNPUP1	non_coding	non_TFs
0.001793871	-0.046367844	0.24	0.708	1	Decrease	HORMAD1	coding	non_TFs
0.005075169	-0.318134782	0.16	0.625	1	Decrease	HSF4	coding	TFs
0.046782015	-0.167641962	0.04	0.25	1	Decrease	HSPA1B	coding	non_TFs
0.000769595	-0.616943966	0.24	0.792	1	Decrease	HSPA1L	coding	non_TFs
0.045634258	-1.031427408	0.56	0.833	1	Decrease	HSPB1P1	non_coding	non_TFs
0.000627626	-0.688193731	0.08	0.583	1	Decrease	HSPD1P4	non_coding	non_TFs
0.042598518	-0.124686026	0.24	0.542	1	Decrease	HYLS1	coding	non_TFs
0.036900773	-0.371405713	0.04	0.25	1	Decrease	ICAM5	coding	non_TFs
0.003802017	-2.104474659	0.76	0.958	1	Decrease	ID1	coding	non_TFs
0.008049177	-0.784549232	1	1	1	Decrease	ID2	coding	non_TFs
0.005537753	-1.003337094	0.76	0.958	1	Decrease	IDI1	coding	non_TFs
0.021541772	-0.253355625	0.56	0.75	1	Decrease	IDUA	coding	non_TFs
0.01277431	-1.047447405	1	1	1	Decrease	IER2	coding	non_TFs
0.034858356	-0.828013091	0.96	1	1	Decrease	IFI27L1	coding	non_TFs
0.004425755	-0.490387494	0.72	0.958	1	Decrease	IFNGR2	coding	non_TFs
0.005460737	-1.410733277	0.72	0.917	1	Decrease	IFRD2	coding	non_TFs
0.031351065	-0.793861052	0.04	0.25	1	Decrease	IGHV3-72	non_coding	non_TFs
0.008883382	-0.066876535	0	0.25	1	Decrease	IGLL5	coding	non_TFs
0.037092822	-0.202983897	0	0.167	1	Decrease	IL17C	coding	non_TFs
0.035957102	0.10035188	0.28	0.042	1	Normal	IL17F	coding	non_TFs
0.040898584	-0.328474865	0.44	0.667	1	Decrease	IL1RN	coding	non_TFs
0.031351065	-0.324525759	0.04	0.25	1	Decrease	IL24	coding	non_TFs
0.045445331	0.312802559	0.16	0	1	Normal	IL25	coding	non_TFs
0.036399428	0.009976811	0.28	0.667	1	Normal	IL4I1	coding	non_TFs
0.017729949	-0.24599009	0.8	1	1	Decrease	IMPA2	coding	non_TFs
0.024448945	-0.883625114	1	1	1	Decrease	INHA	coding	non_TFs
0.014457024	0.204368516	0.44	0.125	1	Normal	INSYN1-AS1	non_coding	non_TFs
0.019793587	-0.837137139	0.92	0.958	1	Decrease	INTS11	coding	non_TFs
0.012033959	0.338717106	0.24	0	1	Normal	INTS6P1	non_coding	non_TFs
0.000448523	-0.623661556	0.64	0.917	1	Decrease	IQCN	coding	non_TFs
0.021954086	0.040467792	0.4	0.125	1	Normal	ITGB6	coding	non_TFs
0.046131493	0.391055893	0.4	0.167	1	Normal	ITLN1	coding	non_TFs
0.028492699	-0.699310364	0.6	0.875	1	Decrease	ITPKA	coding	non_TFs
0.036044286	-0.108324827	0.72	0.917	1	Decrease	IWS1	coding	non_TFs
0.036598644	-0.126396882	0.88	1	1	Decrease	JRKL	coding	TFs
0.01277431	-1.048534427	1	1	1	Decrease	JUN	coding	TFs
0.024162388	-0.344715561	0.16	0.458	1	Decrease	KAT5	coding	non_TFs
0.007361801	-0.491469739	0.04	0.333	1	Decrease	KCNA5	coding	non_TFs
0.026445836	-0.144116079	0.2	0.458	1	Decrease	KCNC3	coding	non_TFs
0.02743991	0.068739273	0.76	0.5	1	Normal	KCNJ10	coding	non_TFs
0.037092822	-0.372657973	0	0.167	1	Decrease	KCNJ2-AS1	non_coding	non_TFs
0.010764253	0.077391448	0.96	0.917	1	Normal	KCNQ3	coding	non_TFs
0.018712978	-0.595045156	0.84	0.958	1	Decrease	KCTD2	coding	non_TFs
0.02698773	-0.255702108	0.32	0.625	1	Decrease	KDM8	coding	non_TFs
0.040185913	-0.487173711	0.84	0.917	1	Decrease	KIAA0100	coding	non_TFs
0.034858356	-0.166325159	1	1	1	Decrease	KIAA0586	coding	non_TFs
0.033171613	0.080129427	1	1	1	Normal	KIAA1217	coding	non_TFs
0.037092822	-0.477409537	0	0.167	1	Decrease	KISS1R	coding	non_TFs
0.029772291	-0.308819144	0.72	1	1	Decrease	KLC4	coding	non_TFs
0.036358241	-0.677436089	0.28	0.625	1	Decrease	KLHL35	coding	non_TFs
0.023510069	0.091324589	0.2	0	1	Normal	KLHL41	coding	non_TFs
0.00290648	-0.542855096	0.12	0.5	1	Decrease	KLLN	coding	non_TFs
0.02710566	-0.134058572	0.2	0.542	1	Decrease	KRBA2	coding	non_TFs
0.033081929	-0.632782607	0.88	0.917	1	Decrease	KRI1	coding	non_TFs
0.012033959	0.184501139	0.24	0	1	Normal	KRT15	coding	non_TFs
0.022240542	-0.295480891	0.08	0.333	1	Decrease	KRTDAP	coding	non_TFs
0.012270681	-0.051666696	0.08	0.417	1	Decrease	L1CAM	coding	non_TFs
0.032014272	-0.051795538	0.08	0.333	1	Decrease	L3MBTL2	coding	non_TFs
0.023379683	-0.283481655	0.36	0.667	1	Decrease	LACTB	coding	non_TFs
0.002445537	-1.667081057	0.96	1	1	Decrease	LAGE3	coding	non_TFs
0.005270804	-0.654666114	1	1	1	Decrease	LARS	coding	non_TFs
0.005268393	-0.412684247	0.48	0.917	1	Decrease	LAX1	coding	non_TFs
0.037092822	-0.073172235	0	0.167	1	Decrease	LCN15	coding	non_TFs
0.023207583	-0.645434464	0.96	1	1	Decrease	LDLR	coding	non_TFs
0.046782015	-0.381691085	0.04	0.25	1	Decrease	LHB	coding	non_TFs
0.033171613	-0.220462305	1	1	1	Decrease	LHFPL6	coding	non_TFs
0.018264474	-0.098642305	0	0.208	1	Decrease	LILRA1	coding	non_TFs
0.03949126	0.070022446	0.32	0.083	1	Normal	LILRA2	coding	non_TFs
0.041593525	0.196604961	0.24	0.042	1	Normal	LIM2	coding	non_TFs
0.018264474	-0.086748696	0	0.208	1	Decrease	LIMD1-AS1	non_coding	non_TFs
0.024921222	-1.012363656	0.6	0.958	1	Decrease	LIN7B	coding	non_TFs
0.0497223	-0.056352878	0.28	0.583	1	Decrease	LINC00113	non_coding	non_TFs
0.043458924	0.299830742	0.4	0.167	1	Normal	LINC00303	non_coding	non_TFs
0.043012677	0.043684113	0.68	0.417	1	Normal	LINC00469	non_coding	non_TFs
0.012270681	0.042228513	0.4	0.083	1	Normal	LINC00474	non_coding	non_TFs
0.02477998	-0.049366418	0.72	0.958	1	Decrease	LINC00551	non_coding	non_TFs
0.008883382	-0.240285531	0	0.25	1	Decrease	LINC00575	non_coding	non_TFs
0.024053389	-0.02613212	0.2	0.542	1	Decrease	LINC00581	non_coding	non_TFs
0.043775511	0.013152769	0.52	0.25	1	Normal	LINC00587	non_coding	non_TFs
0.045445331	0.059812339	0.16	0	1	Normal	LINC00656	non_coding	non_TFs
0.005460737	-0.325407853	0.72	0.917	1	Decrease	LINC00887	non_coding	non_TFs
0.031468483	-0.694352323	0.84	0.958	1	Decrease	LINC00909	non_coding	non_TFs
0.032920675	-0.175889301	0.84	0.875	1	Decrease	LINC00937	non_coding	non_TFs
0.002487824	-0.062329696	0.28	0.667	1	Decrease	LINC01102	non_coding	non_TFs
0.025282258	-0.831718326	0.52	0.792	1	Decrease	LINC01220	non_coding	non_TFs
0.037092822	-0.159893587	0	0.167	1	Decrease	LINC01267	non_coding	non_TFs
0.038345237	-0.369406532	0.2	0.542	1	Decrease	LINC01275	non_coding	non_TFs
0.007686714	0.103976845	0.56	0.208	1	Normal	LINC01288	non_coding	non_TFs
0.01563133	-0.296933068	0.68	0.958	1	Decrease	LINC01357	non_coding	non_TFs
0.040078895	0.037977919	0.92	0.792	1	Normal	LINC01358	non_coding	non_TFs
0.033014712	-0.072701854	0.84	0.917	1	Decrease	LINC01411	non_coding	non_TFs
0.010420174	-0.724951195	0.04	0.333	1	Decrease	LINC01431	non_coding	non_TFs
0.020617222	0.098038055	0.28	0.042	1	Normal	LINC01432	non_coding	non_TFs
0.045445331	0.028747144	0.16	0	1	Normal	LINC01544	non_coding	non_TFs
0.01077414	-0.401834603	0.24	0.625	1	Decrease	LINC01569	non_coding	non_TFs
0.001412034	-1.186618525	0.08	0.458	1	Decrease	LINC01659	non_coding	non_TFs
0.037092822	-0.232928264	0	0.167	1	Decrease	LINC01666	non_coding	non_TFs
0.049486421	0.011250179	0.76	0.583	1	Normal	LINC01692	non_coding	non_TFs
0.015594741	0.095720575	0.52	0.208	1	Normal	LINC01712	non_coding	non_TFs
0.008759736	-0.272976972	0.12	0.458	1	Decrease	LINC01714	non_coding	non_TFs
0.004313862	-1.193970257	0.4	0.833	1	Decrease	LINC01816	non_coding	non_TFs
0.012033959	0.146102402	0.24	0	1	Normal	LINC01874	non_coding	non_TFs
0.045800642	-0.299465017	0.2	0.417	1	Decrease	LINC01890	non_coding	non_TFs
0.000851508	-0.368982616	0.16	0.667	1	Decrease	LINC01893	non_coding	non_TFs
0.023510069	0.081765151	0.2	0	1	Normal	LINC01938	non_coding	non_TFs
0.018264474	-0.38868462	0	0.208	1	Decrease	LINC01975	non_coding	non_TFs
0.021471368	-0.062621155	0.08	0.375	1	Decrease	LINC02020	non_coding	non_TFs
0.047743489	0.283418638	0.44	0.208	1	Normal	LINC02040	non_coding	non_TFs
0.012863313	0.127026668	0.32	0.042	1	Normal	LINC02043	non_coding	non_TFs
0.025401557	0.13303826	0.64	0.375	1	Normal	LINC02074	non_coding	non_TFs
0.033300957	0.058740887	0.68	0.417	1	Normal	LINC02096	non_coding	non_TFs
0.028105595	0.000328112	0.72	0.458	1	Normal	LINC02149	non_coding	non_TFs
0.011300301	-0.085508123	0.32	0.708	1	Decrease	LINC02161	non_coding	non_TFs
0.025327127	-0.071641801	0.64	0.875	1	Decrease	LINC02256	non_coding	non_TFs
0.008927278	-0.140213355	0.32	0.833	1	Decrease	LINC02259	non_coding	non_TFs
0.010517774	-0.462485841	0.44	0.75	1	Decrease	LINC02265	non_coding	non_TFs
0.045445331	0.331002973	0.16	0	1	Normal	LINC02332	non_coding	non_TFs
0.010208591	-0.014917656	0.8	0.375	1	Decrease	LINC02391	non_coding	non_TFs
0.023510069	0.049684563	0.2	0	1	Normal	LINC02413	non_coding	non_TFs
0.005622142	0.117596001	0.36	0.042	1	Normal	LINC02529	non_coding	non_TFs
0.045445331	0.153171021	0.16	0	1	Normal	LINC02535	non_coding	non_TFs
0.029278631	-0.059492936	0.32	0.667	1	Decrease	LINC02551	non_coding	non_TFs
0.008772579	-0.565348432	0.04	0.333	1	Decrease	LINC02629	non_coding	non_TFs
0.024273272	0.286434556	0.28	0.042	1	Normal	LINC02640	non_coding	non_TFs
0.048838371	-0.174738197	0.96	1	1	Decrease	LINC02669	non_coding	non_TFs
0.027731815	-0.186861922	0.12	0.417	1	Decrease	LINC02682	non_coding	non_TFs
0.022380416	-0.176763282	0.04	0.292	1	Decrease	LINC02709	non_coding	non_TFs
0.026303364	0.247337218	0.28	0.042	1	Normal	LINC02721	non_coding	non_TFs
0.038233509	-0.212725218	0.12	0.417	1	Decrease	LINC02739	non_coding	non_TFs
0.012157148	0.046312472	0.48	0.167	1	Normal	LINC02790	non_coding	non_TFs
0.037092822	-0.106048663	0	0.167	1	Decrease	LITAFD	coding	non_TFs
0.032200461	-0.166636968	0.8	0.958	1	Decrease	LMF1	coding	non_TFs
0.014283142	-0.675888996	0.92	1	1	Decrease	LMNB2	coding	non_TFs
0.01220848	-0.363534794	0.6	0.792	1	Decrease	LMO1	coding	non_TFs
0.022642307	-0.181325447	0.24	0.5	1	Decrease	LMO2	coding	non_TFs
0.030006846	0.563429644	0.96	1	1	Normal	LMO4	coding	non_TFs
0.045259975	0.149968583	0.32	0.083	1	Normal	LOXL1-AS1	non_coding	non_TFs
0.025709686	-0.42870018	0.84	1	1	Decrease	LRATD1	coding	non_TFs
0.048941143	-0.244606929	0.16	0.417	1	Decrease	LRCOL1	coding	non_TFs
0.008538487	-0.990795059	1	1	1	Decrease	LRPAP1	coding	non_TFs
0.044127508	-0.32749812	0.8	0.917	1	Decrease	LRRC27	coding	non_TFs
0.042364914	-0.39196056	0.48	0.75	1	Decrease	LRRC29	coding	non_TFs
0.042885105	-0.437747067	0.6	0.917	1	Decrease	LRRC3	coding	non_TFs
0.018264474	-0.014104541	0	0.208	1	Decrease	LRRC37A2	coding	non_TFs
0.044322679	-0.024015222	0.8	1	1	Decrease	LRRC69	coding	non_TFs
0.000480797	-0.799041158	0.24	0.792	1	Decrease	LRRC73	coding	non_TFs
0.031274111	-0.413840458	0.48	0.75	1	Decrease	LRWD1	coding	non_TFs
0.013511305	-0.884453772	1	1	1	Decrease	LSM4	coding	non_TFs
0.001914788	-0.584883269	0.28	0.708	1	Decrease	LSMEM1	coding	non_TFs
0.002276576	-0.595031307	0.84	0.958	1	Decrease	LTA4H	coding	non_TFs
0.043781004	-0.453769664	0.72	0.917	1	Decrease	LTBP4	coding	non_TFs
0.017818912	-0.052600949	0.56	0.208	1	Decrease	LTF	coding	TFs
0.010772292	-1.340348281	1	1	1	Decrease	LY6E	coding	non_TFs
0.037092822	-0.227139897	0	0.167	1	Decrease	LY6G5B	coding	non_TFs
0.023193531	-0.619263854	0.88	1	1	Decrease	LYAR	coding	non_TFs
0.040359328	-0.793794803	0.92	1	1	Decrease	MAD2L2	coding	non_TFs
0.018697153	-0.24674048	0.36	0.625	1	Decrease	MAG	coding	non_TFs
0.042597424	-0.103080608	0.2	0.458	1	Decrease	MAGED4	coding	non_TFs
0.03525499	-0.457168747	0.68	0.833	1	Decrease	MAN2C1	coding	non_TFs
0.046131493	-0.13989148	0.16	0.417	1	Decrease	MANEAL	coding	non_TFs
0.046395293	-0.803468605	0.84	0.917	1	Decrease	MAPK7	coding	non_TFs
0.049916663	-0.187634647	0.44	0.667	1	Decrease	MAPK8IP1	coding	non_TFs
0.009036608	-0.628877289	0.84	1	1	Decrease	MAPRE1	coding	non_TFs
0.025747443	-0.067316523	1	1	1	Decrease	1-Mar	non_coding	non_TFs
0.038452344	0.693156531	1	1	1	Normal	MARCKS	coding	non_TFs
0.045445331	0.203768496	0.16	0	1	Normal	MARK2P14	non_coding	non_TFs
0.046590936	-0.951527901	0.96	1	1	Decrease	MAT2A	coding	non_TFs
0.030002652	-0.147208574	0.92	1	1	Decrease	MB21D2	coding	non_TFs
0.009893292	-0.250452626	0.16	0.5	1	Decrease	MCAM	coding	non_TFs
0.013511305	-0.43410781	1	1	1	Decrease	MCCC2	coding	non_TFs
0.028520185	-0.810487127	0.92	1	1	Decrease	MCRIP2	coding	non_TFs
0.038452344	-0.898392376	1	0.958	1	Decrease	MEA1	coding	non_TFs
0.046734213	-0.659610682	0.44	0.792	1	Decrease	MED18	coding	non_TFs
0.004644304	-0.753058676	0.84	1	1	Decrease	MED25	coding	non_TFs
0.001524389	-0.682477306	1	1	1	Decrease	MED28	coding	non_TFs
0.024766241	-0.065588469	0.44	0.125	1	Decrease	MEP1A	coding	non_TFs
0.041593525	0.25056208	0.24	0.042	1	Normal	METRN	coding	non_TFs
0.021953626	-0.452329644	0.8	1	1	Decrease	METTL22	coding	non_TFs
0.006423561	-1.166045746	0.6	0.958	1	Decrease	METTL23	coding	non_TFs
0.027105162	-1.186388592	0.96	1	1	Decrease	METTL26	coding	non_TFs
0.014236066	0.497391314	0.96	0.833	1	Normal	MEX3D	coding	non_TFs
0.010169851	-1.211449012	1	1	1	Decrease	MFSD10	coding	non_TFs
0.04832964	0.032678542	0.88	0.625	1	Normal	MGAM	coding	non_TFs
0.016523492	-0.600503688	0.36	0.708	1	Decrease	MIEF2	coding	non_TFs
0.038310393	-0.056421866	0.48	0.708	1	Decrease	MIR137HG	non_coding	non_TFs
0.027940476	-0.638945108	0.48	0.667	1	Decrease	MIR1915HG	non_coding	non_TFs
0.02857981	-0.367475533	0.64	0.958	1	Decrease	MIR222HG	non_coding	non_TFs
0.044431189	0.530893443	1	1	1	Normal	MIR22HG	non_coding	non_TFs
0.008883382	-1.280641753	0	0.25	1	Decrease	MIR3124	non_coding	non_TFs
0.011221531	-1.772984337	0.12	0.417	1	Decrease	MIR3188	non_coding	non_TFs
0.004247607	-1.33374963	0	0.292	1	Decrease	MIR3685	non_coding	non_TFs
0.018264474	-1.003944717	0	0.208	1	Decrease	MIR424	non_coding	non_TFs
0.037092822	-0.78982216	0	0.167	1	Decrease	MIR542	non_coding	non_TFs
0.036900773	-1.149697157	0.04	0.25	1	Decrease	MIR873	non_coding	non_TFs
0.008883382	-1.348792443	0	0.25	1	Decrease	MIR876	non_coding	non_TFs
0.015434786	-0.218370607	0.36	0.75	1	Decrease	MKI67	coding	non_TFs
0.033171613	-0.552033495	0.96	1	1	Decrease	MLH3	coding	non_TFs
0.003542599	-1.420033876	0.76	0.917	1	Decrease	MLST8	coding	non_TFs
0.002643181	-0.250045135	0.72	0.958	1	Decrease	MMAA	coding	non_TFs
0.025327127	-0.270121402	0.56	0.958	1	Decrease	MMACHC	coding	non_TFs
0.033539502	-0.608747455	0.6	0.917	1	Decrease	MMP15	coding	non_TFs
0.023510069	0.175332897	0.2	0	1	Normal	MNX1-AS1	non_coding	non_TFs
0.031246571	-0.15696976	0.48	0.792	1	Decrease	MOCS1	coding	non_TFs
0.022007772	-0.718337991	0.92	0.958	1	Decrease	MOCS3	coding	non_TFs
0.032310657	-1.069528802	0.88	0.958	1	Decrease	MOSPD3	coding	non_TFs
0.047574446	-0.979133217	0.72	0.833	1	Decrease	MPG	coding	non_TFs
0.021541772	-0.268913205	0.48	0.833	1	Decrease	MPND	coding	non_TFs
0.04832964	-0.342524432	0.64	0.875	1	Decrease	MPPE1	coding	non_TFs
0.040359328	-0.867019854	0.92	1	1	Decrease	MPV17	coding	non_TFs
0.039976053	-0.10369845	0.04	0.25	1	Decrease	MPZ	coding	non_TFs
0.022439297	0.063722108	0.84	0.542	1	Normal	MREG	coding	non_TFs
0.045445331	0.474039797	0.16	0	1	Normal	MRGPRX8P	non_coding	non_TFs
0.043139117	-0.187901921	0.32	0.708	1	Decrease	MRM1	coding	non_TFs
0.038353476	-0.162600175	0.84	0.958	1	Decrease	MROH8	coding	non_TFs
0.032634569	-0.881663464	0.72	0.917	1	Decrease	MRPS18A	coding	non_TFs
0.008504819	-0.755474119	0.84	0.958	1	Decrease	MRPS25	coding	non_TFs
0.022021317	-1.105158515	0.96	1	1	Decrease	MRPS26	coding	non_TFs
0.048838371	-0.265499988	1	1	1	Decrease	MRTFA	coding	non_TFs
0.00330609	-0.102245655	0.32	0.708	1	Decrease	MRVI1-AS1	non_coding	non_TFs
0.003898483	-0.483347763	0.24	0.583	1	Decrease	MS4A8	coding	non_TFs
0.001884878	-0.986356014	0.44	0.833	1	Decrease	MSTO1	coding	non_TFs
0.038452344	0.294318646	1	1	1	Normal	MT-ATP6	coding	non_TFs
0.044431189	0.3914976	1	1	1	Normal	MT-CO2	coding	non_TFs
0.040364431	0.340471434	1	1	1	Normal	MT-CO3	coding	non_TFs
0.001422728	1.048115255	1	1	1	Normal	MT-TN	non_coding	non_TFs
0.034858356	-0.30816108	1	1	1	Decrease	MT-TP	non_coding	non_TFs
0.006352033	-2.16423437	0.2	0.625	1	Decrease	MT-TS2	non_coding	non_TFs
0.011703686	-1.501057221	0.12	0.458	1	Decrease	MT-TW	non_coding	non_TFs
0.0366178	0.58216981	1	1	1	Normal	MT-TY	non_coding	non_TFs
0.000426908	-0.811426379	0.56	0.917	1	Decrease	MTFR1L	coding	non_TFs
0.005537753	-0.345230579	0.76	0.958	1	Decrease	MTMR10	coding	non_TFs
0.046590936	-0.154274765	1	1	1	Decrease	MTMR8	coding	non_TFs
0.03149048	0.361042739	0.56	0.292	1	Normal	MTND4P35	non_coding	non_TFs
0.01980301	-0.257576794	0.92	1	1	Decrease	MTO1	coding	non_TFs
0.0276374	-0.976546977	0.68	0.875	1	Decrease	MTX1P1	non_coding	non_TFs
0.033167127	-0.629809743	0.92	1	1	Decrease	MVB12A	coding	non_TFs
0.00905246	-1.00796928	0.92	1	1	Decrease	MXD4	coding	TFs
0.019597553	-0.074086382	0.6	0.292	1	Decrease	MYBPC2	coding	non_TFs
0.037092822	-0.463116705	0	0.167	1	Decrease	MYL12BP1	non_coding	non_TFs
0.048636864	-0.055709359	0.84	0.917	1	Decrease	MYOM1	coding	non_TFs
0.031035908	-0.12716221	0.72	0.917	1	Decrease	MYOM2	coding	non_TFs
0.001324713	-0.05105975	0.24	0.667	1	Decrease	MYOSLID	non_coding	non_TFs
0.04735024	-0.064267151	0.56	0.875	1	Decrease	MYOZ2	coding	non_TFs
0.047743489	-0.097750146	0.2	0.458	1	Decrease	MZF1-AS1	non_coding	non_TFs
0.038517472	-0.088450664	0.56	0.917	1	Decrease	NAB1	coding	non_TFs
0.040262397	-0.70912392	0.88	0.917	1	Decrease	NAB2	coding	non_TFs
0.015008555	-0.52840914	0.84	0.917	1	Decrease	NABP1	coding	non_TFs
0.021247976	-0.254011445	0.16	0.458	1	Decrease	NANOGP1	non_coding	non_TFs
0.03430324	-0.50315885	0.72	0.917	1	Decrease	NANS	coding	non_TFs
0.042251291	-0.495831982	0.84	0.958	1	Decrease	NAPA	coding	non_TFs
0.015098823	-0.665723854	0.96	1	1	Decrease	NCDN	coding	non_TFs
0.025747443	-0.254275126	0.96	1	1	Decrease	NCK1	coding	non_TFs
0.035086106	-0.147610769	0.28	0.5	1	Decrease	NDNF	coding	non_TFs
0.025747443	0.425291881	1	1	1	Normal	NDUFA4	coding	non_TFs
0.040364431	0.456883452	1	1	1	Normal	NDUFA5	coding	non_TFs
0.015098823	0.394567522	1	1	1	Normal	NDUFB2	coding	non_TFs
0.048832611	-0.829016158	0.92	1	1	Decrease	NDUFS7	coding	non_TFs
0.048628283	0.051920434	0.24	0.042	1	Normal	NECAP1	coding	non_TFs
0.045920868	-0.45513519	0.76	0.875	1	Decrease	NFKB2	coding	TFs
0.017644757	-0.265411809	0.32	0.667	1	Decrease	NFKBID	coding	non_TFs
0.029990073	-0.570431853	0.92	0.958	1	Decrease	NFRKB	coding	non_TFs
0.000739574	-0.436628478	0.44	0.833	1	Decrease	NFS1	coding	non_TFs
0.025732338	-0.661285949	0.88	1	1	Decrease	NIF3L1	coding	non_TFs
0.016750598	-0.983800121	0.76	1	1	Decrease	NIT1	coding	non_TFs
0.03661301	-0.906985334	0.92	1	1	Decrease	NKIRAS2	coding	non_TFs
0.002071325	-0.032583147	0.04	0.417	1	Decrease	NKTR	coding	non_TFs
0.048838371	-1.309576601	0.96	1	1	Decrease	NME3	coding	non_TFs
0.008021039	-0.794061406	0.64	0.958	1	Decrease	NOB1	coding	non_TFs
0.037638642	-0.580895267	0.68	0.917	1	Decrease	NOC2L	coding	non_TFs
0.019806151	-0.412909601	1	1	1	Decrease	NOMO1	coding	non_TFs
0.011889878	-0.485258628	0.76	0.917	1	Decrease	NOP14-AS1	non_coding	non_TFs
0.034839812	-0.112567815	0.92	0.958	1	Decrease	NPHP4	coding	non_TFs
0.00520614	-0.890053909	0.8	0.917	1	Decrease	NPM1P39	non_coding	non_TFs
0.003086062	-0.458339716	0.32	0.708	1	Decrease	NPR2	coding	non_TFs
0.004247607	-0.359130164	0	0.292	1	Decrease	NPY	coding	non_TFs
0.048838371	-0.55890266	1	1	1	Decrease	NR1H2	coding	TFs
0.008966368	-0.016109196	0.16	0.542	1	Decrease	NR2F2-AS1	non_coding	non_TFs
0.001001874	-1.279709998	1	1	1	Decrease	NR4A1	coding	TFs
0.034359102	-0.064689177	0.08	0.333	1	Decrease	NRIR	non_coding	non_TFs
0.011846634	-0.756964643	0.28	0.583	1	Decrease	NRN1	coding	non_TFs
0.045364025	-1.680297132	0.68	0.875	1	Decrease	NTS	coding	non_TFs
0.036404726	-0.270548576	0.48	0.792	1	Decrease	NTSR2	coding	non_TFs
0.020888154	-0.348856226	1	1	1	Decrease	NUDCD1	coding	non_TFs
0.010150614	-1.628299275	0.84	1	1	Decrease	NUDT16L1	coding	non_TFs
0.034858356	-0.454249553	1	1	1	Decrease	NUDT19	coding	non_TFs
0.028039376	-1.281750159	0.68	0.958	1	Decrease	NUDT22	coding	non_TFs
0.005410688	-0.27836283	0.4	0.75	1	Decrease	NUDT7	coding	non_TFs
0.040364431	-0.296455702	1	1	1	Decrease	NUP155	coding	non_TFs
0.00254317	-0.076330939	0.52	0.958	1	Decrease	NUP62CL	coding	non_TFs
0.002919339	-1.48225879	0.2	0.625	1	Decrease	NUS1P1	non_coding	non_TFs
0.048941143	-0.183853587	0.16	0.417	1	Decrease	NXPH4	coding	non_TFs
0.038813573	-0.243479699	0.6	0.75	1	Decrease	OBI1	coding	non_TFs
0.045445331	0.175308552	0.16	0	1	Normal	OCM	coding	non_TFs
0.02710566	-0.452167143	0.24	0.5	1	Decrease	ODC1-DT	non_coding	non_TFs
0.028520185	-0.358672729	0.92	1	1	Decrease	ODF2	coding	non_TFs
0.023510069	0.509211743	0.2	0	1	Normal	OLA1P2	non_coding	non_TFs
0.022007772	-0.271839897	0.88	1	1	Decrease	OLMALINC	non_coding	non_TFs
0.028105595	0.347348467	0.72	0.458	1	Normal	OOSP4B	coding	non_TFs
0.029807964	-0.094059023	0.08	0.333	1	Decrease	OR11A1	coding	non_TFs
0.033702045	-0.094553678	0.16	0.5	1	Decrease	OR5AU1	coding	non_TFs
0.041979083	0.263271637	0.4	0.125	1	Normal	OR7D2	coding	non_TFs
0.037092822	-0.165274781	0	0.167	1	Decrease	OR7E36P	non_coding	non_TFs
0.023510069	0.136985693	0.2	0	1	Normal	OR8D4	coding	non_TFs
0.010320981	0.290993634	0.8	0.542	1	Normal	OR9G4	coding	non_TFs
0.009603442	-0.1603471	0.16	0.542	1	Decrease	OSGEPL1	coding	non_TFs
0.015952521	-0.780139292	1	1	1	Decrease	OSGIN1	coding	non_TFs
0.044425762	-1.110716961	0.92	1	1	Decrease	OXLD1	coding	non_TFs
0.011839423	-0.178493671	0.52	0.667	1	Decrease	P2RX5-TAX1BP3	coding	non_TFs
0.017232	-0.369738743	0.08	0.375	1	Decrease	P2RY11	coding	non_TFs
0.007578971	-1.495428235	0.88	1	1	Decrease	P4HB	coding	non_TFs
0.0366178	-0.404821478	0.96	1	1	Decrease	PAAF1	coding	non_TFs
0.007261499	0.195633017	0.6	0.292	1	Normal	PADI6	coding	non_TFs
0.025743666	-0.158193379	0.92	1	1	Decrease	PAMR1	coding	non_TFs
0.01584324	-0.332608135	0.64	0.833	1	Decrease	PAN2	coding	non_TFs
0.004949737	-0.162649772	0.92	0.958	1	Decrease	PARGP1	non_coding	non_TFs
0.031555215	-0.350094853	1	1	1	Decrease	PARP16	coding	non_TFs
0.024961199	-0.723722425	0.8	0.958	1	Decrease	PARP3	coding	non_TFs
0.037092822	-0.00619574	0	0.167	1	Decrease	PARP4P1	non_coding	non_TFs
0.017788085	-0.414383661	1	1	1	Decrease	PARP6	coding	non_TFs
0.011508	-1.277205439	0.24	0.583	1	Decrease	PARTICL	non_coding	non_TFs
0.002583723	-1.753706228	0.56	0.833	1	Decrease	PCAT6	non_coding	non_TFs
0.014285621	-0.92581027	0.96	1	1	Decrease	PCBD1	coding	non_TFs
0.009597593	-0.451820673	1	1	1	Decrease	PCMT1	coding	non_TFs
0.034445855	-0.884293501	0.32	0.583	1	Decrease	PCSK1N	coding	non_TFs
0.036084667	0.312205275	0.56	0.208	1	Normal	PCSK4	coding	non_TFs
0.027105162	-0.197467458	1	1	1	Decrease	PCSK5	coding	non_TFs
0.042465589	0.178040484	0.8	0.667	1	Normal	PDCD6IPP2	non_coding	non_TFs
0.011585745	-0.82017788	0.44	0.792	1	Decrease	PEF1	coding	non_TFs
0.037092822	-0.060342894	0	0.167	1	Decrease	PENK	coding	non_TFs
0.009120068	-0.269459799	0.56	0.833	1	Decrease	PER3	coding	non_TFs
0.005914962	-0.589413977	0.84	0.917	1	Decrease	PEX11G	coding	non_TFs
0.045445331	0.056457967	0.16	0	1	Normal	PEX19	coding	non_TFs
0.044322679	-0.311131438	0.84	0.958	1	Decrease	PEX3	coding	non_TFs
0.005605629	-0.891884281	1	1	1	Decrease	PFKP	coding	non_TFs
0.023510069	0.158208612	0.2	0	1	Normal	PFN1P11	non_coding	non_TFs
0.02881995	-0.399405331	0.36	0.708	1	Decrease	PGA5	coding	non_TFs
0.005605629	-0.378004436	1	1	1	Decrease	PGAP1	coding	non_TFs
0.034858356	-0.550579686	1	1	1	Decrease	PGAP2	coding	non_TFs
0.006615766	-0.37637483	0.36	0.75	1	Decrease	PGBD2	coding	non_TFs
0.016837187	-0.498635339	0.92	0.958	1	Decrease	PGM3	coding	non_TFs
0.014774833	-1.542120177	0.64	0.875	1	Decrease	PHLDA2	coding	non_TFs
0.002609836	-0.465087004	0.88	1	1	Decrease	PHRF1	coding	non_TFs
0.029860181	-0.643713234	0.76	1	1	Decrease	PHYHD1	coding	non_TFs
0.03340126	-0.099576022	0.52	0.833	1	Decrease	PI4KAP1	non_coding	non_TFs
0.038929003	-0.527675632	0.32	0.708	1	Decrease	PIFO	coding	non_TFs
0.011289042	-0.640695472	0.72	1	1	Decrease	PIGO	coding	non_TFs
0.026462145	-0.511597176	0.76	0.833	1	Decrease	PIGQ	coding	non_TFs
0.0366178	-1.069483372	1	1	1	Decrease	PIH1D1	coding	non_TFs
0.040053735	-0.152461601	0.48	0.833	1	Decrease	PIK3IP1-AS1	non_coding	non_TFs
0.012073116	0.326951933	1	1	1	Normal	PIN4	coding	non_TFs
0.045445331	0.081196921	0.16	0	1	Normal	PIP	coding	non_TFs
0.017729949	0.25000503	0.88	0.917	1	Normal	PIR	coding	non_TFs
0.001851136	-0.256861466	0.64	0.958	1	Decrease	PITRM1	coding	non_TFs
0.017975299	-0.309636137	0.2	0.5	1	Decrease	PITX2	coding	TFs
0.02529562	0.124848991	0.88	0.75	1	Normal	PKD1L2	non_coding	non_TFs
0.02844324	0.267814948	0.88	0.917	1	Normal	PKD1L3	coding	non_TFs
0.037092822	-0.200042884	0	0.167	1	Decrease	PKDREJ	coding	non_TFs
0.011406253	-0.545808759	1	1	1	Decrease	PKIG	coding	non_TFs
0.000910846	-0.266790921	0	0.375	1	Decrease	PKMYT1	coding	non_TFs
0.000777057	-0.965291602	0.24	0.75	1	Decrease	PLA2G2A	coding	non_TFs
0.024493339	0.146463077	0.68	0.375	1	Normal	PLCD4	coding	non_TFs
0.020822944	-0.45835263	0.84	0.958	1	Decrease	PLD2	coding	non_TFs
0.018773411	-1.070769453	0.96	1	1	Decrease	PLD3	coding	non_TFs
0.030006846	-0.806621058	1	1	1	Decrease	PLOD3	coding	non_TFs
0.028508031	-0.231838156	0.92	0.958	1	Decrease	PLS1	coding	non_TFs
0.00456164	-0.888713548	0.56	0.917	1	Decrease	PLTP	coding	non_TFs
0.022709328	-0.254174913	0.12	0.417	1	Decrease	PLXNB3	coding	non_TFs
0.045445331	0.660671424	0.16	0	1	Normal	PMIS2	coding	non_TFs
0.010302621	-0.993074983	0.72	0.958	1	Decrease	PMM1	coding	non_TFs
0.042364914	-0.075369543	0.44	0.792	1	Decrease	PMS2P7	non_coding	non_TFs
0.047863317	-0.328592763	0.24	0.5	1	Decrease	PNMA2	coding	non_TFs
0.048838371	-0.976566707	0.96	1	1	Decrease	POLD2	coding	non_TFs
0.0366178	-0.105902696	0.96	1	1	Decrease	POLD3	coding	non_TFs
0.034839812	-0.325861407	0.88	1	1	Decrease	POLI	coding	non_TFs
0.044997297	-0.602048672	0.68	0.833	1	Decrease	POLM	coding	non_TFs
0.027802913	-0.670174422	0.96	0.958	1	Decrease	POLR2C	coding	non_TFs
0.044431189	-0.29000984	0.96	1	1	Decrease	POM121	coding	non_TFs
0.002606491	-1.194336529	0.32	0.833	1	Decrease	POMC	coding	non_TFs
0.048838371	0.246991148	1	1	1	Normal	POMP	coding	non_TFs
0.040364431	-1.165379855	1	0.958	1	Decrease	POP7	coding	non_TFs
0.043008602	-0.195105252	0.56	0.875	1	Decrease	POPDC3	coding	non_TFs
0.034097287	-0.183520192	0.24	0.458	1	Decrease	POSTN	coding	non_TFs
0.037092822	-0.185848581	0	0.167	1	Decrease	POU3F1	coding	TFs
0.034598991	0.095304941	0.96	0.75	1	Normal	PPARGC1B	coding	non_TFs
0.001967374	-0.183039864	0.48	0.833	1	Decrease	PPFIA1	coding	non_TFs
0.041788172	-0.118144769	0.56	0.792	1	Decrease	PPFIA3	coding	non_TFs
0.044431189	-0.516692719	1	1	1	Decrease	PPIAP22	non_coding	non_TFs
0.046131493	-0.71270733	0.16	0.417	1	Decrease	PPIAP3	non_coding	non_TFs
0.039976053	-0.4699987	0.04	0.25	1	Decrease	PPIAP43	non_coding	non_TFs
0.014169934	-0.461138064	0.52	0.833	1	Decrease	PPM1N	coding	non_TFs
0.010162154	-0.520217151	0.88	1	1	Decrease	PPME1	coding	non_TFs
0.014285621	-0.74316717	1	1	1	Decrease	PPP1R10	coding	non_TFs
0.008600009	-0.991044437	0.44	0.792	1	Decrease	PPP1R3G	coding	non_TFs
0.010169851	-1.076115234	0.96	1	1	Decrease	PPP2R1A	coding	non_TFs
0.00578828	-0.089542035	0.28	0.708	1	Decrease	PRB2	coding	non_TFs
0.002423021	-0.228865954	0.64	0.958	1	Decrease	PRDM6	coding	TFs
0.046590936	-0.809230908	1	1	1	Decrease	PRDX5	coding	non_TFs
0.028508031	-1.141002618	0.92	0.958	1	Decrease	PREB	coding	TFs
0.042356539	-0.637753921	1	1	1	Decrease	PRKACA	coding	non_TFs
0.033153671	-0.631114327	0.88	1	1	Decrease	PRKRA	coding	non_TFs
0.024448945	-1.15700294	0.96	1	1	Decrease	PRMT1	coding	non_TFs
0.025530157	-0.769430344	0.44	0.667	1	Decrease	PRMT5	coding	non_TFs
0.005778891	-0.337417788	0.96	0.958	1	Decrease	PROX1	coding	TFs
0.028508031	-0.344039349	0.88	1	1	Decrease	PRPF18	coding	non_TFs
0.031550876	-0.484551292	0.92	1	1	Decrease	PRPF3	coding	non_TFs
0.000720788	-0.731061936	0.56	0.917	1	Decrease	PRPF38A	coding	non_TFs
0.024434373	-0.27801952	0.88	1	1	Decrease	PRR12	coding	TFs
0.045445331	0.102439207	0.16	0	1	Normal	PRR20G	coding	non_TFs
0.046782015	-0.157914423	0.04	0.25	1	Decrease	PRR36	coding	non_TFs
0.010295792	-0.697524393	0.44	0.792	1	Decrease	PRR7	coding	non_TFs
0.030806923	0.072869516	0.28	0.042	1	Normal	PRSS40A	non_coding	non_TFs
0.045218408	-0.104031776	0.36	0.75	1	Decrease	PRX	coding	non_TFs
0.006131939	-0.533706166	0.04	0.375	1	Decrease	PRXL2B	coding	non_TFs
0.019079808	-0.179440361	0.4	0.75	1	Decrease	PSD	coding	non_TFs
0.020888154	-0.838291425	1	1	1	Decrease	PSMC1	coding	non_TFs
0.045670112	-0.308116876	0.68	0.917	1	Decrease	PSMC2	coding	non_TFs
0.0366178	-0.938336161	0.96	1	1	Decrease	PSMC4	coding	non_TFs
0.009597593	-0.761052863	1	1	1	Decrease	PSMD6	coding	non_TFs
0.019806151	-0.980182668	1	1	1	Decrease	PSMD8	coding	non_TFs
0.042356539	-0.330659104	1	1	1	Decrease	PTDSS1	coding	non_TFs
0.037092822	-0.313143768	0	0.167	1	Decrease	PTGER1	coding	non_TFs
0.037092822	-0.28115192	0	0.167	1	Decrease	PTGIR	coding	non_TFs
0.037092822	-0.045489864	0	0.167	1	Decrease	PTGR2	coding	non_TFs
0.035681724	-0.303009235	0.88	0.958	1	Decrease	PTP4A2	coding	non_TFs
0.039859907	-0.708771419	0.24	0.583	1	Decrease	PTP4A2P1	non_coding	non_TFs
0.013971346	-0.628308411	0.64	0.875	1	Decrease	PTPN7	coding	non_TFs
0.011277812	-0.105844567	0.2	0.542	1	Decrease	PWP2	coding	non_TFs
0.004235728	-0.467516043	0.52	0.833	1	Decrease	PXMP2	coding	non_TFs
0.013952138	-0.589129674	0.12	0.417	1	Decrease	PYCR1	coding	non_TFs
0.040364431	-0.773853606	1	1	1	Decrease	RAB11B	coding	non_TFs
0.029990073	0.513347771	0.92	0.958	1	Normal	RAB11B-AS1	non_coding	non_TFs
0.032308813	-0.377932551	0.24	0.5	1	Decrease	RAB13	coding	non_TFs
0.016848373	-0.273087255	0.96	1	1	Decrease	RABEP2	coding	non_TFs
0.009940171	-0.248183247	0.72	0.917	1	Decrease	RAP1GAP	coding	non_TFs
0.039976053	-0.04932765	0.04	0.25	1	Decrease	RAPGEF3	coding	non_TFs
0.010772292	-1.30445256	1	1	1	Decrease	RASD1	coding	non_TFs
0.002049222	-0.414720068	0.6	1	1	Decrease	RASGRP2	coding	non_TFs
0.009075023	0.312203076	0.64	0.333	1	Normal	RASL12	coding	non_TFs
0.018604394	-0.688284155	0.76	0.958	1	Decrease	RASSF1	coding	non_TFs
0.008016998	-0.377809247	0.88	0.917	1	Decrease	RASSF2	coding	non_TFs
0.0210608	-0.973865649	0.6	0.917	1	Decrease	RASSF7	coding	non_TFs
0.009047251	-0.428899353	0.08	0.417	1	Decrease	RB1-DT	non_coding	non_TFs
0.012073116	-0.632448262	1	1	1	Decrease	RBBP4	coding	non_TFs
0.045670112	-0.288700264	0.68	0.917	1	Decrease	RBM14-RBM4	coding	non_TFs
0.006813917	-0.367831608	0.72	0.958	1	Decrease	RBM4	coding	non_TFs
0.024412519	-0.254523489	0.84	1	1	Decrease	RCC1	coding	non_TFs
0.049874721	-0.36190041	0.72	0.833	1	Decrease	RCC2	coding	non_TFs
0.038452344	-0.506588739	1	1	1	Decrease	REEP5	coding	non_TFs
0.004247607	-0.287075153	0	0.292	1	Decrease	REM2	coding	non_TFs
0.039008333	-0.178210563	0.56	0.875	1	Decrease	REXO1	coding	non_TFs
0.045445331	0.096497758	0.16	0	1	Normal	REXO1L11P	non_coding	non_TFs
0.014457024	-0.085874575	0.12	0.458	1	Decrease	RFESD	coding	non_TFs
0.033114601	-0.036444925	0.2	0.5	1	Decrease	RFFL	coding	non_TFs
0.020705761	-0.242280496	0.8	0.917	1	Decrease	RFPL1S	non_coding	non_TFs
0.045445331	0.240545991	0.16	0	1	Normal	RGPD4-AS1	non_coding	non_TFs
0.047331429	-0.558732363	0.28	0.625	1	Decrease	RGS9BP	coding	non_TFs
0.040364431	-0.68761697	1	1	1	Decrease	RHBDD2	coding	non_TFs
0.005946775	-0.646473146	0.84	1	1	Decrease	RHBDF1	coding	non_TFs
0.029672713	-0.367423236	0.48	0.792	1	Decrease	RHPN1	coding	non_TFs
0.017581312	-0.272236807	0.28	0.667	1	Decrease	RIMKLA	coding	non_TFs
0.048838371	0.054097737	1	1	1	Normal	RIMS1	coding	non_TFs
0.025732338	-0.34847114	0.92	0.958	1	Decrease	RIOX2	coding	non_TFs
0.042598518	-0.090600619	0.24	0.542	1	Decrease	RMC1	coding	non_TFs
0.001282479	-2.418809444	0.64	1	1	Decrease	RMRP	non_coding	non_TFs
0.015098823	0.262577143	1	1	1	Normal	RNASEH2B	coding	non_TFs
0.020617222	-0.082160739	0.04	0.292	1	Decrease	RNASEH2B-AS1	non_coding	non_TFs
0.002942755	-0.184342433	0.16	0.583	1	Decrease	RNASET2	coding	non_TFs
0.034858356	-0.192105602	1	1	1	Decrease	RNF111	coding	non_TFs
0.049655743	-0.135723066	0.56	0.875	1	Decrease	RNF123	coding	non_TFs
0.047753713	-0.101285395	0.52	0.75	1	Decrease	RNF138	coding	non_TFs
0.01768586	-0.402228835	0.6	0.875	1	Decrease	RNF139-AS1	non_coding	non_TFs
0.048838371	-0.473016752	1	1	1	Decrease	RNF149	coding	non_TFs
0.0276374	-1.363399238	0.72	0.833	1	Decrease	RNF208	coding	non_TFs
0.006173974	-0.191430675	0.72	0.917	1	Decrease	RNF212	coding	non_TFs
0.00495415	-0.643628524	1	1	1	Decrease	RNF214	coding	non_TFs
0.04293492	-0.173889616	0.72	0.958	1	Decrease	RNF216P1	non_coding	non_TFs
0.001699018	-0.942134211	0.44	0.75	1	Decrease	RNF227	coding	non_TFs
0.034858356	-0.52159936	1	1	1	Decrease	RNF24	coding	non_TFs
0.040857343	-0.687803998	0.6	0.917	1	Decrease	RNF25	coding	non_TFs
0.028526788	-1.091599327	0.28	0.542	1	Decrease	RNF26	coding	non_TFs
0.043378042	-0.731618264	0.96	0.958	1	Decrease	RNF7	coding	non_TFs
0.019966984	-0.492891834	0.08	0.375	1	Decrease	RNPS1P1	non_coding	non_TFs
0.007296924	-1.92691096	0.24	0.625	1	Decrease	RNU1-1	non_coding	non_TFs
0.048941143	-1.2414656	0.16	0.417	1	Decrease	RNU1-120P	non_coding	non_TFs
0.013306307	-2.352367293	0.44	0.75	1	Decrease	RNU4-1	non_coding	non_TFs
0.001140066	-2.824154787	0.28	0.708	1	Decrease	RNU5B-1	non_coding	non_TFs
0.00094009	-2.375395161	0.12	0.583	1	Decrease	RNU5D-1	non_coding	non_TFs
0.033702045	-1.199020194	0.2	0.458	1	Decrease	RNU6-11P	non_coding	non_TFs
0.008883382	-0.970618531	0	0.25	1	Decrease	RNU6-1200P	non_coding	non_TFs
0.045445331	0.686047563	0.16	0	1	Normal	RNU6-598P	non_coding	non_TFs
0.022380416	-1.12102531	0.04	0.292	1	Decrease	RNU6-62P	non_coding	non_TFs
0.005959526	-1.251312902	0.96	1	1	Decrease	RNU6-6P	non_coding	non_TFs
0.004247607	-1.095013535	0	0.292	1	Decrease	RNU6-7	non_coding	non_TFs
0.001537211	-2.379391693	0.28	0.708	1	Decrease	RNY1	non_coding	non_TFs
0.024273272	-1.022227107	0.04	0.292	1	Decrease	RNY3	non_coding	non_TFs
0.045445331	0.067566066	0.16	0	1	Normal	ROBO4	coding	non_TFs
0.018264474	-0.153034446	0	0.208	1	Decrease	ROGDI	coding	non_TFs
0.016034034	-1.006711736	0.04	0.292	1	Decrease	RPL10P7	non_coding	non_TFs
0.039473224	0.930156732	0.64	0.417	1	Normal	RPL22P2	non_coding	non_TFs
0.037092822	-0.344577592	0	0.167	1	Decrease	RPL23AP48	non_coding	non_TFs
0.046590936	-0.396833787	0.96	1	1	Decrease	RPL23AP82	non_coding	non_TFs
0.017788085	0.431232565	1	1	1	Normal	RPL36AL	coding	non_TFs
0.007006319	-1.030588318	0.12	0.458	1	Decrease	RPL36AP26	non_coding	non_TFs
0.021471368	-0.447448471	0.08	0.375	1	Decrease	RPL36AP45	non_coding	non_TFs
0.0366178	0.11091753	1	1	1	Normal	RPL39	coding	non_TFs
0.038452344	0.307679269	1	1	1	Normal	RPL9	coding	non_TFs
0.037092822	-0.477543686	0	0.167	1	Decrease	RPS27P25	non_coding	non_TFs
0.035995239	1.261343526	0.72	0.375	1	Normal	RPS29P3	non_coding	non_TFs
0.045445331	0.213467389	0.16	0	1	Normal	RPS4XP13	non_coding	non_TFs
0.007554384	-0.41873174	0.84	0.958	1	Decrease	RPS6KB1	coding	non_TFs
0.009772883	-0.088094791	0.08	0.417	1	Decrease	RPS6KL1	coding	non_TFs
0.037092822	-0.53346801	0	0.167	1	Decrease	RPSAP2	non_coding	non_TFs
0.033788954	-0.837870671	0.28	0.542	1	Decrease	RPSAP47	non_coding	non_TFs
0.029572232	-0.905544247	0.52	0.792	1	Decrease	RPUSD1	coding	non_TFs
0.045364025	-0.834121294	0.68	0.875	1	Decrease	RRP9	coding	non_TFs
0.005605629	-0.427159962	1	1	1	Decrease	RSRP1	coding	non_TFs
0.042251291	0.033644042	0.92	0.875	1	Normal	RTN1	coding	non_TFs
0.021953626	-0.146067739	0.84	0.958	1	Decrease	RUBCN	coding	non_TFs
0.042503471	-0.688344246	0.72	0.875	1	Decrease	RWDD2A	coding	non_TFs
0.030006846	-0.542568034	1	1	1	Decrease	S100A10	coding	non_TFs
0.045445331	0.03987788	0.16	0	1	Normal	SALL3	coding	TFs
0.012073116	-0.454345347	1	1	1	Decrease	SAMHD1	coding	non_TFs
0.003150718	-0.343774874	0.76	1	1	Decrease	SARDH	coding	non_TFs
0.040450706	-0.080959345	0.56	0.917	1	Decrease	SARM1	coding	non_TFs
0.038452344	-0.439758727	1	1	1	Decrease	SAT1	coding	non_TFs
0.044241335	-0.477658176	0.84	0.917	1	Decrease	SAYSD1	coding	non_TFs
0.03934831	-0.53300203	0.88	0.958	1	Decrease	SCAF1	coding	non_TFs
0.048516036	-0.429222579	0.76	0.958	1	Decrease	SCAMP1-AS1	non_coding	non_TFs
0.049033247	-0.383794167	0.72	0.875	1	Decrease	SCAMP4	coding	non_TFs
0.024448945	-1.303396771	1	1	1	Decrease	SCAND1	coding	non_TFs
0.045418224	-0.311953141	0.12	0.375	1	Decrease	SCARF2	coding	non_TFs
0.030133689	-0.864937767	0.32	0.625	1	Decrease	SCO2	coding	non_TFs
0.003852418	-1.241420785	0.96	1	1	Decrease	SCYL1	coding	non_TFs
0.028297633	-0.69997375	0.76	0.958	1	Decrease	SDAD1P1	non_coding	non_TFs
0.015088495	-0.250717785	0.88	1	1	Decrease	SDHAP1	non_coding	non_TFs
0.003700064	-1.431251635	0.44	0.833	1	Decrease	SDR39U1	coding	non_TFs
0.038452344	-0.755369126	1	1	1	Decrease	SELENOS	coding	non_TFs
0.045314719	0.974872528	0.48	0.25	1	Normal	SEM1P1	non_coding	non_TFs
0.007740919	-0.150838656	0.32	0.792	1	Decrease	SENP8	coding	non_TFs
0.031134981	0.492108934	0.76	0.542	1	Normal	SERBP1P1	non_coding	non_TFs
0.040364431	-0.116300096	0.96	1	1	Decrease	SERGEF	coding	non_TFs
0.007278181	0.155415705	0.36	0.042	1	Normal	SERPINA9	coding	non_TFs
0.014285621	-0.914484607	1	1	1	Decrease	SERPINB6	coding	non_TFs
0.046479119	-0.447875371	0.8	1	1	Decrease	SERPINB9	coding	non_TFs
0.017309302	-0.16701579	0.48	0.833	1	Decrease	SERPINE3	coding	non_TFs
0.002267722	-1.14437696	0.76	1	1	Decrease	SERPING1	coding	non_TFs
0.038037536	-0.515742228	0.76	0.917	1	Decrease	SETD1A	coding	non_TFs
0.016056426	-0.174926179	0.6	0.917	1	Decrease	SFXN2	coding	non_TFs
0.047753713	-0.277205995	0.52	0.75	1	Decrease	SH3BP5L	coding	non_TFs
0.01536581	-0.548817265	0.72	0.833	1	Decrease	SH3D21	coding	non_TFs
0.044431189	-0.337810938	0.96	1	1	Decrease	SH3YL1	coding	non_TFs
0.020335446	-0.353850409	0.4	0.792	1	Decrease	SHISA2	coding	non_TFs
0.034839812	-0.199838661	0.88	1	1	Decrease	SHROOM2	coding	non_TFs
0.010872872	0.137943624	0.32	0.042	1	Normal	SIRPB2	coding	non_TFs
0.0366178	0.203558415	0.96	1	1	Normal	SKA2	coding	non_TFs
0.037892897	-0.210106316	0.4	0.708	1	Decrease	SKIDA1	coding	non_TFs
0.048669554	-0.103945665	0.56	0.75	1	Decrease	SLC12A5	coding	non_TFs
0.027667645	0.032879959	0.96	0.792	1	Normal	SLC14A2	coding	non_TFs
0.026498315	-0.612385098	0.56	0.792	1	Decrease	SLC15A3	coding	non_TFs
0.03058394	0.062212342	0.4	0.125	1	Normal	SLC17A6	coding	non_TFs
0.006479288	-0.40654387	0.2	0.583	1	Decrease	SLC1A5	coding	non_TFs
0.010895301	-0.150649494	0.12	0.458	1	Decrease	SLC22A11	coding	non_TFs
0.04450434	-0.064449611	0.52	0.708	1	Decrease	SLC22A3	coding	non_TFs
0.020888154	-1.184872136	1	1	1	Decrease	SLC25A1	coding	non_TFs
0.015952521	-0.424023971	1	1	1	Decrease	SLC25A17	coding	non_TFs
0.010334458	-0.60570735	0.64	0.917	1	Decrease	SLC25A22	coding	non_TFs
0.036598644	-0.32106136	0.88	1	1	Decrease	SLC25A25	coding	non_TFs
0.033081929	-0.541502986	0.84	0.958	1	Decrease	SLC25A45	coding	non_TFs
0.016356279	-0.087013458	0.44	0.792	1	Decrease	SLC27A1	coding	non_TFs
0.000759749	-0.10507119	0.16	0.583	1	Decrease	SLC2A11	coding	non_TFs
0.019175983	-1.130689095	0.8	0.958	1	Decrease	SLC35B2	coding	non_TFs
0.007569746	-0.396601352	0.84	1	1	Decrease	SLC35E2B	coding	non_TFs
0.007826263	-0.240853422	0.64	0.875	1	Decrease	SLC35G2	coding	non_TFs
0.020308871	-0.983577443	0.88	0.958	1	Decrease	SLC39A4	coding	non_TFs
0.026284333	-0.877041089	0.8	0.958	1	Decrease	SLC39A7	coding	non_TFs
0.042356539	-0.237639193	1	1	1	Decrease	SLC41A3	coding	non_TFs
0.036213265	-0.153643899	0.16	0.417	1	Decrease	SLC43A3	coding	non_TFs
0.015182908	-0.522659159	0.28	0.583	1	Decrease	SLC49A3	coding	non_TFs
0.014359411	-0.472318672	0.44	0.708	1	Decrease	SLC4A2	coding	non_TFs
0.002845125	0.125850855	0.4	0.042	1	Normal	SLC5A9	coding	non_TFs
0.037501623	-0.229248646	0.12	0.375	1	Decrease	SLC7A10	coding	non_TFs
0.002583723	-0.48082074	0.52	0.875	1	Decrease	SLC7A6OS	coding	non_TFs
0.00465962	-1.426356253	0.28	0.667	1	Decrease	SMARCA5-AS1	non_coding	non_TFs
0.03239968	-0.080032806	0.36	0.667	1	Decrease	SMIM15-AS1	non_coding	non_TFs
0.028524237	-0.484843256	0.96	1	1	Decrease	SMIM20	coding	non_TFs
0.002712523	-0.618827481	0.2	0.625	1	Decrease	SMIM24	coding	non_TFs
0.038452344	-0.026868641	1	0.958	1	Decrease	SMOC1	coding	non_TFs
0.001475655	-0.359292638	0.12	0.542	1	Decrease	SMTNL1	coding	non_TFs
0.010150614	-0.725083682	0.84	1	1	Decrease	SMYD5	coding	non_TFs
0.001114142	-0.259935362	0.68	0.958	1	Decrease	SNAP23	coding	non_TFs
0.01173334	-0.626284222	0.96	0.958	1	Decrease	SNAPC3	coding	non_TFs
0.033960446	0.542007223	0.96	0.875	1	Normal	SNAPC5	coding	TFs
0.040364431	-0.91379977	1	1	1	Decrease	SNAPIN	coding	non_TFs
0.018761318	-0.95073943	0.88	1	1	Decrease	SNHG1	non_coding	non_TFs
0.00464416	-1.803975917	0.52	0.875	1	Decrease	SNORD3B-1	non_coding	non_TFs
0.016624869	0.155155236	0.68	0.333	1	Normal	SOX11	coding	TFs
0.027105162	-0.357561675	1	1	1	Decrease	SP140L	coding	TFs
0.012772027	-1.35455528	0.92	1	1	Decrease	SPAG4	coding	non_TFs
0.02844324	-0.073974471	0.8	1	1	Decrease	SPAG6	coding	non_TFs
0.023510069	0.095044676	0.2	0	1	Normal	SPANXN2	coding	non_TFs
0.01980301	-0.595378137	0.92	1	1	Decrease	SPATA2	coding	non_TFs
0.039976053	-0.250904244	0.04	0.25	1	Decrease	SPATA31C1	non_coding	non_TFs
0.007554384	-1.013193648	0.8	1	1	Decrease	SPATC1L	coding	non_TFs
0.007421547	-0.095350959	0.08	0.458	1	Decrease	SPDYE7P	non_coding	non_TFs
0.014831315	-0.290429449	0.08	0.375	1	Decrease	SPEF1	coding	non_TFs
0.0366178	-0.324977481	1	1	1	Decrease	SPHKAP	coding	non_TFs
0.006221581	-0.398062603	0.76	0.917	1	Decrease	SPINDOC	coding	non_TFs
0.046782015	-0.218545726	0.04	0.25	1	Decrease	SPINT4	coding	non_TFs
0.038447399	-0.227588766	0.92	1	1	Decrease	SPOPL	coding	non_TFs
0.030006846	0.571460958	1	1	1	Normal	SPRY2	coding	non_TFs
0.006679332	-0.613415281	0.84	0.917	1	Decrease	SPRY4	coding	non_TFs
0.01639233	-0.465952974	0.96	0.958	1	Decrease	SPTY2D1	coding	non_TFs
0.02320407	-0.697714217	0.92	1	1	Decrease	SQSTM1	coding	non_TFs
0.013511305	-0.673409617	1	0.958	1	Decrease	SRA1	coding	non_TFs
0.044979849	-0.57660969	0.24	0.542	1	Decrease	SRSF6	coding	non_TFs
0.024921222	-0.901832265	0.64	0.917	1	Decrease	SSRP1	coding	non_TFs
0.020494787	-0.693329518	0.36	0.75	1	Decrease	SSTR1	coding	non_TFs
0.034029315	-0.106680077	0.04	0.25	1	Decrease	SSX2B	coding	non_TFs
0.024448945	-0.529898607	0.96	1	1	Decrease	SSX2IP	coding	non_TFs
0.015169606	0.109585438	0.32	0.042	1	Normal	SSX5	coding	non_TFs
0.045445331	0.095564904	0.16	0	1	Normal	SSXP3	non_coding	non_TFs
0.002270441	-0.086464043	0.36	0.792	1	Decrease	STAG3L1	non_coding	non_TFs
0.045606722	-1.010374657	0.44	0.75	1	Decrease	STAM-AS1	non_coding	non_TFs
0.025747443	-1.408809728	1	1	1	Decrease	STAR	coding	non_TFs
0.043781004	-0.404622914	0.72	0.917	1	Decrease	STAT5A	coding	TFs
0.032928079	-0.654777775	0.52	0.708	1	Decrease	STC2	coding	non_TFs
0.018264474	-0.300338015	0	0.208	1	Decrease	STK4-AS1	non_coding	non_TFs
0.036461554	-1.05485503	0.48	0.75	1	Decrease	STUB1	coding	non_TFs
0.028911841	-0.26450793	0.8	0.875	1	Decrease	STX6	coding	non_TFs
0.024448945	-0.20221376	0.96	1	1	Decrease	STXBP1	coding	non_TFs
0.009405643	-0.509935637	0.24	0.667	1	Decrease	SUGT1P1	non_coding	non_TFs
0.015683933	-0.209591171	0.36	0.667	1	Decrease	SULT4A1	coding	non_TFs
0.034839812	-0.544492134	0.88	1	1	Decrease	SUMF2	coding	non_TFs
0.018264474	-0.125733249	0	0.208	1	Decrease	SYS1	coding	non_TFs
0.037092822	-0.051049444	0	0.167	1	Decrease	SYT4	coding	non_TFs
0.01427927	0.248845054	0.36	0.083	1	Normal	SYT5	coding	non_TFs
0.048838371	-0.698367049	1	1	1	Decrease	TALDO1	coding	non_TFs
0.02992301	-0.438704812	0.84	0.958	1	Decrease	TAOK2	coding	non_TFs
0.03924556	-0.551653034	0.68	0.875	1	Decrease	TAPBPL	coding	non_TFs
0.036255179	-0.203146455	0.48	0.833	1	Decrease	TAS1R1	coding	non_TFs
0.006731497	-0.353455324	0.6	0.917	1	Decrease	TBC1D10A	coding	non_TFs
0.031555215	-0.458555696	0.96	1	1	Decrease	TBC1D17	coding	non_TFs
0.045445331	0.00496973	0.16	0	1	Normal	TBC1D3P1-DHX40P1	non_coding	non_TFs
0.010770282	-1.449459162	0.92	1	1	Decrease	TBCC	coding	non_TFs
0.037092822	-0.06547825	0	0.167	1	Decrease	TBR1	coding	TFs
0.007145202	-1.023230019	0.96	1	1	Decrease	TBRG4	coding	non_TFs
0.018397226	-0.950809637	0.6	0.833	1	Decrease	TCEAL6	coding	non_TFs
0.015802285	-0.909212915	0.76	0.958	1	Decrease	TCIRG1	coding	non_TFs
0.045445331	0.077345161	0.16	0	1	Normal	TCP1P1	non_coding	non_TFs
0.025743666	-0.923598046	0.92	1	1	Decrease	TCTA	coding	non_TFs
0.044376927	-0.196335824	0.84	1	1	Decrease	TEC	coding	non_TFs
0.017788085	-0.734555802	1	1	1	Decrease	TECR	coding	non_TFs
0.019901155	-0.382920192	0.24	0.625	1	Decrease	TEDC2	coding	non_TFs
0.0276773	0.067439355	0.32	0.792	1	Normal	TESC-AS1	non_coding	non_TFs
0.002528266	-0.764698277	0.16	0.583	1	Decrease	TESK1	coding	non_TFs
0.008049177	-0.452572874	1	1	1	Decrease	TET1	coding	TFs
0.00332717	-0.141406667	0.32	0.792	1	Decrease	TEX22	coding	non_TFs
0.042635782	-0.135690713	0.12	0.375	1	Decrease	TEX33	coding	non_TFs
0.036900773	-0.104918513	0.04	0.25	1	Decrease	TEX43	coding	non_TFs
0.020875106	-0.409656203	0.88	1	1	Decrease	TFB1M	coding	non_TFs
0.010334458	-0.818730994	0.6	0.958	1	Decrease	TFPT	coding	non_TFs
0.033153671	-0.400947132	0.92	0.958	1	Decrease	THOC5	coding	non_TFs
0.034858356	-0.61484427	1	1	1	Decrease	TIMM44	coding	non_TFs
0.010436328	-0.525884893	0.28	0.583	1	Decrease	TK1	coding	non_TFs
0.028911841	-0.883497814	0.8	0.875	1	Decrease	TLCD3A	coding	non_TFs
0.015182908	-0.073293044	0.28	0.583	1	Decrease	TLCD4	coding	non_TFs
0.004101744	-0.636811241	0.48	0.875	1	Decrease	TM4SF1-AS1	non_coding	non_TFs
0.010651411	0.350452067	0.76	0.5	1	Normal	TMA7	coding	non_TFs
0.038345237	-0.105454929	0.2	0.542	1	Decrease	TMC4	coding	non_TFs
0.004968072	-0.154352257	0.44	0.875	1	Decrease	TMCC2	coding	non_TFs
0.01220848	-1.370774659	0.56	0.833	1	Decrease	TMED1	coding	non_TFs
0.003852418	-0.809180945	1	1	1	Decrease	TMED10	coding	non_TFs
0.003012231	-0.43099676	0.16	0.542	1	Decrease	TMEM106A	coding	non_TFs
3.62763E-05	-1.598263526	0.96	1	1	Decrease	TMEM107	coding	non_TFs
0.038452344	-0.757401352	1	1	1	Decrease	TMEM120A	coding	non_TFs
0.037196205	-0.375902809	0.2	0.5	1	Decrease	TMEM121B	coding	non_TFs
0.034858356	-1.165240939	1	1	1	Decrease	TMEM134	coding	non_TFs
0.037092822	-0.257824423	0	0.167	1	Decrease	TMEM141	coding	non_TFs
0.015494134	-0.071129135	0.12	0.458	1	Decrease	TMEM184A	coding	non_TFs
0.014792702	-0.715869383	0.32	0.667	1	Decrease	TMEM191A	non_coding	non_TFs
0.000154493	-0.87896052	0.2	0.75	1	Decrease	TMEM191C	coding	non_TFs
0.031550876	-0.956547172	0.92	1	1	Decrease	TMEM214	coding	non_TFs
0.0136903	-0.944349241	0.72	0.958	1	Decrease	TMEM216	coding	non_TFs
0.011714422	-0.75082736	0.68	0.917	1	Decrease	TMEM234	coding	non_TFs
0.028524237	0.365491128	1	1	1	Normal	TMEM258	coding	non_TFs
0.042292474	0.003886355	0.08	0.333	1	Normal	TMEM35A	coding	non_TFs
0.013511305	-1.178574283	0.96	1	1	Decrease	TMEM37	coding	non_TFs
0.003949627	-0.418259877	0.68	0.917	1	Decrease	TMEM47	coding	non_TFs
0.034598991	-1.193382269	0.8	0.917	1	Decrease	TMEM52	coding	non_TFs
0.042351275	-0.142465441	0.92	1	1	Decrease	TMEM68	coding	non_TFs
0.034039048	0.03146428	0.44	0.125	1	Normal	TMPRSS3	coding	non_TFs
0.020580984	0.141451535	0.48	0.167	1	Normal	TMPRSS4	coding	non_TFs
0.015231279	-0.316868548	0.32	0.708	1	Decrease	TNFRSF11B	coding	non_TFs
0.023207583	-1.313870423	0.96	1	1	Decrease	TNFRSF12A	coding	non_TFs
0.014285621	0.370013681	1	1	1	Normal	TNRC6C	coding	non_TFs
0.037353815	-0.16975332	0.44	0.75	1	Decrease	TNS4	coding	non_TFs
0.014235603	-0.756575437	0.08	0.417	1	Decrease	TOLLIP-AS1	non_coding	non_TFs
0.023172458	-0.374236519	0.84	1	1	Decrease	TOM1	coding	non_TFs
0.036417642	-0.503646693	0.48	0.708	1	Decrease	TOMM34	coding	non_TFs
0.04683224	-0.138145469	0.28	0.542	1	Decrease	TOP3B	coding	non_TFs
0.031537863	-0.532257916	0.88	1	1	Decrease	TOR3A	coding	non_TFs
0.015434786	-0.132107817	0.36	0.75	1	Decrease	TP53I11	coding	non_TFs
0.031221777	-0.148774568	0.2	0.5	1	Decrease	TPPP	coding	non_TFs
0.009425919	-0.541441091	0.12	0.458	1	Decrease	TPPP3	coding	non_TFs
0.046085873	-0.060920365	0.56	0.958	1	Decrease	TPTE2	coding	non_TFs
0.046568568	-0.613093944	0.92	0.958	1	Decrease	TRAF7	coding	non_TFs
0.036849145	-1.379876634	0.08	0.333	1	Decrease	TRAJ39	non_coding	non_TFs
0.001000679	-0.240913895	0.88	1	1	Decrease	TRAM2-AS1	non_coding	non_TFs
0.010071856	-0.04141207	0.08	0.375	1	Decrease	TRAPPC3L	coding	non_TFs
0.039753177	-0.400374729	0.72	0.917	1	Decrease	TRAPPC6B	coding	non_TFs
0.048297818	-0.143913456	0.4	0.667	1	Decrease	TREH	coding	non_TFs
0.010077577	-0.410921224	0.36	0.792	1	Decrease	TREM1	coding	non_TFs
0.020855539	-0.100082003	0.84	1	1	Decrease	TRIM5	coding	non_TFs
0.025693601	-0.192678312	0.64	0.833	1	Decrease	TRIM62	coding	non_TFs
0.010660014	-0.881202711	0.8	0.917	1	Decrease	TRMT1	coding	non_TFs
0.025709686	-0.513424398	0.92	0.917	1	Decrease	TRNT1	coding	non_TFs
0.010062349	-0.526241291	0.76	0.958	1	Decrease	TSPAN4	coding	non_TFs
0.017788085	0.26791067	1	1	1	Normal	TSPAN9	coding	non_TFs
0.013508925	-1.117989125	0.92	1	1	Decrease	TSTA3	coding	non_TFs
0.018496813	-0.126875924	0.12	0.417	1	Decrease	TTC22	coding	non_TFs
0.040988279	-0.019682806	0.32	0.708	1	Decrease	TTN-AS1	non_coding	non_TFs
0.015262983	-0.504488093	0.16	0.458	1	Decrease	TUBA3E	coding	non_TFs
0.00280343	-0.789485831	0.32	0.75	1	Decrease	TUBB4A	coding	non_TFs
0.001630909	-1.170556065	0.88	1	1	Decrease	TUBG2	coding	non_TFs
0.022007772	-0.875835503	0.92	0.958	1	Decrease	TUSC2	coding	non_TFs
0.02022894	-0.567289194	0.8	0.958	1	Decrease	TXNDC12	coding	non_TFs
0.031550876	-0.650997753	0.92	1	1	Decrease	TXNDC9	coding	non_TFs
0.021987462	-1.156318118	0.92	0.917	1	Decrease	U1	non_coding	non_TFs
0.015952521	-0.709936027	1	1	1	Decrease	UBB	coding	non_TFs
0.015434786	-0.203891856	0.36	0.75	1	Decrease	UBE2D4	coding	non_TFs
0.037092822	-0.18155821	0	0.167	1	Decrease	UBE2NL	non_coding	non_TFs
0.038114234	-0.155874309	0.56	0.75	1	Decrease	UBE2R2-AS1	non_coding	non_TFs
0.01264675	-0.874750261	0.76	0.958	1	Decrease	UBE2S	coding	non_TFs
0.03368442	-0.38838876	0.12	0.417	1	Decrease	UCN	coding	non_TFs
0.026303364	-0.080020464	0.04	0.292	1	Decrease	UCN3	coding	non_TFs
0.044431189	0.407547676	1	1	1	Normal	UGCG	coding	non_TFs
0.045445331	0.095409377	0.16	0	1	Normal	UGT2A3	coding	non_TFs
0.019713664	1.068674416	0.76	0.708	1	Normal	ULBP1	coding	non_TFs
0.027105162	0.395560349	1	1	1	Normal	UQCR10	coding	non_TFs
0.027105162	0.384837472	1	1	1	Normal	UQCRB	coding	non_TFs
0.028524237	-0.967668338	0.96	1	1	Decrease	UQCRC1	coding	non_TFs
0.038452344	0.309022266	1	1	1	Normal	UQCRQ	coding	non_TFs
0.008877726	-0.196821928	0.24	0.583	1	Decrease	URGCP-MRPS24	coding	non_TFs
0.012073116	-0.774160178	0.96	1	1	Decrease	UROS	coding	non_TFs
0.045135425	-0.594553053	0.56	0.875	1	Decrease	USF1	coding	TFs
0.013511305	-0.364319196	1	1	1	Decrease	USP31	coding	non_TFs
0.0366178	-0.437944238	1	1	1	Decrease	USP53	coding	non_TFs
0.024921222	-0.091881442	0.6	0.958	1	Decrease	UXT-AS1	non_coding	non_TFs
0.003935835	-0.22384183	0.08	0.458	1	Decrease	VAMP1	coding	non_TFs
0.007473922	-0.722702915	0.56	0.917	1	Decrease	VCAM1	coding	non_TFs
0.001952231	-0.873464125	0.28	0.75	1	Decrease	VDAC1P1	non_coding	non_TFs
0.02988509	-0.119866242	0.2	0.458	1	Decrease	VNN2	coding	non_TFs
0.027198887	-0.218217625	0.52	0.833	1	Decrease	VPS16	coding	non_TFs
0.046590936	-0.874912546	0.96	1	1	Decrease	VPS28	coding	non_TFs
0.017544436	-0.518337347	0.76	0.917	1	Decrease	VPS51	coding	non_TFs
0.027105162	-0.741576418	0.96	1	1	Decrease	VPS72	coding	non_TFs
0.013124804	-0.556235279	0.32	0.667	1	Decrease	VWA1	coding	non_TFs
0.008531748	-0.401254079	0.88	1	1	Decrease	WAKMAR2	non_coding	non_TFs
0.043196399	-0.328482185	0.8	0.958	1	Decrease	WARS	coding	non_TFs
0.020500884	-0.760812116	0.6	0.833	1	Decrease	WDR6	coding	non_TFs
0.019430577	0.074017302	0.84	0.792	1	Normal	WDR64	coding	non_TFs
4.65955E-05	-1.353699525	0.8	1	1	Decrease	WDR74	coding	non_TFs
0.009447539	-0.934649835	0.52	0.833	1	Decrease	WDR77	coding	non_TFs
0.040918347	-0.292788011	0.16	0.417	1	Decrease	WDR97	coding	non_TFs
0.044431189	-0.261946651	1	1	1	Decrease	WHRN	coding	non_TFs
0.030071325	-0.630857002	0.64	0.958	1	Decrease	XAB2	coding	non_TFs
0.036358241	-0.225597556	0.32	0.583	1	Decrease	XAF1	coding	non_TFs
0.03949126	0.224250833	0.32	0.083	1	Normal	XKRX	coding	non_TFs
0.028524237	-0.601540392	1	1	1	Decrease	XPNPEP1	coding	non_TFs
0.044937656	-0.156515092	0.32	0.583	1	Decrease	XPO5	coding	non_TFs
0.041345143	-1.272499892	0.96	0.958	1	Decrease	YIF1A	coding	non_TFs
0.037968364	-0.923670665	0.64	0.875	1	Decrease	YIPF2	coding	non_TFs
0.025424756	-0.74834717	0.24	0.583	1	Decrease	YWHAZP3	non_coding	non_TFs
0.004795788	-0.103361537	0.36	0.75	1	Decrease	Z83818.2	non_coding	non_TFs
0.011277812	0.009748784	0.16	0.583	1	Normal	Z83844.1	coding	non_TFs
0.013744716	-1.776974493	0.6	0.958	1	Decrease	Z93241.1	non_coding	non_TFs
0.043139117	0.0301761	0.32	0.708	1	Normal	Z95118.2	non_coding	non_TFs
0.023716806	-0.097507587	0.24	0.625	1	Decrease	Z97634.1	non_coding	non_TFs
0.048446369	-0.126838236	0.24	0.625	1	Decrease	Z98752.3	coding	non_TFs
0.001486128	-1.308915508	0.32	0.833	1	Decrease	Z99127.4	non_coding	non_TFs
0.006493183	-0.198480401	0.52	0.917	1	Decrease	ZBED9	coding	TFs
0.022731222	-0.7939196	0.48	0.833	1	Decrease	ZBTB11-AS1	non_coding	non_TFs
0.00011354	-0.578137913	0.04	0.583	1	Decrease	ZBTB14	coding	TFs
0.042356539	-0.17195321	1	1	1	Decrease	ZBTB16	coding	TFs
0.031210466	-0.440997904	0.4	0.792	1	Decrease	ZBTB3	coding	TFs
0.045920868	-0.170940649	0.64	1	1	Decrease	ZBTB34	coding	TFs
0.03368442	0.005436741	0.12	0.417	1	Normal	ZC2HC1A	coding	non_TFs
0.008444386	-0.05473106	0.76	0.958	1	Decrease	ZC3H12B	coding	non_TFs
0.0176255	-0.741652112	0.76	0.958	1	Decrease	ZC3HAV1L	coding	non_TFs
0.019806151	-0.491792673	1	1	1	Decrease	ZCCHC17	coding	non_TFs
0.025747443	-0.427833425	0.96	1	1	Decrease	ZFAND1	coding	non_TFs
0.013344605	-0.284686187	0.4	0.708	1	Decrease	ZFP28	coding	TFs
0.02074124	-0.778772798	0.4	0.667	1	Decrease	ZFPL1	coding	non_TFs
0.001541441	-0.31364962	0.04	0.458	1	Decrease	ZFX-AS1	non_coding	non_TFs
0.045445331	0.029333943	0.16	0	1	Normal	ZIC3	coding	TFs
0.037501623	-0.032987214	0.12	0.375	1	Decrease	ZKSCAN7	coding	TFs
0.003188793	-0.225585962	0.24	0.708	1	Decrease	ZNF10	coding	TFs
0.009675654	-0.128732592	0.12	0.417	1	Decrease	ZNF214	coding	TFs
0.03174691	-0.384231564	0.52	0.833	1	Decrease	ZNF219	coding	TFs
0.049485501	-0.156805584	0.6	0.917	1	Decrease	ZNF225	coding	TFs
0.030006846	-0.677683817	1	1	1	Decrease	ZNF226	coding	TFs
0.014260834	-0.4430613	0.84	1	1	Decrease	ZNF282	coding	TFs
0.007569746	-0.23834103	0.84	1	1	Decrease	ZNF346	coding	TFs
0.019804056	-0.35002311	0.32	0.667	1	Decrease	ZNF384	coding	TFs
0.007673957	-0.649487183	0.48	0.833	1	Decrease	ZNF414	coding	TFs
0.046616454	-0.293503195	0.48	0.667	1	Decrease	ZNF418	coding	TFs
0.042251291	-0.512886755	0.84	0.958	1	Decrease	ZNF460	coding	TFs
0.011155788	-0.403566478	0.68	0.958	1	Decrease	ZNF460-AS1	non_coding	non_TFs
0.003654731	-0.315065047	0.36	0.792	1	Decrease	ZNF473	coding	TFs
0.003288013	-0.300205301	0.04	0.375	1	Decrease	ZNF503-AS2	non_coding	non_TFs
0.013789834	-0.354886832	0.48	0.75	1	Decrease	ZNF517	coding	TFs
0.019713664	-0.33190844	0.56	0.917	1	Decrease	ZNF543	coding	TFs
0.018264474	-0.061574585	0	0.208	1	Decrease	ZNF550	coding	TFs
0.008600772	-0.045155947	0.12	0.542	1	Decrease	ZNF555	coding	TFs
0.018026495	-0.239947112	0.72	0.958	1	Decrease	ZNF567	coding	TFs
0.044184664	-0.332364595	0.48	0.833	1	Decrease	ZNF574	coding	TFs
0.037092822	-0.097031361	0	0.167	1	Decrease	ZNF580	coding	TFs
0.008016998	-0.597919641	0.84	0.958	1	Decrease	ZNF584	coding	TFs
0.002954149	-0.304776532	0.08	0.5	1	Decrease	ZNF598	coding	TFs
0.024412519	-0.427035732	0.84	1	1	Decrease	ZNF611	coding	TFs
0.043481749	-0.225109512	0.64	0.75	1	Decrease	ZNF616	coding	TFs
0.011782231	-0.096290305	0.08	0.375	1	Decrease	ZNF663P	non_coding	non_TFs
0.038346255	-0.754853264	0.48	0.75	1	Decrease	ZNF669	coding	TFs
0.023510069	0.178985184	0.2	0	1	Normal	ZNF683	coding	TFs
0.027401311	-0.692611942	0.64	0.792	1	Decrease	ZNF692	coding	TFs
0.030605162	-0.737236221	0.64	0.917	1	Decrease	ZNF770	coding	TFs
0.022180873	-0.79019858	0.52	0.75	1	Decrease	ZNF784	coding	TFs
0.035501538	-0.111303988	0.44	0.75	1	Decrease	ZNF790	coding	TFs
0.030414997	-0.25388381	0.8	0.875	1	Decrease	ZNF790-AS1	non_coding	non_TFs
0.003641811	-0.104284189	0.12	0.583	1	Decrease	ZNF829	coding	TFs
0.018078012	0.093853789	0.76	0.625	1	Normal	ZNF831	coding	TFs
0.030841844	-0.108111381	0.68	0.917	1	Decrease	ZNRD1ASP	non_coding	non_TFs
0.034839812	-1.345489529	0.88	1	1	Decrease	ZNRD2	coding	non_TFs
0.007116299	-0.286611612	0.64	0.958	1	Decrease	ZSCAN18	coding	TFs
0.002234409	-0.42642261	0.24	0.667	1	Decrease	ZSCAN23	coding	TFs
0.018411984	-0.42960611	0.72	0.917	1	Decrease	ZSCAN25	coding	TFs
0.003687115	-0.059125633	0.24	0.667	1	Decrease	ZSCAN30	coding	TFs
0.012751488	-1.305207172	0.84	1	1	Decrease	ZYX	coding	non_TFs
