# Supplementary material for: Diminished ovarian reserve causes adverse ART outcomes attributed to effects on oxygen metabolism function in cumulus cells
Source: BMC Genomics. 2023 Oct 31;24:655. doi: 10.1186/s12864-023-09728-0 (PMC10617226; doi:10.1186/s12864-023-09728-0)
Supplement: Supplementary file 1 — Additional file 1: Supplementary Figure. A The gene relative expression in different groups by RNA-Seq. B The gene relative expression verified in different groups by RT-PCR. The file of DESCRIPTION contains a description of the names of the table data in the supplementary files. [file 12864_2023_9728_MOESM1_ESM.zip › Young_Normal-VS-Decrease (figure.3C).csv]

p_val	avg_diff	pct.1	pct.2	p_val_adj	cluster	gene	coding	TFs
0.017771885	0.58351329	0.92	0.8	1	Normal	AASDHPPT	coding	non_TFs
0.011656686	0.438595212	1	0.96	1	Normal	ABAT	coding	non_TFs
0.000680965	0.27924646	0.96	0.84	1	Normal	ABCA10	coding	non_TFs
0.045221212	0.020267474	0.88	0.64	1	Normal	ABCA12	coding	non_TFs
0.025659427	0.397774747	1	0.96	1	Normal	ABCA5	coding	non_TFs
0.012436454	0.138984568	0.64	0.4	1	Normal	ABCA9	coding	non_TFs
0.028341833	0.208095648	1	1	1	Normal	ABCC6	coding	non_TFs
0.037497588	0.317939826	0.92	0.76	1	Normal	ABCE1	coding	non_TFs
0.013005289	0.378594779	1	0.92	1	Normal	ABHD17B	coding	non_TFs
0.032817127	0.244313768	1	0.96	1	Normal	ABHD3	coding	non_TFs
0.022048211	0.276593047	1	1	1	Normal	ABL1	coding	non_TFs
0.032817127	0.317024931	1	1	1	Normal	ABLIM1	coding	non_TFs
0.037884245	0.13091613	1	1	1	Normal	ABR	coding	non_TFs
0.028341833	0.150137053	1	0.96	1	Normal	ABRAXAS1	coding	non_TFs
0.023610838	0.128168515	0.32	0.08	1	Normal	AC003093.1	non_coding	non_TFs
0.016984626	0.059978554	0.76	0.6	1	Normal	AC003666.1	non_coding	non_TFs
0.047409394	-0.643775046	0.64	0.72	1	Decrease	AC004069.1	non_coding	non_TFs
0.011009919	0.156931685	1	0.84	1	Normal	AC004112.1	non_coding	non_TFs
0.043896226	0.025728859	0.44	0.2	1	Normal	AC004231.1	non_coding	non_TFs
0.010439924	0.249908361	0.24	0	1	Normal	AC004477.1	non_coding	non_TFs
0.009120464	0.118723936	0.88	0.76	1	Normal	AC004797.1	non_coding	non_TFs
0.041218247	0.27383276	0.16	0	1	Normal	AC004941.1	non_coding	non_TFs
0.041218247	0.252772985	0.16	0	1	Normal	AC005019.1	non_coding	non_TFs
0.039576767	0.249607363	0.24	0.04	1	Normal	AC005288.1	non_coding	non_TFs
0.017917783	0.0767203	0.84	0.52	1	Normal	AC005400.1	non_coding	non_TFs
0.020857025	0.624433511	0.2	0	1	Normal	AC005695.3	non_coding	non_TFs
0.024621768	0.087346633	0.48	0.24	1	Normal	AC005753.2	non_coding	non_TFs
0.042766749	-0.264265036	0.04	0.24	1	Decrease	AC005759.1	non_coding	non_TFs
0.005145466	0.143870402	0.28	0	1	Normal	AC005837.2	coding	non_TFs
0.022037904	0.687078783	0.56	0.24	1	Normal	AC005840.1	non_coding	non_TFs
0.021247976	0.415841756	0.44	0.12	1	Normal	AC005840.2	non_coding	non_TFs
0.01279765	0.413719404	0.64	0.24	1	Normal	AC005920.1	non_coding	non_TFs
0.041218247	0.089355986	0.16	0	1	Normal	AC005920.3	non_coding	non_TFs
0.020857025	0.668306235	0.2	0	1	Normal	AC005972.1	non_coding	non_TFs
0.020857025	-0.070266131	0	0.2	1	Decrease	AC006478.2	non_coding	non_TFs
0.017771885	-0.540035231	0.8	0.92	1	Decrease	AC006511.6	non_coding	non_TFs
0.032615719	0.064846676	0.6	0.28	1	Normal	AC006581.2	non_coding	non_TFs
0.041218247	0.064441123	0.16	0	1	Normal	AC006970.3	non_coding	non_TFs
0.004891569	0.407932747	1	0.84	1	Normal	AC006978.2	coding	non_TFs
0.020857025	0.418427325	0.2	0	1	Normal	AC007066.3	non_coding	non_TFs
0.001855894	0.190752112	0.92	0.56	1	Normal	AC007255.1	non_coding	non_TFs
0.041218247	0.519901877	0.16	0	1	Normal	AC007435.1	non_coding	non_TFs
0.023752591	0.098502078	0.48	0.16	1	Normal	AC007463.1	non_coding	non_TFs
0.038254174	0.584258133	0.36	0.12	1	Normal	AC007613.1	non_coding	non_TFs
0.031090155	0.108195727	0.64	0.28	1	Normal	AC007773.1	non_coding	non_TFs
0.041218247	0.004000721	0.16	0	1	Normal	AC007846.1	non_coding	non_TFs
0.028617201	0.027495259	0.28	0.04	1	Normal	AC007922.3	non_coding	non_TFs
0.031262423	0.152935622	1	0.96	1	Normal	AC008014.1	non_coding	non_TFs
0.024565257	-0.50795131	0.08	0.36	1	Decrease	AC008063.2	non_coding	non_TFs
0.0394323	-0.633586505	0.28	0.52	1	Decrease	AC008074.2	non_coding	non_TFs
0.026664156	1.086237725	0.92	0.76	1	Normal	AC008267.5	non_coding	non_TFs
0.004533219	0.233511243	0.76	0.32	1	Normal	AC008443.1	non_coding	non_TFs
0.031892508	0.765881134	0.68	0.52	1	Normal	AC008443.5	non_coding	non_TFs
0.01864465	0.636509217	0.44	0.12	1	Normal	AC008443.8	non_coding	non_TFs
0.019246884	0.052034722	0.28	0.04	1	Normal	AC008517.1	non_coding	non_TFs
0.02546111	0.243264376	0.92	0.8	1	Normal	AC008537.1	coding	non_TFs
0.020857025	0.233393202	0.2	0	1	Normal	AC008667.3	non_coding	non_TFs
0.045866799	0.705735373	0.84	0.64	1	Normal	AC008674.1	non_coding	non_TFs
0.034961411	0.16188898	0.44	0.2	1	Normal	AC008679.1	non_coding	non_TFs
0.042766749	0.139755214	0.24	0.04	1	Normal	AC008687.1	coding	non_TFs
0.009568137	0.170293793	0.44	0.08	1	Normal	AC008739.2	non_coding	non_TFs
0.02783329	0.039146793	0.88	0.48	1	Normal	AC008764.1	coding	non_TFs
0.000484941	0.315796506	0.76	0.36	1	Normal	AC008840.1	non_coding	non_TFs
0.002459271	0.759989729	0.92	0.6	1	Normal	AC008915.2	non_coding	non_TFs
0.020265887	0.543110798	0.48	0.2	1	Normal	AC009005.1	non_coding	non_TFs
0.01033893	0.301610501	0.84	0.64	1	Normal	AC009053.3	non_coding	non_TFs
0.027424635	0.118540128	0.72	0.36	1	Normal	AC009061.2	non_coding	non_TFs
0.042093701	0.142051572	0.64	0.36	1	Normal	AC009292.2	non_coding	non_TFs
0.003602413	0.11722459	0.8	0.6	1	Normal	AC009299.3	non_coding	non_TFs
0.033692075	1.244929215	0.72	0.36	1	Normal	AC009309.1	non_coding	non_TFs
0.017324331	0.912402506	0.92	0.64	1	Normal	AC009812.4	non_coding	non_TFs
0.023409678	1.005584312	0.68	0.4	1	Normal	AC009951.6	non_coding	non_TFs
0.043482778	0.155499353	0.76	0.56	1	Normal	AC009961.1	non_coding	non_TFs
0.041218247	-0.48607256	0	0.16	1	Decrease	AC010271.2	non_coding	non_TFs
0.017734594	0.764929886	0.28	0.04	1	Normal	AC010320.5	non_coding	non_TFs
0.041218247	0.03869333	0.16	0	1	Normal	AC010528.2	non_coding	non_TFs
0.029796191	0.176210493	0.88	0.6	1	Normal	AC010618.3	non_coding	non_TFs
0.043818308	0.10675427	0.52	0.28	1	Normal	AC010677.2	non_coding	non_TFs
0.023931952	0.37412193	0.72	0.44	1	Normal	AC010735.2	non_coding	non_TFs
0.045655843	0.064932837	0.28	0.08	1	Normal	AC010928.1	non_coding	non_TFs
0.031035444	0.050841121	0.96	0.76	1	Normal	AC010967.1	non_coding	non_TFs
0.00951095	-1.341568829	0.48	0.8	1	Decrease	AC010980.1	non_coding	non_TFs
0.031572153	0.513460485	0.64	0.4	1	Normal	AC011008.2	non_coding	non_TFs
0.033123635	0.267002559	0.84	0.52	1	Normal	AC011451.3	non_coding	non_TFs
0.005970263	-0.13418363	0.04	0.36	1	Decrease	AC011754.1	non_coding	non_TFs
0.003388401	0.997647264	0.96	0.92	1	Normal	AC011979.1	non_coding	non_TFs
0.041218247	-0.526994111	0	0.16	1	Decrease	AC012339.2	non_coding	non_TFs
0.003377482	0.075721435	0.72	0.4	1	Normal	AC012368.1	non_coding	non_TFs
0.026297615	1.197209124	0.68	0.36	1	Normal	AC012640.2	non_coding	non_TFs
0.038546032	0.317986934	0.32	0.08	1	Normal	AC012640.4	non_coding	non_TFs
0.046171466	0.635219936	0.24	0.04	1	Normal	AC012640.5	non_coding	non_TFs
0.026562023	0.034005556	0.76	0.4	1	Normal	AC013762.1	non_coding	non_TFs
0.042766749	0.143344648	0.24	0.04	1	Normal	AC015688.4	coding	non_TFs
0.041218247	-0.103254316	0	0.16	1	Decrease	AC015689.1	non_coding	non_TFs
0.039448949	0.114552691	0.96	0.76	1	Normal	AC015845.2	non_coding	non_TFs
0.038698078	0.052902823	0.52	0.24	1	Normal	AC016526.2	non_coding	non_TFs
0.038202197	0.053524046	0.6	0.28	1	Normal	AC016721.1	non_coding	non_TFs
0.017450943	0.171646366	0.44	0.12	1	Normal	AC016738.1	non_coding	non_TFs
0.019893951	0.234664301	1	0.96	1	Normal	AC016831.7	non_coding	non_TFs
0.041218247	-0.106797531	0	0.16	1	Decrease	AC016902.1	non_coding	non_TFs
0.038324126	-0.148238391	0.36	0.56	1	Decrease	AC016903.2	non_coding	non_TFs
0.014045915	0.144335433	0.88	0.48	1	Normal	AC017101.1	non_coding	non_TFs
0.047068298	0.006044616	0.32	0.08	1	Normal	AC017104.5	non_coding	non_TFs
0.009074337	0.424556213	0.92	0.52	1	Normal	AC018523.2	coding	non_TFs
0.020857025	0.212908035	0.2	0	1	Normal	AC018545.1	non_coding	non_TFs
0.01476333	0.202156466	0.64	0.32	1	Normal	AC018804.1	non_coding	non_TFs
0.029015837	0.092153838	0.84	0.56	1	Normal	AC019209.3	non_coding	non_TFs
0.015819334	-1.209100365	0.6	0.84	1	Decrease	AC020923.1	non_coding	non_TFs
0.023639848	0.055171843	0.68	0.36	1	Normal	AC021087.5	coding	non_TFs
0.012825118	0.069280538	0.92	0.76	1	Normal	AC021351.1	non_coding	non_TFs
0.039576767	0.170133422	0.24	0.04	1	Normal	AC021573.1	non_coding	non_TFs
0.034074501	0.179162506	0.92	0.76	1	Normal	AC022182.1	non_coding	non_TFs
0.047643779	0.062992731	0.32	0.12	1	Normal	AC022634.2	non_coding	non_TFs
0.041218247	0.014188083	0.16	0	1	Normal	AC022748.2	non_coding	non_TFs
0.022612634	0.06371736	0.28	0.04	1	Normal	AC022903.1	non_coding	non_TFs
0.025090923	0.984520099	0.64	0.36	1	Normal	AC023157.1	non_coding	non_TFs
0.046171466	0.323984773	0.24	0.04	1	Normal	AC024560.4	non_coding	non_TFs
0.024687287	0.05554168	0.68	0.4	1	Normal	AC024563.1	non_coding	non_TFs
0.020857025	0.15100651	0.2	0	1	Normal	AC024575.1	non_coding	non_TFs
0.029692861	0.100030333	0.96	0.84	1	Normal	AC024588.1	non_coding	non_TFs
0.010439924	0.07767521	0.24	0	1	Normal	AC024597.1	non_coding	non_TFs
0.041218247	0.214277865	0.16	0	1	Normal	AC025031.2	non_coding	non_TFs
0.012014153	0.174033765	0.76	0.32	1	Normal	AC025178.1	non_coding	non_TFs
0.041033187	0.048905539	0.88	0.76	1	Normal	AC025272.1	non_coding	non_TFs
0.001901494	1.0522374	1	0.84	1	Normal	AC025442.2	non_coding	non_TFs
0.039576767	0.050564999	0.24	0.04	1	Normal	AC025774.1	non_coding	non_TFs
0.041218247	0.234160001	0.16	0	1	Normal	AC025884.1	non_coding	non_TFs
0.036591067	-0.063501794	0.04	0.24	1	Decrease	AC026320.3	non_coding	non_TFs
0.049801618	0.012305051	0.24	0.04	1	Normal	AC026353.1	non_coding	non_TFs
0.023775316	0.751923444	0.64	0.36	1	Normal	AC026461.3	non_coding	non_TFs
0.011417005	-0.064833921	0.68	0.96	1	Decrease	AC026462.4	non_coding	non_TFs
0.013816629	0.09893466	0.32	0.04	1	Normal	AC026689.1	non_coding	non_TFs
0.041218247	-0.265281876	0	0.16	1	Decrease	AC026691.1	non_coding	non_TFs
0.030902878	0.219789966	0.28	0.04	1	Normal	AC026803.2	non_coding	non_TFs
0.041498799	0.077294479	0.44	0.2	1	Normal	AC027097.1	non_coding	non_TFs
0.034325711	0.054494208	0.8	0.48	1	Normal	AC027288.3	non_coding	non_TFs
0.029366406	0.671621392	0.56	0.2	1	Normal	AC027307.3	non_coding	non_TFs
0.019834664	0.121831786	1	0.8	1	Normal	AC027644.4	coding	non_TFs
0.041218247	0.403768789	0.16	0	1	Normal	AC032011.1	non_coding	non_TFs
0.041218247	-0.570165346	0	0.16	1	Decrease	AC034229.4	non_coding	non_TFs
0.041218247	0.278592363	0.16	0	1	Normal	AC046129.1	non_coding	non_TFs
0.027912176	0.068263948	0.64	0.36	1	Normal	AC046185.1	coding	non_TFs
0.04034227	1.140542701	0.48	0.16	1	Normal	AC046185.2	non_coding	non_TFs
0.002465273	0.741879045	1	0.84	1	Normal	AC048341.1	non_coding	non_TFs
0.043214072	0.158488724	0.68	0.4	1	Normal	AC048382.2	non_coding	non_TFs
0.019246884	0.1259034	0.28	0.04	1	Normal	AC053481.3	non_coding	non_TFs
0.016954296	0.261596236	0.92	0.88	1	Normal	AC053527.2	non_coding	non_TFs
0.001223244	1.68815923	0.72	0.24	1	Normal	AC063948.1	non_coding	non_TFs
0.043771982	0.056964008	0.72	0.44	1	Normal	AC063979.2	non_coding	non_TFs
0.020857025	0.7256486	0.2	0	1	Normal	AC064836.2	non_coding	non_TFs
0.024294712	0.355474866	0.48	0.2	1	Normal	AC067750.1	non_coding	non_TFs
0.042077722	0.126755532	0.56	0.28	1	Normal	AC068196.1	non_coding	non_TFs
0.014494773	0.598078966	0.88	0.72	1	Normal	AC068228.3	non_coding	non_TFs
0.033469991	0.083273994	0.88	0.88	1	Normal	AC068286.2	non_coding	non_TFs
0.049801618	-0.7740974	0.04	0.24	1	Decrease	AC068492.1	non_coding	non_TFs
0.037719271	1.099468131	0.52	0.2	1	Normal	AC068620.1	non_coding	non_TFs
0.032778947	0.087184585	0.56	0.36	1	Normal	AC068672.2	non_coding	non_TFs
0.010082411	0.093521723	0.72	0.36	1	Normal	AC068733.3	non_coding	non_TFs
0.01573665	0.374954341	0.4	0.12	1	Normal	AC069213.1	non_coding	non_TFs
0.007011527	0.707178942	0.72	0.28	1	Normal	AC072061.1	non_coding	non_TFs
0.005046455	0.358337534	0.52	0.16	1	Normal	AC073052.2	non_coding	non_TFs
0.038254174	-0.066704422	0.12	0.36	1	Decrease	AC073115.2	non_coding	non_TFs
0.041218247	0.033539614	0.16	0	1	Normal	AC073174.1	non_coding	non_TFs
0.014521788	0.064249247	0.76	0.52	1	Normal	AC073225.1	non_coding	non_TFs
0.026848085	0.153943875	0.4	0.12	1	Normal	AC073517.1	non_coding	non_TFs
0.012582796	0.194096881	0.96	0.8	1	Normal	AC073569.2	non_coding	non_TFs
0.015435318	-1.278197064	0.28	0.56	1	Decrease	AC073610.1	non_coding	non_TFs
0.042766749	-0.12120217	0.04	0.24	1	Decrease	AC073834.1	non_coding	non_TFs
0.016201295	0.443901103	0.84	0.44	1	Normal	AC073840.1	non_coding	non_TFs
0.004045962	0.04279049	0.68	0.24	1	Normal	AC073941.1	non_coding	non_TFs
0.041218247	-0.137498439	0	0.16	1	Decrease	AC074134.1	non_coding	non_TFs
0.037035374	0.146025784	0.44	0.2	1	Normal	AC078788.1	non_coding	non_TFs
0.049801618	0.275054506	0.24	0.04	1	Normal	AC078880.4	non_coding	non_TFs
0.031685794	0.136975579	0.96	0.72	1	Normal	AC078883.1	non_coding	non_TFs
0.014107182	0.279562599	0.8	0.52	1	Normal	AC078983.1	non_coding	non_TFs
0.047805795	0.149204806	1	1	1	Normal	AC079142.1	non_coding	non_TFs
0.048795939	0.056960464	0.68	0.32	1	Normal	AC079848.2	non_coding	non_TFs
0.029301411	0.075570545	0.92	0.72	1	Normal	AC079950.1	non_coding	non_TFs
0.041218247	0.442227407	0.16	0	1	Normal	AC080005.1	non_coding	non_TFs
0.008331721	0.715121744	0.36	0.04	1	Normal	AC080013.4	non_coding	non_TFs
0.039576767	0.119578641	0.24	0.04	1	Normal	AC082650.2	non_coding	non_TFs
0.007532349	0.385968081	0.96	0.6	1	Normal	AC083798.2	non_coding	non_TFs
0.025090923	0.152411438	0.68	0.32	1	Normal	AC083805.1	non_coding	non_TFs
0.010815399	-0.114786735	0.12	0.44	1	Decrease	AC083864.5	non_coding	non_TFs
0.016041158	0.515505257	0.92	0.84	1	Normal	AC084024.3	non_coding	non_TFs
0.041218247	0.228043891	0.16	0	1	Normal	AC084167.1	non_coding	non_TFs
0.011319421	0.425528501	0.96	0.88	1	Normal	AC084337.2	coding	non_TFs
0.002488886	0.493335283	0.32	0	1	Normal	AC084809.1	non_coding	non_TFs
0.042448284	0.141062419	0.64	0.28	1	Normal	AC087294.1	non_coding	non_TFs
0.006114225	0.133035697	0.68	0.28	1	Normal	AC087477.2	non_coding	non_TFs
0.001686647	0.177577084	0.92	0.64	1	Normal	AC087482.1	non_coding	non_TFs
0.030902878	0.501852356	0.28	0.04	1	Normal	AC087683.1	non_coding	non_TFs
0.036591067	-0.05945953	0.04	0.24	1	Decrease	AC089998.4	non_coding	non_TFs
0.039405526	0.099358951	0.84	0.6	1	Normal	AC090115.1	non_coding	non_TFs
0.024294712	0.129702684	0.48	0.2	1	Normal	AC090150.1	non_coding	non_TFs
0.034372493	0.559319751	0.72	0.48	1	Normal	AC090192.2	non_coding	non_TFs
0.032778947	0.015406914	0.6	0.32	1	Normal	AC090517.4	coding	non_TFs
0.041218247	-0.058620064	0	0.16	1	Decrease	AC090607.3	non_coding	non_TFs
0.000895767	1.535903789	0.96	0.64	1	Normal	AC090617.5	non_coding	non_TFs
0.029476588	0.225393772	0.6	0.32	1	Normal	AC090629.1	non_coding	non_TFs
0.020857025	0.195950438	0.2	0	1	Normal	AC090692.1	non_coding	non_TFs
0.031100678	-0.481993384	0.48	0.72	1	Decrease	AC090844.2	non_coding	non_TFs
0.013337058	0.219545216	0.8	0.44	1	Normal	AC090945.1	non_coding	non_TFs
0.008160379	-1.387217321	0.2	0.56	1	Decrease	AC091042.1	non_coding	non_TFs
0.028617201	0.371998437	0.28	0.04	1	Normal	AC091153.3	non_coding	non_TFs
0.012960424	0.611304982	0.72	0.4	1	Normal	AC091729.3	non_coding	non_TFs
0.039576767	0.091212321	0.24	0.04	1	Normal	AC091730.1	non_coding	non_TFs
0.019401707	0.433913987	0.72	0.64	1	Normal	AC092115.3	non_coding	non_TFs
0.041218247	0.378793382	0.16	0	1	Normal	AC092436.1	non_coding	non_TFs
0.041218247	0.402263232	0.16	0	1	Normal	AC092437.1	non_coding	non_TFs
0.016702318	0.055500646	0.6	0.28	1	Normal	AC092666.1	non_coding	non_TFs
0.036691047	0.176546299	0.48	0.24	1	Normal	AC092681.1	non_coding	non_TFs
0.022612634	-0.179054174	0.04	0.28	1	Decrease	AC092723.3	non_coding	non_TFs
0.013477831	0.698765647	0.76	0.32	1	Normal	AC092803.1	non_coding	non_TFs
0.037310006	0.052390849	0.44	0.16	1	Normal	AC093001.1	non_coding	non_TFs
0.041218247	-0.277570469	0	0.16	1	Decrease	AC093072.1	non_coding	non_TFs
0.028002211	0.090834014	0.84	0.6	1	Normal	AC093155.3	coding	non_TFs
0.030373639	0.105706374	0.92	0.64	1	Normal	AC093157.1	non_coding	non_TFs
0.020857025	0.470549812	0.2	0	1	Normal	AC093159.1	non_coding	non_TFs
0.030776658	0.416042347	0.88	0.76	1	Normal	AC093323.1	coding	non_TFs
0.036148835	0.037499573	0.4	0.16	1	Normal	AC093639.1	non_coding	non_TFs
0.043581866	0.799856274	0.96	0.92	1	Normal	AC093673.1	non_coding	non_TFs
0.041218247	0.092894669	0.16	0	1	Normal	AC093698.2	non_coding	non_TFs
0.041218247	0.21998163	0.16	0	1	Normal	AC093775.1	non_coding	non_TFs
0.041218247	0.331887485	0.16	0	1	Normal	AC093844.1	non_coding	non_TFs
0.034394654	0.728502633	0.52	0.36	1	Normal	AC096720.2	non_coding	non_TFs
0.031246194	0.356002602	0.96	0.92	1	Normal	AC097376.3	non_coding	non_TFs
0.024753859	1.722731622	0.52	0.24	1	Normal	AC097493.4	non_coding	non_TFs
0.041287926	0.578695927	0.56	0.32	1	Normal	AC097523.1	non_coding	non_TFs
0.010439924	0.438578521	0.24	0	1	Normal	AC097532.2	non_coding	non_TFs
0.000651454	0.247597202	0.56	0.08	1	Normal	AC097532.3	non_coding	non_TFs
0.023992866	-0.520373616	0.76	0.88	1	Decrease	AC097534.2	non_coding	non_TFs
0.041218247	0.002824567	0.16	0	1	Normal	AC097625.2	coding	non_TFs
0.041170653	0.018587204	0.72	0.64	1	Normal	AC097634.4	coding	non_TFs
0.020857025	0.005467756	0.2	0	1	Normal	AC097662.1	non_coding	non_TFs
0.020265887	-0.000715037	0.16	0.52	1	Decrease	AC098650.1	coding	non_TFs
0.029771347	0.146201596	1	1	1	Normal	AC098829.1	non_coding	non_TFs
0.005208325	0.124079591	0.92	0.6	1	Normal	AC099489.1	coding	non_TFs
0.022909804	0.826723331	0.36	0.08	1	Normal	AC099522.2	non_coding	non_TFs
0.000330338	0.038063699	0.52	0.08	1	Normal	AC099567.1	non_coding	non_TFs
0.041218247	0.051833398	0.16	0	1	Normal	AC099654.15	non_coding	non_TFs
0.032036747	0.169500651	0.48	0.16	1	Normal	AC100771.2	non_coding	non_TFs
0.003691047	0.33432496	0.76	0.4	1	Normal	AC100830.1	non_coding	non_TFs
0.016324782	0.087249277	0.44	0.12	1	Normal	AC103808.4	non_coding	non_TFs
0.003873681	0.160360765	0.36	0.04	1	Normal	AC104024.4	non_coding	non_TFs
0.041218247	-0.100052289	0	0.16	1	Decrease	AC104063.1	non_coding	non_TFs
0.034592567	0.846903753	0.4	0.12	1	Normal	AC104115.1	non_coding	non_TFs
0.007850198	0.051008851	0.96	0.92	1	Normal	AC104596.1	non_coding	non_TFs
0.03281358	0.128336492	0.48	0.24	1	Normal	AC104803.1	non_coding	non_TFs
0.031372471	0.3552365	0.32	0.08	1	Normal	AC104964.3	non_coding	non_TFs
0.003199335	0.099624396	0.76	0.44	1	Normal	AC105052.5	non_coding	non_TFs
0.043602052	0.296823192	1	0.96	1	Normal	AC105942.1	non_coding	non_TFs
0.041218247	0.14691669	0.16	0	1	Normal	AC106786.1	non_coding	non_TFs
0.041218247	0.058981216	0.16	0	1	Normal	AC106872.12	non_coding	non_TFs
0.002990553	0.041737268	1	0.92	1	Normal	AC107223.1	non_coding	non_TFs
0.00043628	1.026459399	0.84	0.44	1	Normal	AC107375.1	non_coding	non_TFs
0.041218247	0.133527434	0.16	0	1	Normal	AC107918.5	non_coding	non_TFs
0.020410877	0.051037371	0.72	0.44	1	Normal	AC108169.1	non_coding	non_TFs
0.026848085	0.076104868	0.4	0.12	1	Normal	AC108488.2	coding	non_TFs
0.000787675	0.324096092	0.8	0.32	1	Normal	AC108516.2	non_coding	non_TFs
0.01668509	0.710166353	0.76	0.36	1	Normal	AC109454.2	non_coding	non_TFs
0.024479576	1.208094673	0.28	0.04	1	Normal	AC109583.2	non_coding	non_TFs
0.045542194	0.424370972	0.48	0.2	1	Normal	AC112484.5	non_coding	non_TFs
0.017870754	0.277266556	1	0.8	1	Normal	AC112504.2	coding	non_TFs
0.011737981	0.184346414	0.32	0.04	1	Normal	AC112504.3	non_coding	non_TFs
0.029000171	0.258968462	0.48	0.2	1	Normal	AC113391.1	non_coding	non_TFs
0.020870693	0.137957192	0.28	0.04	1	Normal	AC113391.2	non_coding	non_TFs
0.011961687	0.102420277	0.96	0.88	1	Normal	AC114763.1	non_coding	non_TFs
0.049008836	0.196124134	0.36	0.12	1	Normal	AC114956.1	non_coding	non_TFs
0.030749263	0.012634537	0.72	0.4	1	Normal	AC115100.1	non_coding	non_TFs
0.036591067	-0.016228084	0.04	0.24	1	Decrease	AC115220.2	non_coding	non_TFs
0.0016383	1.299309428	0.48	0.08	1	Normal	AC116407.2	non_coding	non_TFs
0.041218247	0.161035942	0.16	0	1	Normal	AC116609.2	non_coding	non_TFs
0.030733971	0.154495919	0.52	0.16	1	Normal	AC119673.1	non_coding	non_TFs
0.041218247	0.328848466	0.16	0	1	Normal	AC120498.4	non_coding	non_TFs
0.020857025	0.111980657	0.2	0	1	Normal	AC122138.1	non_coding	non_TFs
0.042773146	0.218412876	0.84	0.56	1	Normal	AC123912.1	non_coding	non_TFs
0.012747328	0.771607185	0.92	0.72	1	Normal	AC123912.4	non_coding	non_TFs
0.020857025	0.086805029	0.2	0	1	Normal	AC124067.3	non_coding	non_TFs
0.039863693	0.018052875	0.88	0.72	1	Normal	AC124290.1	non_coding	non_TFs
0.003873681	1.11953901	0.36	0.04	1	Normal	AC125494.3	non_coding	non_TFs
0.032264709	0.515431532	0.36	0.08	1	Normal	AC126175.2	non_coding	non_TFs
0.041218247	0.053890939	0.16	0	1	Normal	AC131157.1	non_coding	non_TFs
0.025922175	0.411419696	0.6	0.24	1	Normal	AC132938.3	non_coding	non_TFs
0.01345512	0.027701782	0.88	0.64	1	Normal	AC133644.3	non_coding	non_TFs
0.041218247	0.049527776	0.16	0	1	Normal	AC137056.1	non_coding	non_TFs
0.032395207	0.578445365	0.68	0.36	1	Normal	AC137936.1	non_coding	non_TFs
0.021780858	0.479865763	0.92	0.76	1	Normal	AC138393.1	non_coding	non_TFs
0.000460119	0.378535192	0.56	0.08	1	Normal	AC138393.2	non_coding	non_TFs
0.029755645	0.130452402	1	0.88	1	Normal	AC138409.2	non_coding	non_TFs
0.041218247	0.159099756	0.16	0	1	Normal	AC138420.1	non_coding	non_TFs
0.010439924	-0.071298872	0	0.24	1	Decrease	AC138430.1	non_coding	non_TFs
0.047800446	0.06998176	1	0.92	1	Normal	AC138627.1	non_coding	non_TFs
0.020857025	0.067757061	0.2	0	1	Normal	AC138701.1	non_coding	non_TFs
0.020857025	0.285940576	0.2	0	1	Normal	AC139530.1	non_coding	non_TFs
0.043114828	1.011724099	0.48	0.2	1	Normal	AC139792.1	non_coding	non_TFs
0.045922484	0.046099935	0.72	0.44	1	Normal	AC145285.4	non_coding	non_TFs
0.028002211	0.039304728	0.84	0.6	1	Normal	AC146944.1	non_coding	non_TFs
0.017371418	0.697761953	0.56	0.28	1	Normal	AC147651.1	non_coding	non_TFs
0.028617201	0.112584637	0.28	0.04	1	Normal	AC231981.1	non_coding	non_TFs
0.0394323	0.519787217	0.52	0.28	1	Normal	AC233723.1	coding	non_TFs
0.046171466	0.057671686	0.24	0.04	1	Normal	AC240565.1	non_coding	non_TFs
0.005806538	0.27753857	0.4	0.08	1	Normal	AC241585.3	non_coding	non_TFs
0.017925777	0.213986661	1	1	1	Normal	AC241952.1	non_coding	non_TFs
0.049801618	0.002330173	0.24	0.04	1	Normal	AC242426.2	non_coding	non_TFs
0.021953286	-0.909529839	0.08	0.32	1	Decrease	AC243960.3	non_coding	non_TFs
0.015283559	0.279014495	1	0.88	1	Normal	AC244131.2	non_coding	non_TFs
0.038202197	0.212990962	0.6	0.28	1	Normal	AC244636.3	non_coding	non_TFs
0.003182716	0.459593623	1	0.88	1	Normal	AC245060.7	non_coding	non_TFs
0.041218247	0.008304078	0.16	0	1	Normal	AC245128.1	non_coding	non_TFs
0.010431843	-0.312635588	1	1	1	Decrease	AC245297.3	non_coding	non_TFs
0.041218247	-0.0466427	0	0.16	1	Decrease	AC245452.1	non_coding	non_TFs
0.03971489	-0.754818373	1	1	1	Decrease	AC246787.1	non_coding	non_TFs
0.010413386	0.161253645	1	0.84	1	Normal	ACACB	coding	non_TFs
0.01928319	0.250315859	0.96	0.8	1	Normal	ACADSB	coding	non_TFs
0.02494337	0.407560332	0.84	0.56	1	Normal	ACBD7	coding	non_TFs
0.02546111	0.505020654	1	0.72	1	Normal	ACCS	coding	non_TFs
0.029771347	-0.536650084	1	1	1	Decrease	ACLY	coding	non_TFs
0.016980774	0.359975079	1	0.84	1	Normal	ACO2	coding	non_TFs
0.034437563	-0.648060666	1	1	1	Decrease	ACPP	coding	non_TFs
0.004901861	-0.592759621	1	1	1	Decrease	ACSL1	coding	non_TFs
0.013733404	0.405328927	1	0.96	1	Normal	ACSM3	coding	non_TFs
0.025645244	0.21755692	1	0.88	1	Normal	ACVR2A	coding	non_TFs
0.043602052	0.190678528	1	1	1	Normal	ACYP2	coding	non_TFs
0.03914556	0.178920724	0.96	0.68	1	Normal	ADA	coding	non_TFs
0.009322868	0.688614511	1	0.96	1	Normal	ADAM17	coding	non_TFs
0.021780858	0.101699055	0.92	0.76	1	Normal	ADAMTS16	coding	non_TFs
0.006221606	1.165633799	1	0.92	1	Normal	ADAMTSL4-AS1	non_coding	non_TFs
0.035229128	0.127771378	0.96	0.88	1	Normal	ADCY3	coding	non_TFs
0.02546111	0.104818046	0.96	0.76	1	Normal	ADCY5	coding	non_TFs
0.013005289	0.399207414	1	0.92	1	Normal	ADGRA3	coding	non_TFs
0.005526836	-0.263884016	1	0.96	1	Decrease	ADGRD1	coding	non_TFs
0.03793981	0.233571499	0.76	0.48	1	Normal	ADGRD2	coding	non_TFs
0.049114147	0.122171454	0.68	0.44	1	Normal	ADGRG5	coding	non_TFs
0.026971854	0.560456496	1	1	1	Normal	ADIPOR1	coding	non_TFs
0.01231568	0.329956625	1	1	1	Normal	ADK	coding	non_TFs
0.039576767	0.345201318	0.24	0.04	1	Normal	ADRA2B	coding	non_TFs
0.012014153	-1.289043095	0.4	0.68	1	Decrease	ADRB1	coding	non_TFs
0.001562916	0.71001345	1	0.92	1	Normal	ADSS	coding	non_TFs
0.046941752	0.127548539	0.56	0.36	1	Normal	ADSSL1	coding	non_TFs
0.009316085	0.062997533	1	0.88	1	Normal	AF127577.4	non_coding	non_TFs
0.015745168	0.071938037	0.8	0.44	1	Normal	AF196969.1	coding	non_TFs
0.015202891	0.257212765	0.76	0.28	1	Normal	AF235103.3	non_coding	non_TFs
0.021488311	0.0791511	0.96	0.96	1	Normal	AFG1L	coding	non_TFs
0.024399181	0.559583115	1	0.92	1	Normal	AFG3L2	coding	non_TFs
0.043425492	0.055712225	0.92	0.84	1	Normal	AGBL3	coding	non_TFs
0.014485458	0.149562889	0.96	0.92	1	Normal	AGK	coding	non_TFs
0.041287926	0.458034772	0.56	0.32	1	Normal	AGPAT1	coding	non_TFs
0.000637859	0.511563876	1	0.92	1	Normal	AGPAT4	coding	non_TFs
0.043602052	0.298456081	1	1	1	Normal	AHI1	coding	non_TFs
0.019893951	-0.840900801	1	1	1	Decrease	AK4	coding	non_TFs
0.034437563	0.32060459	1	1	1	Normal	AKAP13	coding	non_TFs
0.007854661	0.600596982	1	0.92	1	Normal	AKAP8L	coding	TFs
0.041218247	-0.087453376	0	0.16	1	Decrease	AKR1C5P	non_coding	non_TFs
0.008978313	0.032433989	0.88	0.44	1	Normal	AKR1D1	coding	non_TFs
0.040806935	0.15113502	0.76	0.44	1	Normal	AKT1	coding	non_TFs
0.041218247	0.036977235	0.16	0	1	Normal	AL020994.3	non_coding	non_TFs
0.038544016	0.497466273	0.68	0.44	1	Normal	AL021308.1	non_coding	non_TFs
0.02546111	-0.441912961	0.84	0.88	1	Decrease	AL021396.1	non_coding	non_TFs
0.033676511	0.201620935	0.36	0.12	1	Normal	AL021707.2	non_coding	non_TFs
0.031372471	0.189930336	0.32	0.08	1	Normal	AL022157.1	non_coding	non_TFs
0.008350514	0.772057755	0.92	0.6	1	Normal	AL022170.1	non_coding	non_TFs
0.030902878	0.020320256	0.28	0.04	1	Normal	AL022318.5	non_coding	non_TFs
0.028456848	0.198934527	0.64	0.4	1	Normal	AL022721.1	non_coding	non_TFs
0.032127608	0.467240616	0.92	0.68	1	Normal	AL023553.1	non_coding	non_TFs
0.026464539	0.172693076	0.6	0.32	1	Normal	AL031590.1	non_coding	non_TFs
0.020289269	0.688211985	0.8	0.6	1	Normal	AL031668.2	non_coding	non_TFs
0.017350449	0.881039222	0.76	0.4	1	Normal	AL031985.2	non_coding	non_TFs
0.022703793	0.032961797	0.72	0.44	1	Normal	AL033529.1	coding	non_TFs
0.034069289	0.025631555	0.6	0.24	1	Normal	AL034348.1	non_coding	non_TFs
0.011949313	-0.572401775	0.48	0.8	1	Decrease	AL034370.1	non_coding	non_TFs
0.041218247	0.060734031	0.16	0	1	Normal	AL034397.3	non_coding	non_TFs
0.005149923	0.942499434	0.8	0.4	1	Normal	AL035252.3	non_coding	non_TFs
0.03694072	0.079458307	0.76	0.52	1	Normal	AL049775.2	non_coding	non_TFs
0.006599633	0.05536446	1	0.96	1	Normal	AL049828.1	non_coding	non_TFs
0.045663178	0.13419177	1	1	1	Normal	AL050309.1	non_coding	non_TFs
0.024565257	0.516383405	0.36	0.08	1	Normal	AL078581.2	non_coding	non_TFs
0.038672695	0.183226853	0.84	0.72	1	Normal	AL078600.1	non_coding	non_TFs
0.041218247	-0.491525755	0	0.16	1	Decrease	AL078601.1	non_coding	non_TFs
0.049801618	0.456810378	0.24	0.04	1	Normal	AL079342.1	non_coding	non_TFs
0.020870693	-0.149881322	0.04	0.28	1	Decrease	AL109615.2	non_coding	non_TFs
0.041218247	-0.434888014	0	0.16	1	Decrease	AL109741.2	non_coding	non_TFs
0.013238726	0.089539045	0.88	0.68	1	Normal	AL110114.1	non_coding	non_TFs
0.012490427	1.14169304	0.8	0.6	1	Normal	AL117332.1	non_coding	non_TFs
0.02647864	0.114814493	0.28	0.04	1	Normal	AL118511.4	non_coding	non_TFs
0.004612297	2.089091856	0.92	0.6	1	Normal	AL118516.1	non_coding	non_TFs
0.02000063	0.003209342	0.52	0.2	1	Normal	AL121594.1	coding	non_TFs
0.005145466	-0.073302604	0	0.28	1	Decrease	AL121872.1	non_coding	non_TFs
0.039576767	0.300473919	0.24	0.04	1	Normal	AL132990.1	non_coding	non_TFs
0.043896226	0.051858627	0.44	0.2	1	Normal	AL133257.1	non_coding	non_TFs
0.000105237	0.054333851	0.96	0.56	1	Normal	AL133500.1	coding	non_TFs
0.036050805	0.246531076	0.8	0.48	1	Normal	AL133523.1	non_coding	non_TFs
0.04492257	-0.003871025	0.44	0.76	1	Decrease	AL135878.1	non_coding	non_TFs
0.010439924	-0.081913443	0	0.24	1	Decrease	AL136115.3	non_coding	non_TFs
0.028341833	0.061171464	1	0.96	1	Normal	AL136456.1	non_coding	non_TFs
0.006217881	0.667238239	1	0.88	1	Normal	AL137129.1	non_coding	non_TFs
0.041218247	-0.47804982	0	0.16	1	Decrease	AL137159.1	non_coding	non_TFs
0.004636845	0.285390077	0.64	0.24	1	Normal	AL137847.1	non_coding	non_TFs
0.008394322	0.689267521	0.32	0.04	1	Normal	AL138688.2	non_coding	non_TFs
0.010870605	0.302051547	0.76	0.44	1	Normal	AL139021.2	non_coding	non_TFs
0.041218247	-0.140237193	0	0.16	1	Decrease	AL139275.2	non_coding	non_TFs
0.013462569	0.058136714	0.96	0.68	1	Normal	AL139317.5	non_coding	non_TFs
0.017532583	0.209926327	0.8	0.52	1	Normal	AL139381.1	non_coding	non_TFs
0.026242142	0.695804979	0.84	0.56	1	Normal	AL139424.3	non_coding	non_TFs
0.017734594	-0.059205105	0.04	0.28	1	Decrease	AL139806.1	non_coding	non_TFs
0.023714393	0.041538196	0.72	0.4	1	Normal	AL139807.1	non_coding	non_TFs
0.019915112	0.243778512	0.68	0.4	1	Normal	AL157702.2	non_coding	non_TFs
0.004840498	0.122761395	0.44	0.08	1	Normal	AL157838.1	non_coding	non_TFs
0.039208238	0.040099466	0.56	0.32	1	Normal	AL158055.1	non_coding	non_TFs
0.020074139	0.143904299	0.92	0.6	1	Normal	AL158152.1	non_coding	non_TFs
0.006954786	0.02283029	0.56	0.16	1	Normal	AL160269.1	coding	non_TFs
0.046171466	0.020816153	0.24	0.04	1	Normal	AL161725.1	non_coding	non_TFs
0.028353247	0.120460877	0.84	0.64	1	Normal	AL161757.5	non_coding	non_TFs
0.011013138	-0.216124605	0.16	0.48	1	Decrease	AL352984.1	non_coding	non_TFs
0.013816629	0.9321684	0.32	0.04	1	Normal	AL353133.1	non_coding	non_TFs
0.015238249	0.44405871	0.64	0.36	1	Normal	AL353576.1	non_coding	non_TFs
0.043838252	0.558057882	0.68	0.56	1	Normal	AL353748.3	non_coding	non_TFs
0.046824527	0.611126399	0.68	0.44	1	Normal	AL353795.3	non_coding	non_TFs
0.023036834	0.592815024	0.44	0.2	1	Normal	AL354822.1	coding	non_TFs
0.037310131	0.408140912	0.64	0.32	1	Normal	AL355334.2	non_coding	non_TFs
0.043896226	1.048913279	0.44	0.2	1	Normal	AL355355.1	non_coding	non_TFs
0.04737212	0.132984924	0.56	0.24	1	Normal	AL355581.1	non_coding	non_TFs
0.032817127	0.337494984	1	1	1	Normal	AL356124.1	non_coding	non_TFs
0.020289269	1.047951578	0.84	0.56	1	Normal	AL356273.3	non_coding	non_TFs
0.031372471	0.208352581	0.32	0.08	1	Normal	AL356419.1	non_coding	non_TFs
0.041218247	-0.066924817	0	0.16	1	Decrease	AL356585.4	non_coding	non_TFs
0.005201562	0.107703682	1	0.88	1	Normal	AL356599.1	non_coding	non_TFs
0.021352132	0.072154406	0.36	0.08	1	Normal	AL358334.1	non_coding	non_TFs
0.032036747	0.520660297	0.48	0.16	1	Normal	AL359504.2	non_coding	non_TFs
0.012413301	0.049417451	0.72	0.44	1	Normal	AL359706.1	non_coding	non_TFs
0.006420856	0.210784707	0.88	0.64	1	Normal	AL359764.2	non_coding	non_TFs
0.009239697	0.109652602	0.84	0.44	1	Normal	AL359915.1	non_coding	non_TFs
0.049873555	0.215143278	0.56	0.24	1	Normal	AL365184.1	non_coding	non_TFs
0.002488886	-0.114238193	0	0.32	1	Decrease	AL365226.2	non_coding	non_TFs
0.041218247	-0.243176262	0	0.16	1	Decrease	AL365475.1	non_coding	non_TFs
0.041218247	0.20225756	0.16	0	1	Normal	AL390037.1	non_coding	non_TFs
0.018303042	0.525439842	0.96	0.8	1	Normal	AL390728.4	non_coding	non_TFs
0.025406938	0.288244201	0.76	0.48	1	Normal	AL445248.1	non_coding	non_TFs
0.015540949	-0.074258575	0.44	0.72	1	Decrease	AL445430.2	non_coding	non_TFs
0.015183512	0.105316396	0.48	0.24	1	Normal	AL445588.1	non_coding	non_TFs
0.020648913	0.070409906	0.4	0.12	1	Normal	AL450384.2	non_coding	non_TFs
0.041218247	0.725986804	0.16	0	1	Normal	AL451064.1	non_coding	non_TFs
0.007163783	0.441275209	0.52	0.16	1	Normal	AL451069.3	non_coding	non_TFs
0.030167845	0.109274972	0.36	0.08	1	Normal	AL451074.1	non_coding	non_TFs
0.016832754	-0.285850354	0.2	0.48	1	Decrease	AL451123.1	non_coding	non_TFs
0.019246884	-0.035598547	0.04	0.28	1	Decrease	AL451127.2	non_coding	non_TFs
0.041218247	0.035900563	0.16	0	1	Normal	AL512324.3	non_coding	non_TFs
0.013349116	0.142873751	0.8	0.52	1	Normal	AL512380.2	non_coding	non_TFs
0.049801618	0.309909681	0.24	0.04	1	Normal	AL512408.1	non_coding	non_TFs
0.036591067	-0.082558747	0.04	0.24	1	Decrease	AL513321.2	non_coding	non_TFs
0.038254174	0.016675366	0.36	0.12	1	Normal	AL513478.4	non_coding	non_TFs
0.017734594	0.274300867	0.28	0.04	1	Normal	AL589794.2	non_coding	non_TFs
0.028146024	1.602249699	0.8	0.44	1	Normal	AL589987.1	non_coding	non_TFs
0.021953286	0.662465637	0.32	0.08	1	Normal	AL589993.1	non_coding	non_TFs
0.041218247	0.45552424	0.16	0	1	Normal	AL590609.1	non_coding	non_TFs
0.02166681	0.714523178	0.72	0.48	1	Normal	AL591845.1	non_coding	non_TFs
0.020857025	0.421514623	0.2	0	1	Normal	AL591896.1	non_coding	non_TFs
0.049801618	0.132311397	0.24	0.04	1	Normal	AL592146.2	non_coding	non_TFs
0.020857025	0.187049304	0.2	0	1	Normal	AL592148.2	non_coding	non_TFs
0.026766591	0.129110382	0.92	0.8	1	Normal	AL596214.1	non_coding	non_TFs
0.041218247	0.302836565	0.16	0	1	Normal	AL603839.4	non_coding	non_TFs
0.024479576	0.303519148	0.28	0.04	1	Normal	AL606469.1	non_coding	non_TFs
0.047876464	0.931316023	0.52	0.24	1	Normal	AL627309.6	non_coding	non_TFs
0.037457634	0.240533033	0.8	0.72	1	Normal	AL645465.1	non_coding	non_TFs
0.04812575	0.144729898	0.48	0.24	1	Normal	AL669970.1	non_coding	non_TFs
0.004829799	0.009071521	0.44	0.12	1	Normal	AL672310.1	non_coding	non_TFs
0.040839769	0.297456674	0.52	0.24	1	Normal	AL683813.1	non_coding	non_TFs
0.027389837	0.234088684	0.76	0.44	1	Normal	AL691447.2	non_coding	non_TFs
0.039576767	0.461258516	0.24	0.04	1	Normal	AL731556.2	non_coding	non_TFs
0.041218247	0.0255077	0.16	0	1	Normal	AL773545.1	non_coding	non_TFs
0.009299051	0.889093035	0.52	0.12	1	Normal	AL807752.5	non_coding	non_TFs
0.041218247	-0.111010516	0	0.16	1	Decrease	AL807776.1	non_coding	non_TFs
0.002671619	0.174865254	0.72	0.24	1	Normal	AL929236.1	non_coding	non_TFs
0.045800642	-0.130316494	0.16	0.4	1	Decrease	ALDH16A1	coding	non_TFs
0.015293371	0.106536215	1	1	1	Normal	ALDH1A2	coding	non_TFs
0.047805795	0.182348912	1	1	1	Normal	ALG13	coding	non_TFs
0.037602249	0.351639233	0.72	0.4	1	Normal	ALG1L6P	non_coding	non_TFs
0.017734594	0.061434563	0.28	0.04	1	Normal	ALKAL1	coding	non_TFs
0.012313589	0.385485723	1	0.92	1	Normal	ALKBH1	coding	non_TFs
0.036125876	0.168615023	1	1	1	Normal	ALPK1	coding	non_TFs
0.022035453	0.277489233	1	0.88	1	Normal	ALPK3	coding	non_TFs
0.045663178	0.304562276	1	1	1	Normal	ALS2	coding	non_TFs
0.02647864	0.111473485	0.28	0.04	1	Normal	ALX1	coding	TFs
0.018887455	-0.811804923	1	1	1	Decrease	ALYREF	coding	non_TFs
0.008808853	0.267803403	1	1	1	Normal	AMBRA1	coding	non_TFs
0.001784961	-0.634181004	1	1	1	Decrease	AMD1	coding	non_TFs
0.007880978	1.14153992	0.8	0.4	1	Normal	AMD1P1	non_coding	non_TFs
0.000516412	1.242925052	0.96	0.6	1	Normal	AMHR2	coding	non_TFs
0.017234927	0.370825051	0.96	0.72	1	Normal	AMOTL2	coding	non_TFs
0.00080113	0.244654868	0.6	0.2	1	Normal	AMY2B	coding	non_TFs
0.003606119	0.944021113	1	0.88	1	Normal	ANAPC15	coding	non_TFs
0.010429997	0.096862365	1	0.92	1	Normal	ANGPT1	coding	non_TFs
0.041620063	0.18430914	1	0.96	1	Normal	ANKMY1	coding	non_TFs
0.028326647	0.536934283	0.96	0.92	1	Normal	ANKRD13A	coding	non_TFs
0.000371495	0.128079297	0.8	0.4	1	Normal	ANKRD20A4	coding	non_TFs
0.035641836	0.05280516	0.8	0.56	1	Normal	ANKRD20A7P	non_coding	non_TFs
0.016130322	-0.335685127	1	0.96	1	Decrease	ANKRD27	coding	non_TFs
0.045657982	-0.482861325	0.92	1	1	Decrease	ANKRD36BP2	non_coding	non_TFs
0.017007269	0.338260069	1	1	1	Normal	ANKRD42	coding	non_TFs
0.014485458	0.380550871	1	0.88	1	Normal	ANKS3	coding	non_TFs
0.037884245	0.104786628	1	0.96	1	Normal	ANO10	coding	non_TFs
0.020857025	0.348713767	0.2	0	1	Normal	AP000354.1	non_coding	non_TFs
0.041218247	0.260826862	0.16	0	1	Normal	AP000431.2	non_coding	non_TFs
0.046171466	0.150503948	0.24	0.04	1	Normal	AP000550.4	non_coding	non_TFs
0.029000171	0.079067316	0.48	0.2	1	Normal	AP000944.5	coding	non_TFs
0.038324126	0.220273485	0.56	0.36	1	Normal	AP001025.1	non_coding	non_TFs
0.041218247	-0.482675208	0	0.16	1	Decrease	AP001094.1	non_coding	non_TFs
0.008466885	0.653200472	0.8	0.48	1	Normal	AP001267.1	non_coding	non_TFs
0.037015423	0.02878355	0.68	0.52	1	Normal	AP001267.5	coding	non_TFs
0.049801618	0.01508289	0.24	0.04	1	Normal	AP001407.1	non_coding	non_TFs
0.032778947	0.180897001	0.6	0.32	1	Normal	AP001432.1	non_coding	non_TFs
0.011382333	0.456117037	0.56	0.24	1	Normal	AP001468.1	non_coding	non_TFs
0.010439924	-0.359096628	0	0.24	1	Decrease	AP001527.1	non_coding	non_TFs
0.001721946	0.697400551	0.6	0.16	1	Normal	AP001628.1	non_coding	non_TFs
0.041218247	0.356444489	0.16	0	1	Normal	AP001630.1	non_coding	non_TFs
0.02647864	0.012005863	0.28	0.04	1	Normal	AP001636.3	non_coding	non_TFs
0.019059125	0.140499241	0.52	0.16	1	Normal	AP001994.3	non_coding	non_TFs
0.03442025	0.319837419	0.96	0.92	1	Normal	AP002373.1	coding	non_TFs
0.001274562	0.849432618	1	0.84	1	Normal	AP002381.2	non_coding	non_TFs
0.028338036	0.529441589	1	0.92	1	Normal	AP002383.2	non_coding	non_TFs
0.041218247	0.021092339	0.16	0	1	Normal	AP003071.2	non_coding	non_TFs
0.021352132	0.299619215	0.36	0.08	1	Normal	AP003108.1	non_coding	non_TFs
0.041218247	-0.197714104	0	0.16	1	Decrease	AP003469.1	non_coding	non_TFs
0.020161377	0.440566725	0.96	0.72	1	Normal	AP003778.1	non_coding	non_TFs
0.008808853	0.530297368	1	1	1	Normal	AP3M1	coding	non_TFs
0.029209752	0.217184966	0.68	0.36	1	Normal	AP4B1	coding	non_TFs
0.009387258	-0.060693589	0.12	0.44	1	Decrease	AP4B1-AS1	non_coding	non_TFs
0.037884245	0.324928854	1	1	1	Normal	APBB2	coding	non_TFs
0.008718134	0.339922261	0.96	0.76	1	Normal	APCDD1L	coding	non_TFs
0.017007269	0.841249085	1	0.96	1	Normal	APEX1	coding	non_TFs
0.002612716	0.671654327	1	0.76	1	Normal	API5	coding	non_TFs
0.015290918	0.304051737	1	0.92	1	Normal	APIP	coding	non_TFs
0.048161299	-0.129693075	0.48	0.68	1	Decrease	APOB	coding	non_TFs
0.00629101	0.408893185	0.8	0.48	1	Normal	APOL4	coding	non_TFs
0.006690856	0.602741546	0.8	0.52	1	Normal	AQP8	coding	non_TFs
0.018887455	0.152559815	1	1	1	Normal	ARAP2	coding	non_TFs
0.045922484	0.176842772	0.68	0.48	1	Normal	ARAP3	coding	non_TFs
0.017914767	0.336626235	1	0.88	1	Normal	ARG2	coding	non_TFs
0.039162428	0.168878555	0.68	0.4	1	Normal	ARHGAP27	coding	non_TFs
0.04020164	0.067878654	0.76	0.6	1	Normal	ARHGAP29	coding	non_TFs
0.026971854	0.262052175	1	1	1	Normal	ARHGEF28	coding	non_TFs
0.031262423	0.209728319	1	1	1	Normal	ARHGEF3	coding	non_TFs
0.045657982	0.26830508	1	0.92	1	Normal	ARID3B	coding	TFs
0.045611215	0.601383433	1	0.84	1	Normal	ARID5A	coding	TFs
0.006222848	0.6610943	1	1	1	Normal	ARID5B	coding	TFs
0.025659427	0.371593565	1	0.96	1	Normal	ARIH2	coding	non_TFs
0.03971489	-0.573991565	1	1	1	Decrease	ARL10	coding	non_TFs
0.037884245	0.256581266	1	1	1	Normal	ARL15	coding	non_TFs
0.00409996	0.081986092	0.88	0.48	1	Normal	ARL17A	coding	non_TFs
0.047805795	0.498729591	1	1	1	Normal	ARL6IP5	coding	non_TFs
0.041218247	0.21797719	0.16	0	1	Normal	ARMC10P1	non_coding	non_TFs
0.007856148	0.458319766	1	0.96	1	Normal	ARMC8	coding	non_TFs
0.005208325	0.10436445	0.92	0.6	1	Normal	ARNTL2	coding	TFs
0.01227389	0.399946212	0.96	0.84	1	Normal	ARPC3	coding	non_TFs
0.001514888	0.189754675	0.96	0.68	1	Normal	ARRB1	coding	non_TFs
0.015293371	0.168904197	1	1	1	Normal	ARSB	coding	non_TFs
0.040487787	0.116508206	0.68	0.44	1	Normal	ARSJ	coding	non_TFs
0.022068482	0.249502734	0.4	0.12	1	Normal	ARTN	coding	non_TFs
0.039208238	0.302437572	0.56	0.32	1	Normal	ASB16-AS1	non_coding	non_TFs
0.041620063	0.194190109	1	1	1	Normal	ASB3	coding	non_TFs
0.011066986	0.986170001	0.88	0.56	1	Normal	ASH1L-AS1	non_coding	non_TFs
0.031227556	0.230713363	0.44	0.16	1	Normal	ASIC4	coding	non_TFs
0.026971854	0.132910508	1	1	1	Normal	ASTN1	coding	non_TFs
0.036125876	0.247970166	1	1	1	Normal	ATAD2B	coding	non_TFs
0.026149754	0.033636396	0.56	0.24	1	Normal	ATAD3C	coding	non_TFs
0.017914767	0.57092844	1	0.88	1	Normal	ATAT1	coding	non_TFs
0.02555308	0.279635981	0.56	0.32	1	Normal	ATE1-AS1	non_coding	non_TFs
0.011029167	0.49329174	1	1	1	Normal	ATF7IP2	coding	non_TFs
0.009322868	0.348482485	1	0.96	1	Normal	ATG7	coding	non_TFs
0.04750644	0.098313706	0.96	0.76	1	Normal	ATL1	coding	non_TFs
0.011027241	0.382986595	1	0.92	1	Normal	ATP10D	coding	non_TFs
0.017007269	0.452227212	1	0.96	1	Normal	ATP11A	coding	non_TFs
0.014100883	0.239530674	0.76	0.48	1	Normal	ATP1A1-AS1	non_coding	non_TFs
0.000826306	0.445824054	0.88	0.48	1	Normal	ATP2A1	coding	non_TFs
0.021352132	0.143355482	0.36	0.08	1	Normal	ATP2C2-AS1	non_coding	non_TFs
0.041218247	0.22245507	0.16	0	1	Normal	ATP5F1AP3	non_coding	non_TFs
0.03971489	-0.742059909	1	1	1	Decrease	ATP5F1EP2	non_coding	non_TFs
0.020946958	0.379424947	1	1	1	Normal	ATP5MC3	coding	non_TFs
0.00741532	-0.718532535	1	1	1	Decrease	ATP5ME	coding	non_TFs
0.010707959	0.362555051	0.96	0.88	1	Normal	ATP8B3	coding	non_TFs
0.043602052	0.35159067	1	0.96	1	Normal	ATPSCKMT	coding	non_TFs
0.020946958	0.347915582	1	1	1	Normal	ATR	coding	non_TFs
0.048824403	0.378429532	0.88	0.68	1	Normal	ATRIP	coding	non_TFs
0.009322868	0.203769659	1	1	1	Normal	ATRNL1	coding	non_TFs
0.002014743	0.542114695	0.92	0.48	1	Normal	ATXN2L	coding	non_TFs
0.011029167	0.342544575	1	1	1	Normal	ATXN3	coding	non_TFs
0.037884245	0.293438285	1	0.96	1	Normal	AUH	coding	non_TFs
0.036130015	0.145871849	0.8	0.44	1	Normal	AUNIP	coding	non_TFs
0.002933312	0.497342302	1	0.68	1	Normal	AVIL	coding	non_TFs
0.020943882	0.521085297	1	0.92	1	Normal	AVL9	coding	non_TFs
0.037893891	-0.083821927	0.28	0.56	1	Decrease	B4GALNT2	coding	non_TFs
0.003288342	0.053721817	0.92	0.44	1	Normal	BAALC-AS1	non_coding	non_TFs
0.028341833	0.258961966	1	1	1	Normal	BACH1	coding	TFs
0.008808853	0.364768253	1	0.96	1	Normal	BACH2	coding	TFs
0.015398587	0.065285497	0.88	0.56	1	Normal	BAHCC1	coding	non_TFs
0.048522839	0.051156451	0.92	0.44	1	Normal	BAIAP2L2	coding	non_TFs
0.00741532	-0.8177624	1	1	1	Decrease	BAMBI	coding	non_TFs
0.037884245	0.955967956	1	1	1	Normal	BANF1	coding	non_TFs
0.045663178	0.282880722	1	1	1	Normal	BAZ2B	coding	TFs
0.03971489	0.127901162	1	1	1	Normal	BBS9	coding	non_TFs
0.013733404	0.240543674	1	1	1	Normal	BCAS3	coding	non_TFs
0.016859118	0.329393141	0.92	0.8	1	Normal	BCO2	coding	non_TFs
0.018887455	0.777412632	1	0.96	1	Normal	BDH2	coding	non_TFs
0.011244815	0.057033064	0.88	0.48	1	Normal	BEAN1	coding	non_TFs
0.025659427	0.582525826	1	0.96	1	Normal	BECN1	coding	non_TFs
0.010921586	0.189917184	0.96	0.76	1	Normal	BEND3	coding	non_TFs
0.009459069	0.058222494	0.6	0.24	1	Normal	BET1	coding	non_TFs
0.049724303	-0.741109731	0.84	0.88	1	Decrease	BHLHE41	coding	TFs
0.032652038	0.148519381	0.56	0.24	1	Normal	BIK	coding	non_TFs
0.022048211	0.49541455	1	0.96	1	Normal	BIN3	coding	non_TFs
0.003977618	0.429555701	1	0.64	1	Normal	BLMH	coding	non_TFs
0.006495919	0.13238004	0.36	0.04	1	Normal	BMP15	coding	non_TFs
0.03971489	0.473333576	1	1	1	Normal	BMP2K	coding	non_TFs
0.047805795	0.439927684	1	1	1	Normal	BMPR1B	coding	non_TFs
0.027336534	0.56634953	0.96	0.72	1	Normal	BMPR1B-DT	non_coding	non_TFs
0.03687378	0.090865907	0.88	0.68	1	Normal	BMS1P10	non_coding	non_TFs
0.005391921	0.17519921	1	0.64	1	Normal	BOC	coding	non_TFs
0.015244338	0.404179689	1	0.8	1	Normal	BORA	coding	non_TFs
0.010078824	0.180384546	0.44	0.12	1	Normal	BPIFB4	coding	non_TFs
0.03971489	0.518761997	1	1	1	Normal	BRAF	coding	non_TFs
0.009444779	0.1906283	0.96	0.72	1	Normal	BRCA2	coding	non_TFs
0.001478457	0.437865682	0.6	0.16	1	Normal	BRF2	coding	TFs
0.031262423	0.379041151	1	1	1	Normal	BRK1	coding	non_TFs
0.041218247	0.133602742	0.16	0	1	Normal	BSN-DT	non_coding	non_TFs
0.031262423	0.4277947	1	1	1	Normal	BTBD9	coding	non_TFs
0.025659427	0.220656857	1	1	1	Normal	BTRC	coding	non_TFs
0.016661505	-0.333593167	0.2	0.52	1	Decrease	BX088651.4	non_coding	non_TFs
0.016411583	0.17043457	0.84	0.56	1	Normal	C10orf143	coding	non_TFs
0.034437563	0.287343628	1	1	1	Normal	C11orf49	coding	non_TFs
0.001769082	0.655101846	1	0.76	1	Normal	C12orf73	coding	non_TFs
0.041218247	-0.318376681	0	0.16	1	Decrease	C12orf81	coding	non_TFs
0.043558909	0.107232603	0.72	0.4	1	Normal	C14orf93	coding	non_TFs
0.020946958	0.222176752	1	1	1	Normal	C15orf41	coding	non_TFs
0.001549838	0.323523639	0.76	0.32	1	Normal	C16orf58	coding	non_TFs
0.004344222	0.249845427	0.92	0.48	1	Normal	C19orf18	coding	non_TFs
0.022068482	0.304364286	0.4	0.12	1	Normal	C1orf189	coding	non_TFs
0.03971489	0.725851668	1	1	1	Normal	C1QBP	coding	non_TFs
0.017870754	1.102759409	1	0.8	1	Normal	C1QTNF4	coding	non_TFs
0.013639659	0.114533151	0.76	0.44	1	Normal	C1QTNF7	coding	non_TFs
0.037497588	0.413727102	0.92	0.76	1	Normal	C20orf96	coding	non_TFs
0.000307462	-0.980822647	1	1	1	Decrease	C2CD2	coding	non_TFs
0.009138764	-0.575416566	0.04	0.32	1	Decrease	C2CD4B	coding	non_TFs
0.01853904	0.13236677	0.8	0.48	1	Normal	C3orf33	coding	non_TFs
0.030916177	0.091466738	0.6	0.28	1	Normal	C3P1	non_coding	non_TFs
0.043425492	0.086857962	1	0.76	1	Normal	C4orf19	coding	non_TFs
0.041218247	0.014451405	0.16	0	1	Normal	C5orf34	coding	non_TFs
0.03971489	0.068814593	1	0.96	1	Normal	C5orf66	non_coding	non_TFs
0.007853906	0.105235268	0.88	0.56	1	Normal	C8orf31	non_coding	non_TFs
0.035119266	0.463612432	0.96	0.8	1	Normal	C8orf88	coding	non_TFs
0.001885369	0.94449901	0.88	0.52	1	Normal	C9orf116	coding	non_TFs
0.028338036	0.158675442	1	0.92	1	Normal	C9orf147	non_coding	non_TFs
0.022511971	0.177106257	0.8	0.6	1	Normal	C9orf153	coding	non_TFs
0.005463646	0.482069633	1	0.72	1	Normal	C9orf24	coding	non_TFs
0.009770219	0.304108632	0.8	0.68	1	Normal	CABYR	coding	non_TFs
0.026971854	0.230379708	1	1	1	Normal	CACHD1	coding	non_TFs
0.007222603	0.129675098	0.88	0.64	1	Normal	CACNA1H	coding	non_TFs
0.015293371	0.354122182	1	1	1	Normal	CACNB4	coding	non_TFs
0.029301411	0.848847086	0.88	0.76	1	Normal	CALB2	coding	non_TFs
0.015704442	0.165236126	0.96	0.96	1	Normal	CAND2	coding	non_TFs
0.029771347	0.426219731	1	1	1	Normal	CAPN7	coding	non_TFs
0.006222848	0.558557624	1	1	1	Normal	CAPZB	coding	non_TFs
0.000892478	0.209603159	0.72	0.32	1	Normal	CARNMT1-AS1	non_coding	non_TFs
0.005584409	0.286023571	0.88	0.44	1	Normal	CASD1	coding	non_TFs
0.020857025	0.155943081	0.2	0	1	Normal	CASP16P	non_coding	non_TFs
0.004340583	0.341113304	1	0.92	1	Normal	CASP8	coding	non_TFs
0.003185635	0.407353525	1	1	1	Normal	CAST	coding	non_TFs
0.010627171	0.161010122	0.8	0.56	1	Normal	CASTOR3	coding	non_TFs
0.017734594	0.199335607	0.28	0.04	1	Normal	CATIP	coding	non_TFs
0.020857025	0.046243843	0.2	0	1	Normal	CATSPER1	coding	non_TFs
0.002807738	0.226503831	1	1	1	Normal	CBFA2T2	coding	non_TFs
0.009322868	0.715570893	1	1	1	Normal	CBLB	coding	non_TFs
0.008808853	-0.722622564	1	1	1	Decrease	CBX4	coding	non_TFs
0.011029167	0.434090285	1	0.96	1	Normal	CC2D2A	coding	non_TFs
0.025659427	0.598038792	1	0.96	1	Normal	CCDC12	coding	non_TFs
0.020602508	0.464653541	0.88	0.64	1	Normal	CCDC120	coding	non_TFs
0.032582625	0.471369366	0.96	0.76	1	Normal	CCDC134	coding	non_TFs
0.049977264	0.078440291	1	0.84	1	Normal	CCDC149	coding	non_TFs
0.028338036	0.083230723	1	0.92	1	Normal	CCDC150	coding	non_TFs
0.049372756	0.207939799	0.88	0.76	1	Normal	CCDC157	coding	non_TFs
0.019728123	-0.01445478	0.8	0.92	1	Decrease	CCDC178	coding	non_TFs
0.045663178	0.345043514	1	1	1	Normal	CCDC18	coding	non_TFs
0.023196181	0.415880827	1	0.92	1	Normal	CCDC181	coding	non_TFs
0.03442025	0.07717608	1	0.88	1	Normal	CCDC192	coding	non_TFs
0.0398494	0.076764744	0.52	0.2	1	Normal	CCDC195	coding	non_TFs
0.013915949	1.125549361	0.96	0.72	1	Normal	CCDC28B	coding	non_TFs
0.02365331	0.032688099	0.88	0.68	1	Normal	CCDC39	coding	non_TFs
0.04406658	0.031400057	0.32	0.08	1	Normal	CCDC42	coding	non_TFs
0.037884245	0.470811329	1	1	1	Normal	CCDC47	coding	non_TFs
0.044170183	0.219111038	0.4	0.12	1	Normal	CCDC71	coding	non_TFs
0.03280036	1.058679481	1	0.88	1	Normal	CCDC74A	coding	non_TFs
0.026971854	-0.738029204	1	1	1	Decrease	CCN1	coding	non_TFs
0.006996808	-1.297435806	1	1	1	Decrease	CCN2	coding	non_TFs
0.006221606	-1.189781214	1	0.92	1	Decrease	CCN4	coding	non_TFs
0.018884597	0.160917507	1	0.92	1	Normal	CCND3	coding	non_TFs
0.024402605	0.362617499	1	0.96	1	Normal	CCNYL1	coding	non_TFs
0.041218247	0.056910761	0.16	0	1	Normal	CCR12P	non_coding	non_TFs
0.020411512	0.340690745	0.96	0.96	1	Normal	CCT6P3	non_coding	non_TFs
0.012930475	0.691591971	0.84	0.52	1	Normal	CD151	coding	non_TFs
0.026957175	-0.695379423	0.92	0.96	1	Decrease	CD200	coding	non_TFs
0.035441095	0.116458843	0.64	0.32	1	Normal	CD274	coding	non_TFs
0.041773818	0.077284757	0.88	0.6	1	Normal	CD82	coding	non_TFs
0.031035444	0.326847925	0.96	0.76	1	Normal	CDAN1	coding	non_TFs
0.03971489	0.378321103	1	1	1	Normal	CDC123	coding	non_TFs
0.006217881	0.136710284	1	0.88	1	Normal	CDC14A	coding	non_TFs
0.044312188	0.559035035	0.56	0.28	1	Normal	CDC20	coding	non_TFs
0.004083714	0.487060911	1	1	1	Normal	CDC37L1	coding	non_TFs
0.026766591	-0.81633484	0.8	0.92	1	Decrease	CDC37L1-DT	non_coding	non_TFs
0.037884245	0.415301709	1	0.96	1	Normal	CDC40	coding	non_TFs
0.000788806	0.890112602	1	0.96	1	Normal	CDC42SE1	coding	non_TFs
0.028338036	0.410564023	1	0.92	1	Normal	CDC7	coding	non_TFs
0.001658725	0.510413112	0.76	0.4	1	Normal	CDCA5	coding	non_TFs
0.045663178	0.524374358	1	1	1	Normal	CDH11	coding	non_TFs
0.017771885	1.066306826	0.92	0.8	1	Normal	CDK4	coding	non_TFs
0.03050507	0.285550468	0.96	0.96	1	Normal	CDKL1	coding	non_TFs
0.031262423	0.675124737	1	0.96	1	Normal	CDKN2AIPNL	coding	non_TFs
0.006920835	0.654991831	0.96	0.76	1	Normal	CDKN3	coding	non_TFs
0.041218247	0.029205267	0.16	0	1	Normal	CDX4	coding	TFs
0.018858882	0.605554817	1	0.84	1	Normal	CEACAM21	coding	non_TFs
0.006599633	-0.7839354	1	1	1	Decrease	CEBPB	coding	TFs
0.0477844	0.066086629	1	0.88	1	Normal	CECR2	coding	non_TFs
0.020857025	0.078511751	0.2	0	1	Normal	CECR3	non_coding	non_TFs
0.037879636	0.415541673	1	0.92	1	Normal	CECR7	non_coding	non_TFs
0.018046881	0.138875774	0.4	0.12	1	Normal	CELA1	coding	non_TFs
0.020410877	0.51266547	0.68	0.48	1	Normal	CENPM	coding	non_TFs
0.019732216	0.118122378	0.48	0.16	1	Normal	CENPS-CORT	coding	non_TFs
0.005409291	0.351555685	0.84	0.52	1	Normal	CENPT	coding	TFs
0.022476331	0.281777712	0.92	0.64	1	Normal	CENPU	coding	non_TFs
0.017961884	0.17000735	0.6	0.2	1	Normal	CENPV	coding	non_TFs
0.010429997	0.142955163	1	0.92	1	Normal	CEP112	coding	non_TFs
0.013733404	0.08260489	1	1	1	Normal	CEP128	coding	non_TFs
0.006598333	0.325762542	1	0.92	1	Normal	CEP135	coding	non_TFs
0.006996808	0.235454919	1	0.96	1	Normal	CEP162	coding	non_TFs
0.015213351	0.039623493	0.88	0.6	1	Normal	CEP170P1	non_coding	non_TFs
0.016130322	0.31516943	1	0.96	1	Normal	CEP83	coding	non_TFs
0.006210434	0.489299249	1	0.84	1	Normal	CEP85	coding	non_TFs
0.002876862	0.63252328	0.84	0.44	1	Normal	CFAP298	coding	non_TFs
0.01194022	0.135278925	0.8	0.52	1	Normal	CFAP74	coding	non_TFs
0.017004619	0.513534082	1	0.92	1	Normal	CFAP97	coding	non_TFs
0.041218247	-0.039624488	0	0.16	1	Decrease	CFHR2	coding	non_TFs
0.020898571	0.138853402	0.8	0.68	1	Normal	CFI	coding	non_TFs
0.047164777	0.072294743	0.92	0.72	1	Normal	CGAS	coding	non_TFs
0.037409887	0.964175995	0.8	0.56	1	Normal	CHCHD2P9	non_coding	non_TFs
0.024402605	0.498248296	1	0.96	1	Normal	CHD1	coding	non_TFs
0.005865543	0.635503019	1	0.96	1	Normal	CHD2	coding	non_TFs
0.021984445	0.277859322	1	0.8	1	Normal	CHEK1	coding	non_TFs
0.000505792	0.35353572	1	0.52	1	Normal	CHMP4C	coding	non_TFs
0.041218247	0.03495381	0.16	0	1	Normal	CHRNA1	coding	non_TFs
0.039826139	0.220299458	0.76	0.48	1	Normal	CHROMR	non_coding	non_TFs
0.031892508	0.066345918	0.76	0.44	1	Normal	CHST8	coding	non_TFs
0.047108327	0.078587259	0.76	0.44	1	Normal	CIITA	coding	non_TFs
0.02600611	0.280576916	0.88	0.8	1	Normal	CIP2A	coding	non_TFs
0.028129475	0.138181104	0.92	0.8	1	Normal	CKMT2-AS1	non_coding	non_TFs
0.018057135	0.279741939	0.64	0.36	1	Normal	CLCN2	coding	non_TFs
0.041218247	0.052091916	0.16	0	1	Normal	CLEC18C	coding	non_TFs
0.016555763	0.238173137	0.72	0.48	1	Normal	CLEC20A	coding	non_TFs
0.042773146	0.142868557	0.8	0.6	1	Normal	CLIC2	coding	non_TFs
0.037884245	0.247131799	1	0.96	1	Normal	CLIP4	coding	non_TFs
0.014494892	0.458397456	1	0.96	1	Normal	CLMP	coding	non_TFs
0.041218247	0.016448169	0.16	0	1	Normal	CLN8	coding	non_TFs
0.005145466	0.322578001	0.28	0	1	Normal	CLPS	coding	non_TFs
0.039576767	0.291845478	0.24	0.04	1	Normal	CLRN2	coding	non_TFs
0.045663178	-0.398815492	1	1	1	Decrease	CLSTN1	coding	non_TFs
0.044617455	0.399183993	0.96	0.96	1	Normal	CLTC	coding	non_TFs
0.005201562	0.423301076	1	0.88	1	Normal	CMBL	coding	non_TFs
0.034437563	0.146360091	1	1	1	Normal	CMSS1	coding	non_TFs
0.010046841	0.261230713	0.52	0.16	1	Normal	CMTM2	coding	non_TFs
0.036125876	0.287622758	1	1	1	Normal	CMTM8	coding	non_TFs
0.031262423	-0.552866037	1	0.96	1	Decrease	CMTR2	coding	non_TFs
0.022694511	0.186032614	0.8	0.56	1	Normal	CNBD2	coding	non_TFs
0.047805795	0.254307413	1	1	1	Normal	CNNM2	coding	non_TFs
0.006495919	0.04260167	0.36	0.04	1	Normal	CNNM3	coding	non_TFs
0.036121408	0.625375647	1	0.92	1	Normal	CNPY3	coding	non_TFs
0.017350449	0.562533637	0.76	0.4	1	Normal	CNTD2	coding	non_TFs
0.022612634	0.0625062	0.28	0.04	1	Normal	CNTNAP3P1	non_coding	non_TFs
0.041218247	0.03800854	0.16	0	1	Normal	CNTNAP3P5	non_coding	non_TFs
0.0058608	0.298639334	1	0.88	1	Normal	CNTRL	coding	non_TFs
0.004881288	0.46890724	0.96	0.84	1	Normal	COG2	coding	non_TFs
0.031262423	0.301017323	1	1	1	Normal	COG5	coding	non_TFs
0.033676511	0.092557253	0.36	0.12	1	Normal	COG8	coding	non_TFs
0.021166809	0.215698342	0.76	0.52	1	Normal	COL17A1	coding	non_TFs
0.026766591	0.028327128	0.96	0.76	1	Normal	COL4A5	coding	non_TFs
0.004901861	-0.831103865	1	1	1	Decrease	COL6A3	coding	non_TFs
0.012236112	0.025263512	0.52	0.16	1	Normal	COL6A5	coding	non_TFs
0.015807732	0.058452519	0.52	0.16	1	Normal	COL9A3	coding	non_TFs
0.031262423	-0.554105123	1	1	1	Decrease	COLEC11	coding	non_TFs
0.038626654	0.065292694	0.96	0.8	1	Normal	COLEC12	coding	non_TFs
0.006222848	0.323426928	1	1	1	Normal	COMMD10	coding	non_TFs
0.025659427	0.722300926	1	0.96	1	Normal	COMMD9	coding	non_TFs
0.024402605	0.344770625	1	0.96	1	Normal	COP1	coding	non_TFs
0.00535314	0.131703405	0.96	0.88	1	Normal	COPG2	coding	non_TFs
0.012963944	0.670554833	1	0.8	1	Normal	COPS5	coding	non_TFs
0.010429997	0.052351954	1	0.92	1	Normal	CORIN	coding	non_TFs
0.005032379	0.225644533	0.36	0.04	1	Normal	COX4I2	coding	non_TFs
0.024402605	0.088919624	1	1	1	Normal	CPEB3	coding	non_TFs
0.037884245	0.192134635	1	1	1	Normal	CPLANE1	coding	non_TFs
0.028341833	-0.583326426	1	1	1	Decrease	CPM	coding	non_TFs
0.047805795	0.522019547	1	0.96	1	Normal	CPNE3	coding	non_TFs
0.019893951	0.319212426	1	1	1	Normal	CPNE8	coding	non_TFs
0.020774935	0.162318603	0.92	0.8	1	Normal	CR381653.1	non_coding	non_TFs
0.009120464	0.090010917	0.92	0.72	1	Normal	CR381670.2	non_coding	non_TFs
0.036125876	0.212502711	1	0.96	1	Normal	CREB5	coding	TFs
0.025659427	-0.497322196	1	1	1	Decrease	CREG1	coding	non_TFs
0.032817127	0.34283518	1	0.96	1	Normal	CRIM1	coding	non_TFs
0.037729303	0.065592031	0.68	0.36	1	Normal	CRISPLD1	coding	non_TFs
0.000788806	-0.971257134	1	1	1	Decrease	CRISPLD2	coding	non_TFs
0.017829531	0.176454597	1	0.76	1	Normal	CRLF3	coding	non_TFs
0.020857025	-0.780133315	0	0.2	1	Decrease	CRP	coding	non_TFs
0.047805795	0.063012467	1	0.96	1	Normal	CRPPA	coding	non_TFs
0.022045021	0.528385647	1	0.92	1	Normal	CRTAP	coding	non_TFs
0.009861707	0.319767724	1	0.92	1	Normal	CRTC3	coding	non_TFs
0.015619491	0.088468733	0.96	0.8	1	Normal	CRTC3-AS1	non_coding	non_TFs
0.034394654	0.093161334	0.6	0.28	1	Normal	CRYM-AS1	non_coding	non_TFs
0.008304768	0.400455641	1	0.84	1	Normal	CSAD	coding	non_TFs
0.042766749	0.11391853	0.24	0.04	1	Normal	CSE1L-AS1	non_coding	non_TFs
0.016130322	0.436792913	1	0.96	1	Normal	CSGALNACT2	coding	non_TFs
0.041218247	0.047280168	0.16	0	1	Normal	CSHL1	coding	non_TFs
0.013733404	0.525939526	1	1	1	Normal	CSNK1A1	coding	non_TFs
0.03925204	0.166187235	0.8	0.56	1	Normal	CSNK1D	coding	non_TFs
0.032817127	0.246352837	1	1	1	Normal	CSPP1	coding	non_TFs
0.0332881	0.227286581	0.88	0.56	1	Normal	CTBS	coding	non_TFs
0.011029167	0.829991187	1	1	1	Normal	CTNNAL1	coding	non_TFs
0.004186685	0.14827953	0.4	0.04	1	Normal	CTRB2	coding	non_TFs
0.013337058	0.5192695	0.76	0.48	1	Normal	CTRC	coding	non_TFs
0.049977264	0.356694875	1	0.84	1	Normal	CTSS	coding	non_TFs
0.034173762	0.53802135	0.84	0.48	1	Normal	CTSV	coding	non_TFs
0.005032379	0.01364544	0.36	0.04	1	Normal	CU633967.1	non_coding	non_TFs
0.041522114	0.148392346	0.96	0.84	1	Normal	CUEDC1	coding	non_TFs
0.034437563	0.321675905	1	0.96	1	Normal	CUL2	coding	non_TFs
0.043602052	0.472325976	1	0.96	1	Normal	CUL3	coding	non_TFs
0.004897743	0.238764206	1	0.88	1	Normal	CUL9	coding	non_TFs
0.016079346	0.398553518	0.96	0.84	1	Normal	CWF19L1	coding	non_TFs
0.000227213	0.063238563	1	0.56	1	Normal	CXCL13	coding	non_TFs
0.01851138	-0.371771997	0.08	0.36	1	Decrease	CXCL5	coding	non_TFs
0.003266199	0.323084709	0.92	0.68	1	Normal	CYBRD1	coding	non_TFs
0.011544544	0.131889411	0.96	0.76	1	Normal	CYFIP2	coding	non_TFs
0.006217881	0.46024863	1	0.88	1	Normal	CYLD	coding	non_TFs
0.041033187	0.003991219	0.96	0.68	1	Normal	CYP1B1-AS1	non_coding	non_TFs
0.041218247	-0.079304424	0	0.16	1	Decrease	CYP2A13	coding	non_TFs
0.036013728	0.287233085	0.32	0.08	1	Normal	CYP2D8P	non_coding	non_TFs
0.043818308	0.029977145	0.52	0.28	1	Normal	CYP39A1	coding	non_TFs
0.043558909	0.068203672	0.72	0.4	1	Normal	CYP46A1	coding	non_TFs
0.043204067	0.062246281	0.4	0.16	1	Normal	CYP4A22-AS1	non_coding	non_TFs
0.034545683	0.02080557	0.64	0.28	1	Normal	CYP4B1	coding	non_TFs
0.026562023	0.274801749	0.72	0.44	1	Normal	CYP4V2	coding	non_TFs
0.029125796	0.212797169	0.84	0.76	1	Normal	CYREN	coding	non_TFs
0.006599633	0.388396093	1	0.96	1	Normal	CYSTM1	coding	non_TFs
0.00741532	0.420937792	1	1	1	Normal	CYTH1	coding	non_TFs
0.001367282	0.50937206	1	1	1	Normal	DAAM1	coding	non_TFs
0.046468673	0.165786558	0.64	0.36	1	Normal	DACT2	coding	non_TFs
0.047805795	0.155678423	1	1	1	Normal	DANT2	non_coding	non_TFs
0.048795939	0.068122071	0.64	0.36	1	Normal	DAPP1	coding	non_TFs
0.011029167	-0.48072708	1	1	1	Decrease	DBI	coding	non_TFs
0.007416102	0.467507936	0.76	0.36	1	Normal	DCAF11	coding	non_TFs
0.041620063	0.680923333	1	0.96	1	Normal	DCBLD2	coding	non_TFs
0.041466271	0.011403687	0.84	0.48	1	Normal	DCDC2C	coding	non_TFs
0.028265931	0.253864812	0.96	0.84	1	Normal	DCPS	coding	non_TFs
0.008058478	0.080494011	0.68	0.2	1	Normal	DCST2	coding	non_TFs
0.007394739	0.31385809	0.96	0.64	1	Normal	DCTN1	coding	non_TFs
0.047752312	0.269842623	1	0.84	1	Normal	DCUN1D2	coding	non_TFs
0.004589512	0.919141752	0.56	0.16	1	Normal	DCXR-DT	non_coding	non_TFs
0.04020164	0.376881724	0.76	0.6	1	Normal	DDIT3	coding	TFs
0.047800446	0.506114676	1	0.92	1	Normal	DDR1	coding	non_TFs
0.009960422	0.163091681	0.4	0.08	1	Normal	DDX12P	non_coding	non_TFs
0.023196181	0.347594027	1	0.92	1	Normal	DDX31	coding	non_TFs
0.032817127	0.315969399	1	1	1	Normal	DDX5	coding	non_TFs
0.003185635	0.503781225	1	1	1	Normal	DDX58	coding	non_TFs
0.023199487	0.474253978	1	1	1	Normal	DDX6	coding	non_TFs
0.028341833	0.407304124	1	1	1	Normal	DENND10	coding	non_TFs
0.009322868	0.112910424	1	1	1	Normal	DENND1B	coding	non_TFs
0.032817127	0.400481892	1	1	1	Normal	DENND4A	coding	non_TFs
0.022048211	0.505951828	1	1	1	Normal	DENND5B	coding	non_TFs
0.041620063	0.313423526	1	1	1	Normal	DERA	coding	non_TFs
0.003836488	1.201792182	1	0.88	1	Normal	DGCR6L	coding	non_TFs
0.029771347	0.193794342	1	0.96	1	Normal	DGLUCY	coding	non_TFs
0.031624731	0.424165238	0.92	0.6	1	Normal	DHRS2	coding	non_TFs
0.025659427	0.443037506	1	0.96	1	Normal	DHX29	coding	non_TFs
0.041620063	0.356816799	1	1	1	Normal	DHX32	coding	non_TFs
0.023196181	0.231048268	1	0.92	1	Normal	DHX8	coding	non_TFs
0.024479576	0.294334822	0.28	0.04	1	Normal	DHX9P1	non_coding	non_TFs
0.03786581	0.256853293	1	0.88	1	Normal	DIAPH1	coding	non_TFs
0.019251535	0.130315776	0.88	0.52	1	Normal	DICER1-AS1	non_coding	non_TFs
0.037884245	0.312473547	1	1	1	Normal	DIDO1	coding	non_TFs
0.036125876	0.11381474	1	0.96	1	Normal	DISC1	coding	non_TFs
0.045663178	-0.487600034	1	1	1	Decrease	DKC1	coding	non_TFs
0.006599633	-0.564006943	1	1	1	Decrease	DKK3	coding	non_TFs
0.041218247	0.212231366	0.16	0	1	Normal	DKK4	coding	non_TFs
0.036125876	0.306534549	1	0.96	1	Normal	DLG5	coding	non_TFs
0.006782319	-0.950018697	0.88	0.96	1	Decrease	DLK1	coding	non_TFs
0.040952192	0.039021923	0.48	0.24	1	Normal	DMBT1	coding	non_TFs
0.001863848	0.054702471	0.72	0.28	1	Normal	DMC1	coding	non_TFs
0.001893873	0.379565424	0.76	0.28	1	Normal	DMPK	coding	non_TFs
0.017925777	0.419987082	1	1	1	Normal	DMTF1	coding	TFs
0.023094522	0.182548133	0.68	0.44	1	Normal	DMTN	coding	non_TFs
0.011029167	0.296797447	1	0.96	1	Normal	DMXL1	coding	non_TFs
0.024402605	0.109252754	1	1	1	Normal	DNAH14	coding	non_TFs
0.00166646	0.686796054	1	0.84	1	Normal	DNAJB11	coding	non_TFs
0.049743812	0.005937038	0.4	0.12	1	Normal	DNAJB4	coding	non_TFs
0.000682999	0.332946564	1	0.84	1	Normal	DNAJC11	coding	non_TFs
0.027887418	0.179595999	0.88	0.76	1	Normal	DNAJC12	coding	non_TFs
0.015290918	0.327663937	1	0.92	1	Normal	DNAJC2	coding	non_TFs
0.023199487	0.19013658	1	0.96	1	Normal	DNAJC24	coding	non_TFs
0.010724923	0.566654411	0.96	0.96	1	Normal	DNAJC27	coding	non_TFs
0.029755645	1.049579344	1	0.88	1	Normal	DNAJC30	coding	non_TFs
0.007856148	0.617222318	1	0.96	1	Normal	DNAJC7	coding	non_TFs
0.001447496	0.472177682	0.96	0.64	1	Normal	DNAJC9	coding	non_TFs
0.046171466	0.096947701	0.24	0.04	1	Normal	DNASE1L1	coding	non_TFs
0.030902878	0.155404804	0.28	0.04	1	Normal	DNASE1L2	coding	non_TFs
0.00383988	0.511041184	1	0.96	1	Normal	DNM1L	coding	non_TFs
0.012005538	0.208255974	0.56	0.2	1	Normal	DOC2A	coding	non_TFs
0.007856148	0.53789346	1	1	1	Normal	DOCK10	coding	non_TFs
0.019893951	0.619161947	1	1	1	Normal	DOK5	coding	non_TFs
0.040734797	0.122848791	0.36	0.12	1	Normal	DOK7	coding	non_TFs
0.013731137	0.59159286	1	0.92	1	Normal	DOT1L	coding	TFs
0.002634864	0.469457639	0.68	0.32	1	Normal	DPH1	coding	non_TFs
0.021984445	0.392083636	1	0.8	1	Normal	DPH5	coding	non_TFs
0.011656686	0.157893862	1	0.96	1	Normal	DPH6	coding	non_TFs
0.017004619	0.125198087	1	0.92	1	Normal	DPH6-DT	non_coding	non_TFs
0.022035453	0.658431049	1	0.88	1	Normal	DPM1	coding	non_TFs
0.044338022	0.094674767	0.88	0.56	1	Normal	DPP3	coding	non_TFs
0.026469092	0.612816925	0.64	0.36	1	Normal	DPPA3	coding	non_TFs
0.010439924	0.299851166	0.24	0	1	Normal	DPRX	coding	TFs
0.03971489	0.291915768	1	0.96	1	Normal	DPY19L1	coding	non_TFs
0.010799254	0.127205059	0.96	0.68	1	Normal	DPY19L2P3	non_coding	non_TFs
0.013724338	0.544461701	1	0.88	1	Normal	DRG2	coding	non_TFs
0.041228094	0.032471395	0.32	0.08	1	Normal	DSG1	coding	non_TFs
0.043602052	0.288611354	1	1	1	Normal	DTNA	coding	non_TFs
0.036125876	0.6742599	1	0.96	1	Normal	DTYMK	coding	non_TFs
0.03971489	0.247888974	1	0.96	1	Normal	DUBR	non_coding	non_TFs
0.001784961	-1.547138904	1	1	1	Decrease	DUOX2	coding	non_TFs
0.038397716	0.139391634	0.96	0.72	1	Normal	DUS2	coding	non_TFs
0.016120121	0.636400581	1	0.88	1	Normal	DUSP14	coding	non_TFs
0.015297946	0.086424504	0.64	0.24	1	Normal	DUSP15	coding	non_TFs
0.028341833	-0.767120927	1	1	1	Decrease	DUSP6	coding	non_TFs
0.013733404	0.38472026	1	1	1	Normal	DUXAP8	non_coding	non_TFs
0.008320309	0.611591707	1	1	1	Normal	DYNC1H1	coding	non_TFs
0.045663178	0.143190303	1	1	1	Normal	DYNC2H1	coding	non_TFs
0.030108547	0.097709495	0.84	0.68	1	Normal	EBF3	coding	TFs
0.020857025	0.577619917	0.2	0	1	Normal	EBLN1	coding	non_TFs
0.011656686	0.398358379	1	1	1	Normal	ECHDC1	coding	non_TFs
0.005864357	0.653725313	1	0.92	1	Normal	ECHDC2	coding	non_TFs
0.017925777	0.362992837	1	0.96	1	Normal	EEF1AKMT1	coding	non_TFs
0.007764187	0.207609187	0.88	0.6	1	Normal	EEF1AKMT2	coding	non_TFs
0.018887455	-0.658619872	1	1	1	Decrease	EEF1AKNMT	coding	non_TFs
0.004891569	1.015690437	1	0.84	1	Normal	EEF1D	coding	non_TFs
0.023199487	-0.441904301	1	1	1	Decrease	EEF2	coding	non_TFs
0.02451586	0.281121033	0.84	0.52	1	Normal	EFCAB12	coding	non_TFs
0.036125876	0.279446158	1	1	1	Normal	EFCAB2	coding	non_TFs
0.004901861	0.339729259	1	1	1	Normal	EFL1	coding	non_TFs
0.043602052	-0.79929381	1	1	1	Decrease	EGR1	coding	TFs
0.025659427	0.601035003	1	0.96	1	Normal	EIF2AK3	coding	non_TFs
0.001662162	0.889084469	1	0.8	1	Normal	EIF3L	coding	non_TFs
0.005933378	0.264563298	0.8	0.52	1	Normal	EIF4B	coding	non_TFs
0.041600469	0.722415894	1	0.88	1	Normal	EIF4G2	coding	non_TFs
0.019893951	0.47115926	1	1	1	Normal	EIF5	coding	non_TFs
0.045663178	0.332595017	1	0.96	1	Normal	EIF5A2	coding	non_TFs
0.04769884	1.003926223	0.96	0.84	1	Normal	EIF6	coding	non_TFs
0.02157479	-0.142219182	0.16	0.44	1	Decrease	ELDR	non_coding	non_TFs
0.01231568	0.463696747	1	1	1	Normal	ELF1	coding	TFs
0.047805795	0.337718971	1	1	1	Normal	ELF2	coding	TFs
0.03971489	-0.523178806	1	1	1	Decrease	ELK1	coding	TFs
0.023199487	0.120043601	1	1	1	Normal	ELMO1	coding	non_TFs
0.002169834	0.22724196	1	0.88	1	Normal	ELOA-AS1	non_coding	non_TFs
0.022894545	-0.921883387	0.56	0.72	1	Decrease	ELOCP2	non_coding	non_TFs
0.005145466	0.271733711	0.28	0	1	Normal	ELOVL3	coding	non_TFs
0.00247121	0.073470015	1	1	1	Normal	ELP4	coding	non_TFs
0.019893951	0.270527345	1	1	1	Normal	EMC2	coding	non_TFs
0.008808853	0.407580996	1	1	1	Normal	EML4	coding	non_TFs
0.031258366	0.211774296	1	0.92	1	Normal	EMSY	coding	non_TFs
0.019251535	0.672451244	0.84	0.56	1	Normal	EMX2	coding	TFs
0.045663178	0.46368292	1	1	1	Normal	ENOSF1	coding	non_TFs
0.045655843	0.686497207	0.28	0.08	1	Normal	ENPP7P12	non_coding	non_TFs
0.022048211	0.40109893	1	1	1	Normal	EP300	coding	non_TFs
0.04079697	0.276355304	0.8	0.6	1	Normal	EP300-AS1	non_coding	non_TFs
0.043602052	0.090206245	1	1	1	Normal	EPB41L4A	coding	non_TFs
0.047805795	0.189816539	1	1	1	Normal	EPB41L5	coding	non_TFs
0.009572458	0.322450447	0.96	0.88	1	Normal	EPHA1-AS1	non_coding	non_TFs
0.036000792	0.297924177	0.76	0.4	1	Normal	EPHA5-AS1	non_coding	non_TFs
0.019893951	0.088672007	1	1	1	Normal	EPHA6	coding	non_TFs
0.045663178	-0.31180102	1	0.96	1	Decrease	EPM2AIP1	coding	non_TFs
0.009863477	0.3236286	1	0.96	1	Normal	EPN2	coding	non_TFs
0.039710137	0.193318641	1	0.92	1	Normal	EPS15L1	coding	non_TFs
0.004613992	0.600533316	1	1	1	Normal	EPS8	coding	non_TFs
0.020943882	0.562203199	1	0.92	1	Normal	ERAP1	coding	non_TFs
0.031262423	0.260781809	1	0.96	1	Normal	ERCC8	coding	non_TFs
0.01231568	0.231921119	1	0.96	1	Normal	ERI1	coding	non_TFs
0.015681936	0.219507885	0.96	0.88	1	Normal	ERI2	coding	non_TFs
0.020934653	0.291508417	1	0.88	1	Normal	ERO1B	coding	non_TFs
0.019565171	1.139476113	0.84	0.6	1	Normal	ERVE-1	non_coding	non_TFs
0.007856148	0.435632579	1	1	1	Normal	ESCO1	coding	non_TFs
0.026720427	0.28734878	0.8	0.48	1	Normal	ESRRA	coding	TFs
0.001978833	0.092123455	0.8	0.32	1	Normal	ESYT3	coding	non_TFs
0.002634566	0.583266345	1	0.96	1	Normal	ETFA	coding	non_TFs
0.022045021	0.379245345	1	0.92	1	Normal	ETFBKMT	coding	non_TFs
0.033919237	0.044764315	0.92	0.72	1	Normal	ETV1	coding	TFs
0.010431843	0.6075375	1	0.96	1	Normal	ETV6	coding	TFs
0.038587021	0.185031528	0.48	0.2	1	Normal	EXOC5P1	non_coding	non_TFs
0.018887455	0.408439539	1	0.96	1	Normal	EXOSC7	coding	non_TFs
0.029771347	0.788716798	1	1	1	Normal	EXT1	coding	non_TFs
0.03971489	0.453425007	1	0.96	1	Normal	EXTL2	coding	non_TFs
0.017914767	0.358546718	1	0.88	1	Normal	EZH1	coding	non_TFs
0.026971854	-0.478731594	1	0.96	1	Decrease	F11R	coding	non_TFs
0.019893951	0.224637961	1	1	1	Normal	FAF1	coding	non_TFs
0.03442025	0.675345999	1	0.88	1	Normal	FAHD2A	coding	non_TFs
0.039208238	0.08573988	0.56	0.32	1	Normal	FAM107A	coding	non_TFs
0.003601281	0.17751368	1	0.84	1	Normal	FAM13C	coding	non_TFs
0.0145987	0.08538356	0.92	0.6	1	Normal	FAM156A	coding	non_TFs
0.018545726	0.097555956	0.92	0.72	1	Normal	FAM157A	non_coding	non_TFs
0.032817127	-0.738126343	1	1	1	Decrease	FAM162A	coding	non_TFs
0.041218247	0.134822093	0.16	0	1	Normal	FAM162B	coding	non_TFs
0.002805103	0.428741094	1	0.88	1	Normal	FAM169A	coding	non_TFs
0.019052778	0.098814149	0.92	0.6	1	Normal	FAM169B	coding	non_TFs
0.039829459	0.063017249	0.72	0.48	1	Normal	FAM178B	coding	non_TFs
0.00231717	0.281232083	1	1	1	Normal	FAM214A	coding	non_TFs
0.0477844	0.453160009	0.96	0.92	1	Normal	FAM217B	coding	non_TFs
0.003890439	0.149945451	0.96	0.6	1	Normal	FAM227A	coding	non_TFs
0.002321793	0.826870808	0.6	0.2	1	Normal	FAM241B	coding	non_TFs
0.030902878	0.036289657	0.04	0.28	1	Normal	FAM242B	non_coding	non_TFs
0.008808853	0.447306978	1	1	1	Normal	FAM49B	coding	non_TFs
0.038382775	0.066194816	0.4	0.16	1	Normal	FAM66B	non_coding	non_TFs
0.014838016	0.203707804	0.52	0.16	1	Normal	FAM87A	non_coding	non_TFs
0.041218247	0.245364335	0.16	0	1	Normal	FAM90A25P	non_coding	non_TFs
0.024402605	0.394029628	1	1	1	Normal	FAM92A	coding	non_TFs
0.0262725	0.26945564	0.96	0.88	1	Normal	FAN1	coding	non_TFs
0.047540436	0.083128602	0.84	0.6	1	Normal	FANCD2	coding	non_TFs
0.037884245	0.079072889	1	0.96	1	Normal	FAR2	coding	non_TFs
0.031262423	0.39649543	1	1	1	Normal	FARP1	coding	non_TFs
0.006684369	0.340675843	0.96	0.72	1	Normal	FBH1	coding	non_TFs
0.018887455	0.224012043	1	1	1	Normal	FBXL17	coding	non_TFs
0.038397716	0.656738247	0.96	0.72	1	Normal	FBXL19-AS1	non_coding	non_TFs
0.016130322	0.329700475	1	0.96	1	Normal	FBXL2	coding	non_TFs
0.041620063	0.367270258	1	1	1	Normal	FBXL7	coding	non_TFs
0.019893951	0.391580539	1	1	1	Normal	FBXO34	coding	non_TFs
0.005487295	0.174475584	1	0.76	1	Normal	FBXO36	coding	non_TFs
0.005233397	0.189875855	0.44	0.08	1	Normal	FBXO43	coding	non_TFs
0.041170653	0.644093525	0.88	0.48	1	Normal	FCER1G	coding	non_TFs
0.041218247	0.029812962	0.16	0	1	Normal	FCGR1CP	non_coding	non_TFs
0.001739859	0.324138309	0.4	0.04	1	Normal	FCRLB	coding	non_TFs
0.019890985	0.526356666	1	0.92	1	Normal	FERMT2	coding	non_TFs
0.017734594	0.262713834	0.28	0.04	1	Normal	FFAR2	coding	non_TFs
0.006581926	0.244707766	0.72	0.48	1	Normal	FGD1	coding	non_TFs
0.026935162	0.294791976	1	0.84	1	Normal	FGFR1	coding	non_TFs
0.013436396	-0.228782975	0.16	0.48	1	Decrease	FGFR3	coding	non_TFs
0.047805795	0.074930253	1	1	1	Normal	FGGY	coding	non_TFs
0.037884245	0.199990559	1	1	1	Normal	FHIT	coding	non_TFs
0.045663178	0.532484425	1	1	1	Normal	FHOD3	coding	non_TFs
0.016127772	0.292992661	1	0.92	1	Normal	FIGN	coding	non_TFs
0.006996808	-1.052609921	1	1	1	Decrease	FJX1	coding	non_TFs
0.002465273	0.38320881	1	0.84	1	Normal	FLVCR2	coding	non_TFs
0.023199487	0.484070925	1	1	1	Normal	FNDC3A	coding	non_TFs
0.032918225	-0.901235002	0.8	0.8	1	Decrease	FOXG1	coding	TFs
0.041218247	0.009854845	0.16	0	1	Normal	FP475955.1	non_coding	non_TFs
0.045663178	0.158725962	1	0.96	1	Normal	FRG1HP	non_coding	non_TFs
0.043602052	0.128324345	1	0.96	1	Normal	FRMD3	coding	non_TFs
0.020946958	0.379581047	1	1	1	Normal	FRMD4B	coding	non_TFs
0.024402605	-0.748290912	1	1	1	Decrease	FST	coding	non_TFs
0.006996808	1.699413481	1	0.96	1	Normal	FTH1	coding	non_TFs
0.001115385	1.027641919	1	1	1	Normal	FTL	coding	non_TFs
0.01231568	0.837684098	1	0.96	1	Normal	FTLP3	non_coding	non_TFs
0.020411512	0.190147706	0.96	0.96	1	Normal	FUT10	coding	non_TFs
0.028341833	-0.79857286	1	1	1	Decrease	FUT11	coding	non_TFs
0.02960852	0.033680424	0.76	0.48	1	Normal	FUT9	coding	non_TFs
0.006222848	0.416515431	1	1	1	Normal	FYN	coding	non_TFs
0.041615164	0.140826256	1	0.92	1	Normal	GAB1	coding	non_TFs
0.049042953	0.32469323	0.44	0.2	1	Normal	GACAT2	non_coding	non_TFs
0.001589539	0.513239417	0.72	0.32	1	Normal	GAGE10	coding	non_TFs
0.041218247	-0.087848637	0	0.16	1	Decrease	GAGE13	coding	non_TFs
0.046280918	0.510730287	0.84	0.68	1	Normal	GALK1	coding	non_TFs
0.048083717	0.78878634	0.48	0.2	1	Normal	GAPDHP74	non_coding	non_TFs
0.013899638	0.154922792	0.76	0.4	1	Normal	GAS8	coding	non_TFs
0.009828108	0.600450939	0.92	0.88	1	Normal	GATD1	coding	non_TFs
0.009476154	0.287678193	0.8	0.44	1	Normal	GBP1P1	non_coding	non_TFs
0.017870754	0.515653684	1	0.8	1	Normal	GBP3	coding	non_TFs
0.026898486	0.167054624	0.96	0.84	1	Normal	GCH1	coding	non_TFs
0.001115385	-0.634646659	1	1	1	Decrease	GCNA	coding	non_TFs
0.010439924	0.108517296	0.24	0	1	Normal	GCSAM	coding	non_TFs
0.01231568	0.091647439	0.96	1	1	Normal	GDAP1	coding	non_TFs
0.002242946	0.33042202	0.96	0.96	1	Normal	GDAP2	coding	non_TFs
0.019790245	0.652240512	1	0.76	1	Normal	GEM	coding	non_TFs
0.014492534	0.396842837	1	0.92	1	Normal	GFM2	coding	non_TFs
0.023199487	0.289030165	1	1	1	Normal	GIGYF2	coding	non_TFs
0.010668335	0.124003633	0.8	0.48	1	Normal	GIT2	coding	non_TFs
0.045559265	-1.065225639	0.84	0.96	1	Decrease	GJA5	coding	non_TFs
0.004008685	1.180937446	0.88	0.6	1	Normal	GLMP	coding	TFs
0.018887455	0.349767294	1	1	1	Normal	GLRX3	coding	non_TFs
0.003171056	0.361320762	1	0.8	1	Normal	GMPR	coding	non_TFs
0.025929108	0.04035532	0.92	0.6	1	Normal	GNA14	coding	non_TFs
0.020857025	0.202587907	0.2	0	1	Normal	GNB3	coding	non_TFs
0.031262423	0.407856976	1	1	1	Normal	GNPTAB	coding	non_TFs
0.047800446	0.747053545	1	0.92	1	Normal	GNPTG	coding	non_TFs
0.002015439	0.791686968	0.84	0.48	1	Normal	GNRH1	coding	non_TFs
0.014447749	0.193586396	1	0.8	1	Normal	GOLGA2P10	non_coding	non_TFs
0.035938227	0.22400696	0.56	0.28	1	Normal	GOLGA6L4	coding	non_TFs
0.012825118	0.810482103	1	0.68	1	Normal	GOLGA7	coding	non_TFs
0.019246884	0.062778788	0.28	0.04	1	Normal	GOLGA8IP	non_coding	non_TFs
0.029567529	0.128830587	0.72	0.48	1	Normal	GOLGA8M	coding	non_TFs
0.029476588	0.05455729	0.64	0.28	1	Normal	GORAB-AS1	non_coding	non_TFs
0.020946958	0.443475136	1	1	1	Normal	GPATCH8	coding	non_TFs
0.041620063	0.066063004	1	1	1	Normal	GPC5	coding	non_TFs
0.03971489	0.573361973	1	0.96	1	Normal	GPCPD1	coding	non_TFs
0.031262423	0.151142075	1	1	1	Normal	GPD2	coding	non_TFs
0.018887455	0.203344594	1	1	1	Normal	GPHN	coding	non_TFs
0.035424769	0.225301231	0.52	0.28	1	Normal	GPR132	coding	non_TFs
0.002794575	0.320974689	1	0.8	1	Normal	GPR143	coding	non_TFs
0.03318188	0.299221131	0.76	0.36	1	Normal	GPR153	coding	non_TFs
0.002084374	0.291191455	0.96	0.8	1	Normal	GPR156	coding	non_TFs
0.014973014	0.117175601	0.32	0.04	1	Normal	GPR158-AS1	non_coding	non_TFs
0.014717172	0.166374627	0.52	0.2	1	Normal	GPR35	coding	non_TFs
0.011418998	0.456777145	0.52	0.2	1	Normal	GPR85	coding	non_TFs
0.028129475	0.392837338	0.92	0.8	1	Normal	GPRC5D-AS1	non_coding	non_TFs
0.03532659	0.090785942	0.84	0.56	1	Normal	GPRC6A	coding	non_TFs
0.041218247	-0.072655923	0	0.16	1	Decrease	GPT	coding	non_TFs
0.006222848	-0.766050233	1	1	1	Decrease	GPT2	coding	non_TFs
0.007850198	0.795061446	0.96	0.92	1	Normal	GPX7	coding	non_TFs
0.013733404	0.442904904	1	1	1	Normal	GRB14	coding	non_TFs
0.047957855	0.09280431	0.72	0.4	1	Normal	GRHL1	coding	TFs
0.028341833	0.307170491	1	1	1	Normal	GRIP1	coding	non_TFs
0.037884245	-0.290053321	1	1	1	Decrease	GRSF1	coding	non_TFs
0.011654679	0.324291385	1	0.92	1	Normal	GSAP	coding	non_TFs
0.041600469	0.314852358	0.96	0.92	1	Normal	GSDME	coding	non_TFs
0.011656686	0.522010725	1	1	1	Normal	GSTA4	coding	non_TFs
0.003766871	0.146267461	0.92	0.56	1	Normal	GSTM2	coding	non_TFs
0.032812935	0.763178612	1	0.92	1	Normal	GSTM4	coding	non_TFs
0.035885638	0.172299679	0.8	0.52	1	Normal	GSTO2	coding	non_TFs
0.008696206	1.147922204	0.84	0.52	1	Normal	GSTT2B	coding	non_TFs
0.041620063	0.395591437	1	1	1	Normal	GTDC1	coding	non_TFs
0.036125876	0.300151156	1	1	1	Normal	GTF2E2	coding	non_TFs
0.021869841	0.307442098	0.96	0.76	1	Normal	GTF2H2C	coding	non_TFs
0.02083938	0.259095717	1	0.76	1	Normal	GTF2IP12	non_coding	non_TFs
0.02507663	0.112639682	0.92	0.68	1	Normal	GTF2IP13	non_coding	non_TFs
0.047805795	-0.311897843	1	1	1	Decrease	GTF3C6	coding	non_TFs
0.031262423	0.312754286	1	0.96	1	Normal	GTPBP10	coding	non_TFs
0.029015837	0.061268835	0.84	0.56	1	Normal	GUCY1A1	coding	non_TFs
0.049801618	0.082510289	0.24	0.04	1	Normal	GUSBP9	non_coding	non_TFs
0.031372471	0.148326872	0.32	0.08	1	Normal	H1FX-AS1	non_coding	non_TFs
0.009263605	0.290811265	1	0.76	1	Normal	H2AFY	coding	non_TFs
0.008718134	0.25279433	0.92	0.8	1	Normal	H2AFY2	coding	non_TFs
0.022048211	0.797825534	1	1	1	Normal	H3F3A	coding	non_TFs
0.047540436	0.268841123	0.84	0.6	1	Normal	HAAO	coding	non_TFs
0.014492534	0.432048617	1	0.92	1	Normal	HACL1	coding	non_TFs
0.023199487	0.362122819	1	1	1	Normal	HADH	coding	non_TFs
0.034433235	0.483256775	1	0.92	1	Normal	HAGH	coding	non_TFs
0.019732216	0.353379081	0.48	0.16	1	Normal	HAGHL	coding	non_TFs
0.017858647	0.461056629	0.88	0.6	1	Normal	HARS2	coding	non_TFs
0.019893951	0.595962185	1	1	1	Normal	HAX1	coding	non_TFs
0.009321172	0.52836154	1	0.92	1	Normal	HBP1	coding	TFs
0.002507831	0.25121875	0.76	0.36	1	Normal	HCK	coding	non_TFs
0.007826421	0.489421871	0.96	0.84	1	Normal	HDAC3	coding	non_TFs
0.008808853	0.508062316	1	1	1	Normal	HEATR1	coding	non_TFs
0.031262423	0.309978623	1	0.96	1	Normal	HECTD1	coding	non_TFs
0.023199487	0.594624702	1	1	1	Normal	HEG1	coding	non_TFs
0.024402605	0.30054249	1	1	1	Normal	HELB	coding	non_TFs
0.023196181	0.112780749	1	0.92	1	Normal	HELLS	coding	non_TFs
0.041228094	0.061554726	0.32	0.08	1	Normal	HEPACAM2	coding	non_TFs
0.038743593	0.221851026	0.96	0.88	1	Normal	HEPHL1	coding	non_TFs
0.026971854	0.07502989	1	0.96	1	Normal	HFM1	coding	non_TFs
0.029250949	0.244278819	0.32	0.08	1	Normal	HGFAC	coding	non_TFs
0.045642392	0.510072246	1	0.88	1	Normal	HGS	coding	non_TFs
0.022519971	0.046511473	0.68	0.32	1	Normal	HHLA2	coding	non_TFs
0.024402605	0.22622191	1	1	1	Normal	HIBADH	coding	non_TFs
0.003723446	0.17531243	0.76	0.36	1	Normal	HID1	coding	non_TFs
0.032817127	0.619546707	1	0.96	1	Normal	HIF1A	coding	TFs
0.000478348	0.548162161	1	0.92	1	Normal	HINT3	coding	non_TFs
0.035424769	1.192351328	0.52	0.28	1	Normal	HIST1H1A	coding	non_TFs
0.010627171	1.861076254	0.8	0.56	1	Normal	HIST1H1D	coding	non_TFs
0.045642392	0.456674737	0.96	0.92	1	Normal	HIST1H2BD	coding	non_TFs
0.003390214	1.255696318	0.68	0.28	1	Normal	HIST1H2BH	coding	non_TFs
0.032578164	1.479016214	0.72	0.44	1	Normal	HIST3H2A	coding	non_TFs
0.043602052	0.184849087	1	0.96	1	Normal	HIVEP1	coding	TFs
0.000514464	0.494767171	1	0.96	1	Normal	HIVEP2	coding	TFs
0.018500418	0.112815365	0.56	0.24	1	Normal	HLA-DMA	coding	non_TFs
0.000594077	0.454531157	1	0.96	1	Normal	HMG20A	coding	TFs
0.014494892	1.275852492	1	0.96	1	Normal	HMGB2	coding	non_TFs
0.041620063	0.505993154	1	0.96	1	Normal	HMGCL	coding	non_TFs
0.036125876	0.581030773	1	1	1	Normal	HMGN2	coding	non_TFs
0.036125876	0.351861525	1	1	1	Normal	HMGN5	coding	non_TFs
0.041218247	0.034257666	0.16	0	1	Normal	HMX1	coding	TFs
0.028341833	-0.418739847	1	1	1	Decrease	HNRNPA0	coding	non_TFs
0.010439924	0.255597257	0.24	0	1	Normal	HNRNPA1P28	non_coding	non_TFs
0.013007467	0.391250975	1	1	1	Normal	HNRNPC	coding	non_TFs
0.002311538	0.986839672	1	0.84	1	Normal	HNRNPH3	coding	non_TFs
0.026971854	0.388580033	1	0.96	1	Normal	HOMER1	coding	non_TFs
0.010439924	0.143110267	0.24	0	1	Normal	HOXA7	coding	TFs
0.047614391	0.106843356	0.68	0.4	1	Normal	HPGD	coding	non_TFs
0.036125876	0.462165407	1	0.96	1	Normal	HS2ST1	coding	non_TFs
0.018887455	0.440071503	1	1	1	Normal	HS3ST3A1	coding	non_TFs
0.032817127	-0.545365916	1	1	1	Decrease	HSD11B1	coding	non_TFs
0.008314091	0.361375514	1	0.88	1	Normal	HSD17B11	coding	non_TFs
0.043602052	-0.535313634	1	1	1	Decrease	HSPA5	coding	non_TFs
0.041218247	0.114571287	0.16	0	1	Normal	HSPA8P11	non_coding	non_TFs
0.041218247	-0.236850441	0	0.16	1	Decrease	HSPE1P7	non_coding	non_TFs
0.021731467	0.142558525	0.72	0.52	1	Normal	HVCN1	coding	non_TFs
0.043350432	0.407267608	0.36	0.12	1	Normal	HYI-AS1	non_coding	non_TFs
0.015407907	0.340823219	0.84	0.68	1	Normal	HYKK	coding	non_TFs
0.029771347	0.613174348	1	0.96	1	Normal	IAH1	coding	non_TFs
0.009444779	0.341689083	0.96	0.72	1	Normal	IDH3A	coding	non_TFs
0.029755645	0.583278187	1	0.88	1	Normal	IDNK	coding	non_TFs
0.006360307	1.252878204	0.48	0.12	1	Normal	IER3-AS1	non_coding	non_TFs
0.025659427	0.915569116	1	1	1	Normal	IFI27	coding	non_TFs
0.024402605	0.672599526	1	1	1	Normal	IFI27L1	coding	non_TFs
0.036950791	0.680153782	0.96	0.88	1	Normal	IFI44	coding	non_TFs
0.041600469	0.201807988	1	0.88	1	Normal	IFNGR2	coding	non_TFs
0.001041164	1.105581937	1	0.92	1	Normal	IFT20	coding	non_TFs
0.000477898	1.20887678	1	0.88	1	Normal	IFT22	coding	non_TFs
0.009322868	0.28069212	1	1	1	Normal	IFT43	coding	non_TFs
0.002459345	0.474924219	0.96	0.84	1	Normal	IFT46	coding	non_TFs
0.024402605	0.415022985	1	1	1	Normal	IFT52	coding	non_TFs
0.000788806	0.607583188	1	0.96	1	Normal	IFT57	coding	non_TFs
0.047805795	0.205705294	1	1	1	Normal	IFT74	coding	non_TFs
0.043602052	0.251842223	1	1	1	Normal	IFT81	coding	non_TFs
0.003836488	0.263105246	1	0.88	1	Normal	IFT88	coding	non_TFs
0.041620063	0.345685627	1	1	1	Normal	IGBP1	coding	non_TFs
0.012436454	0.056665885	0.72	0.32	1	Normal	IGDCC3	coding	non_TFs
0.047805795	0.581324569	1	1	1	Normal	IGF1R	coding	non_TFs
0.030902878	0.059327869	0.28	0.04	1	Normal	IGFL2-AS1	non_coding	non_TFs
0.034545683	0.372204713	0.64	0.28	1	Normal	IGFLR1	coding	non_TFs
0.020857025	-0.143592543	0	0.2	1	Decrease	IGHG2	non_coding	non_TFs
0.020857025	-0.095249837	0	0.2	1	Decrease	IGHG4	non_coding	non_TFs
0.046539682	0.048508017	0.96	0.8	1	Normal	IKZF2	coding	TFs
0.049658162	0.113805597	0.8	0.56	1	Normal	IL27RA	coding	non_TFs
0.046792079	0.117472866	0.6	0.36	1	Normal	IL5RA	coding	non_TFs
0.034509706	0.128493335	0.8	0.68	1	Normal	ILDR2	coding	non_TFs
0.008817503	0.520196999	0.88	0.56	1	Normal	ILK	coding	non_TFs
0.037884245	0.471208778	1	0.96	1	Normal	ILKAP	coding	non_TFs
0.027968218	0.335475953	0.76	0.4	1	Normal	INCA1	coding	non_TFs
0.015435318	0.203305836	0.56	0.28	1	Normal	INCENP	coding	non_TFs
0.028341833	-1.028615645	0.96	1	1	Decrease	INHBB	coding	non_TFs
0.013007467	0.118076907	1	1	1	Normal	INPP5A	coding	non_TFs
0.004613992	0.579105753	1	0.96	1	Normal	INTS14	coding	non_TFs
0.034433235	0.239747	1	0.92	1	Normal	IQCE	coding	non_TFs
0.002807079	0.260855657	1	0.92	1	Normal	IRAK1BP1	coding	non_TFs
0.029767421	0.437087693	1	0.92	1	Normal	IRAK4	coding	non_TFs
0.03280036	1.030987021	1	0.88	1	Normal	ISG15	coding	non_TFs
0.036125876	0.475839054	1	1	1	Normal	ISOC1	coding	non_TFs
0.037884245	0.195443297	1	1	1	Normal	ITFG1	coding	non_TFs
0.036216314	0.077661533	0.84	0.64	1	Normal	ITGA11	coding	non_TFs
0.034286155	0.064458284	1	0.76	1	Normal	ITGA9-AS1	non_coding	non_TFs
0.029771347	0.252354555	1	1	1	Normal	ITPR2	coding	non_TFs
0.029301411	0.233306477	0.92	0.72	1	Normal	ITPRIP	coding	non_TFs
0.002991247	0.195689445	1	1	1	Normal	JADE3	coding	non_TFs
0.014494892	0.599179842	1	0.96	1	Normal	JAK2	coding	non_TFs
0.017925777	0.552966252	1	1	1	Normal	JMJD1C	coding	non_TFs
0.020946958	-0.53199757	1	1	1	Decrease	JPT2	coding	non_TFs
0.033692075	0.458682568	0.68	0.4	1	Normal	JSRP1	coding	non_TFs
0.003609347	-0.934708598	1	1	1	Decrease	JUN	coding	TFs
0.041620063	0.249302907	1	0.96	1	Normal	KALRN	coding	non_TFs
0.017925777	0.334951136	1	1	1	Normal	KAT6B	coding	non_TFs
0.028913987	0.109100987	0.96	0.8	1	Normal	KATNAL2	coding	non_TFs
0.025659427	0.472657528	1	0.96	1	Normal	KBTBD2	coding	non_TFs
0.005145466	0.939423142	0.28	0	1	Normal	KC877392.1	non_coding	non_TFs
0.026971854	-0.815347272	0.96	1	1	Decrease	KCNH2	coding	non_TFs
0.028023491	0.070206752	0.92	0.76	1	Normal	KCNK13	coding	non_TFs
0.004186685	0.03439001	0.4	0.04	1	Normal	KCNQ1-AS1	non_coding	non_TFs
0.015550382	0.262249594	0.88	0.52	1	Normal	KCTD10	coding	non_TFs
0.007856148	-1.069109498	1	1	1	Decrease	KCTD12	coding	non_TFs
0.007388488	0.25792139	0.68	0.28	1	Normal	KCTD13	coding	non_TFs
0.041218247	0.046827575	0.16	0	1	Normal	KCTD14	coding	non_TFs
0.00741532	0.507460985	1	1	1	Normal	KCTD3	coding	non_TFs
0.031262423	0.31757977	1	1	1	Normal	KDM4C	coding	non_TFs
0.042773146	-0.910342734	0.6	0.8	1	Decrease	KDM7A-DT	non_coding	non_TFs
0.043597005	0.480101689	1	0.92	1	Normal	KHDC4	coding	non_TFs
0.029264837	0.035415416	0.8	0.56	1	Normal	KHDRBS2-OT	non_coding	non_TFs
0.012801198	0.159235305	0.44	0.16	1	Normal	KHK	coding	non_TFs
0.037723013	0.323871851	0.92	0.84	1	Normal	KIAA0040	coding	non_TFs
0.04769884	0.378100793	1	0.8	1	Normal	KIAA0100	coding	non_TFs
0.015283559	0.269050024	1	0.88	1	Normal	KIAA0586	coding	non_TFs
0.032812935	0.110318992	1	0.92	1	Normal	KIAA1211	coding	non_TFs
0.041620063	0.233931808	1	1	1	Normal	KIAA1257	coding	non_TFs
0.031262423	0.451344485	1	0.96	1	Normal	KIAA1522	coding	non_TFs
0.007856148	0.225782356	1	1	1	Normal	KIF11	coding	non_TFs
0.026971854	0.34375066	1	1	1	Normal	KIF21A	coding	non_TFs
0.000382934	0.182943384	1	0.84	1	Normal	KIF2A	coding	non_TFs
0.003225064	0.246492605	0.96	0.6	1	Normal	KIF3A	coding	non_TFs
0.013137893	0.091206792	0.76	0.4	1	Normal	KIF7	coding	non_TFs
0.032284065	0.146529456	0.6	0.24	1	Normal	KIFC1	coding	non_TFs
0.025164029	0.19966673	0.4	0.12	1	Normal	KIR3DL1	coding	non_TFs
0.029771347	0.256581117	1	0.96	1	Normal	KIRREL3	coding	non_TFs
0.036108006	0.297513232	0.96	0.92	1	Normal	KITLG	coding	non_TFs
0.004613992	0.185498882	1	0.96	1	Normal	KIZ	coding	non_TFs
0.022476331	0.128970191	0.84	0.72	1	Normal	KLF3-AS1	non_coding	non_TFs
0.029732096	0.5392257	1	0.84	1	Normal	KLHDC2	coding	non_TFs
0.045221212	0.164230904	0.88	0.64	1	Normal	KLHL22	coding	non_TFs
0.028911612	0.202718127	0.96	0.6	1	Normal	KLHL25	coding	non_TFs
0.036013728	0.22640566	0.32	0.08	1	Normal	KLK14	coding	non_TFs
0.03270156	-0.156175626	0.48	0.72	1	Decrease	KMO	coding	non_TFs
0.011654679	0.312214447	1	0.92	1	Normal	KMT2A	coding	TFs
0.041600469	-0.756810746	0.92	0.96	1	Decrease	KMT2E-AS1	non_coding	non_TFs
0.009305995	0.200069553	0.88	0.72	1	Normal	KNL1	coding	non_TFs
0.03971489	0.324046895	1	0.96	1	Normal	KPNA1	coding	non_TFs
0.029771347	-0.391462972	1	1	1	Decrease	KPNB1	coding	non_TFs
0.015293371	0.497474729	1	1	1	Normal	KRAS	coding	non_TFs
0.010439924	-0.143301731	0	0.24	1	Decrease	KRT16	coding	non_TFs
0.041218247	0.106513742	0.16	0	1	Normal	KRT17P7	non_coding	non_TFs
0.026149754	0.122277729	0.56	0.24	1	Normal	KRT18P55	non_coding	non_TFs
0.041218247	-0.135730357	0	0.16	1	Decrease	KRT5	coding	non_TFs
0.049042953	0.239628015	0.44	0.2	1	Normal	KRTCAP3	coding	non_TFs
0.014411695	0.599532717	0.88	0.6	1	Normal	KXD1	coding	non_TFs
0.015283559	0.205383532	1	0.88	1	Normal	L2HGDH	coding	non_TFs
9.5832E-05	0.290461841	1	0.84	1	Normal	L3MBTL3	coding	TFs
0.03925204	0.34824031	0.8	0.56	1	Normal	LACC1	coding	non_TFs
0.044829656	-0.021784502	0.56	0.84	1	Decrease	LACTB2-AS1	non_coding	non_TFs
0.017923025	0.355902798	1	0.92	1	Normal	LAMA4	coding	non_TFs
0.028341833	0.160899139	1	1	1	Normal	LAMC3	coding	non_TFs
0.017925777	-0.430005027	1	1	1	Decrease	LAMP1	coding	non_TFs
0.026266186	0.10090241	0.6	0.28	1	Normal	LAMP3	coding	non_TFs
0.01476333	0.083217336	0.64	0.32	1	Normal	LANCL1	coding	non_TFs
0.017925777	0.469241837	1	0.96	1	Normal	LANCL2	coding	non_TFs
0.004138529	0.643412503	0.92	0.64	1	Normal	LAP3	coding	non_TFs
0.047805795	0.177306821	1	1	1	Normal	LARGE1	coding	non_TFs
0.03971489	0.220137193	1	0.96	1	Normal	LCLAT1	coding	non_TFs
0.0477844	0.42390299	1	0.88	1	Normal	LDLR	coding	non_TFs
0.02200757	0.072312794	0.88	0.6	1	Normal	LEF1	coding	TFs
0.018454425	1.099585834	0.52	0.24	1	Normal	LEFTY2	coding	non_TFs
0.008118535	0.104459629	0.76	0.44	1	Normal	LEMD1	coding	non_TFs
0.003173971	0.132830699	0.84	0.56	1	Normal	LERFS	non_coding	non_TFs
0.03320593	0.314518262	0.92	0.6	1	Normal	LETM2	coding	non_TFs
0.043081071	0.080931721	0.52	0.24	1	Normal	LGALS2	coding	non_TFs
0.004497043	0.253043662	0.96	0.68	1	Normal	LGALSL-DT	non_coding	non_TFs
0.003787484	0.094594438	0.64	0.24	1	Normal	LGI2	coding	non_TFs
0.032817127	0.451378024	1	1	1	Normal	LHFPL2	coding	non_TFs
0.038395952	0.068373669	0.56	0.24	1	Normal	LHFPL3-AS2	non_coding	non_TFs
0.014262468	0.212410816	0.44	0.12	1	Normal	LIMD1-AS1	non_coding	non_TFs
0.031262423	0.322947179	1	0.96	1	Normal	LIMK1	coding	non_TFs
6.93399E-05	0.29667439	1	0.84	1	Normal	LIN7A	coding	non_TFs
0.010439924	-0.072792118	0	0.24	1	Decrease	LINC00160	non_coding	non_TFs
0.04671888	-0.575411206	0.96	0.96	1	Decrease	LINC00205	non_coding	non_TFs
0.047068298	0.069461751	0.32	0.08	1	Normal	LINC00229	non_coding	non_TFs
0.028617201	0.064992275	0.28	0.04	1	Normal	LINC00308	non_coding	non_TFs
0.022612634	0.191333485	0.28	0.04	1	Normal	LINC00345	non_coding	non_TFs
0.027254056	0.103277759	0.32	0.08	1	Normal	LINC00363	non_coding	non_TFs
0.025352236	0.043273008	0.52	0.2	1	Normal	LINC00395	non_coding	non_TFs
0.020857025	0.066294382	0.2	0	1	Normal	LINC00408	non_coding	non_TFs
0.042766749	0.14147274	0.24	0.04	1	Normal	LINC00431	non_coding	non_TFs
0.046409558	0.353509996	0.44	0.2	1	Normal	LINC00471	non_coding	non_TFs
0.021014455	0.118629647	0.6	0.28	1	Normal	LINC00502	non_coding	non_TFs
0.001278007	0.31210724	1	1	1	Normal	LINC00662	non_coding	non_TFs
0.031990454	0.489515892	0.96	0.88	1	Normal	LINC00665	non_coding	non_TFs
0.036392587	0.039454122	0.56	0.24	1	Normal	LINC00850	non_coding	non_TFs
0.043792952	0.092376103	0.68	0.36	1	Normal	LINC00867	non_coding	non_TFs
0.041620063	0.196769315	1	0.96	1	Normal	LINC00869	non_coding	non_TFs
0.043838252	0.112451237	0.8	0.44	1	Normal	LINC00884	non_coding	non_TFs
0.039576767	0.028207946	0.24	0.04	1	Normal	LINC01052	non_coding	non_TFs
0.038546032	0.036162666	0.32	0.08	1	Normal	LINC01085	non_coding	non_TFs
0.024455206	0.037964862	0.44	0.16	1	Normal	LINC01104	non_coding	non_TFs
0.012825118	0.132552641	0.92	0.76	1	Normal	LINC01118	non_coding	non_TFs
0.047164777	0.108303571	0.96	0.68	1	Normal	LINC01137	non_coding	non_TFs
0.00908263	0.196243842	0.48	0.12	1	Normal	LINC01139	non_coding	non_TFs
0.031227556	0.088381	0.44	0.16	1	Normal	LINC01173	non_coding	non_TFs
0.005145466	0.231687565	0.28	0	1	Normal	LINC01222	non_coding	non_TFs
0.048527459	0.087929199	0.4	0.16	1	Normal	LINC01227	non_coding	non_TFs
0.029245733	0.019958372	0.56	0.24	1	Normal	LINC01256	non_coding	non_TFs
0.000845996	0.229553059	1	0.96	1	Normal	LINC01278	non_coding	non_TFs
0.030858645	0.086957704	0.88	0.64	1	Normal	LINC01285	non_coding	non_TFs
0.04004026	0.289646612	0.68	0.32	1	Normal	LINC01290	non_coding	non_TFs
0.023497067	0.106820088	0.76	0.52	1	Normal	LINC01347	non_coding	non_TFs
0.041218247	0.244432457	0.16	0	1	Normal	LINC01424	non_coding	non_TFs
0.005046455	0.108750463	0.52	0.16	1	Normal	LINC01467	non_coding	non_TFs
0.020946958	0.213072995	1	0.96	1	Normal	LINC01473	non_coding	non_TFs
0.033676511	0.837252695	0.36	0.12	1	Normal	LINC01480	non_coding	non_TFs
0.041902689	0.046565766	0.44	0.16	1	Normal	LINC01493	non_coding	non_TFs
0.028471391	0.293333061	0.76	0.36	1	Normal	LINC01534	non_coding	non_TFs
0.041218247	0.089418015	0.16	0	1	Normal	LINC01559	non_coding	non_TFs
0.002893702	0.072843724	0.6	0.16	1	Normal	LINC01562	non_coding	non_TFs
0.029732096	0.142872857	1	0.84	1	Normal	LINC01578	non_coding	non_TFs
0.032817127	0.557964654	1	1	1	Normal	LINC01619	non_coding	non_TFs
0.025352236	0.114869029	0.52	0.2	1	Normal	LINC01620	non_coding	non_TFs
0.013007467	-0.291081221	1	1	1	Decrease	LINC01630	non_coding	non_TFs
0.016534247	0.112567725	0.8	0.56	1	Normal	LINC01697	non_coding	non_TFs
0.00883481	0.376393074	0.56	0.24	1	Normal	LINC01719	non_coding	non_TFs
0.010439924	0.246959677	0.24	0	1	Normal	LINC01732	non_coding	non_TFs
0.020648913	0.054384417	0.4	0.12	1	Normal	LINC01739	non_coding	non_TFs
0.043311842	0.11453899	0.84	0.6	1	Normal	LINC01747	non_coding	non_TFs
0.041218247	0.197311672	0.16	0	1	Normal	LINC01765	non_coding	non_TFs
0.009723608	0.642630672	0.6	0.28	1	Normal	LINC01785	non_coding	non_TFs
0.03010039	0.403543362	0.4	0.16	1	Normal	LINC01786	non_coding	non_TFs
0.038321554	0.015427185	0.84	0.52	1	Normal	LINC01798	non_coding	non_TFs
0.048186436	-0.004386876	0.76	0.48	1	Decrease	LINC01821	non_coding	non_TFs
0.000945104	0.118795741	0.76	0.36	1	Normal	LINC01841	non_coding	non_TFs
0.010439924	0.109133161	0.24	0	1	Normal	LINC01863	non_coding	non_TFs
0.017532583	0.151855832	0.8	0.52	1	Normal	LINC01919	non_coding	non_TFs
0.005145466	0.250520882	0.28	0	1	Normal	LINC01964	non_coding	non_TFs
0.041218247	0.085384797	0.16	0	1	Normal	LINC01989	non_coding	non_TFs
0.040806935	0.077304882	0.76	0.44	1	Normal	LINC01990	non_coding	non_TFs
0.000720046	0.057652553	0.72	0.2	1	Normal	LINC02005	non_coding	non_TFs
0.029692861	0.199258083	1	0.8	1	Normal	LINC02021	non_coding	non_TFs
0.046171466	0.134757185	0.24	0.04	1	Normal	LINC02091	non_coding	non_TFs
0.043204067	-0.04141191	0.16	0.4	1	Decrease	LINC02098	non_coding	non_TFs
0.041218247	-0.088635866	0	0.16	1	Decrease	LINC02115	non_coding	non_TFs
0.010439924	-0.167251179	0	0.24	1	Decrease	LINC02121	non_coding	non_TFs
0.017734594	0.058644071	0.28	0.04	1	Normal	LINC02127	non_coding	non_TFs
0.041218247	0.071883069	0.16	0	1	Normal	LINC02129	non_coding	non_TFs
0.049042953	0.020392505	0.44	0.2	1	Normal	LINC02197	non_coding	non_TFs
0.044372991	-0.047870329	0.16	0.44	1	Decrease	LINC02217	non_coding	non_TFs
0.03014077	0.025417917	0.52	0.2	1	Normal	LINC02234	non_coding	non_TFs
0.016079346	0.116002373	0.96	0.84	1	Normal	LINC02245	non_coding	non_TFs
0.043425492	0.309932716	0.92	0.84	1	Normal	LINC02250	non_coding	non_TFs
0.006598333	0.554790199	1	0.92	1	Normal	LINC02284	non_coding	non_TFs
0.041218247	0.027140318	0.16	0	1	Normal	LINC02370	non_coding	non_TFs
0.026216307	0.236315878	0.52	0.24	1	Normal	LINC02421	non_coding	non_TFs
0.043178577	-0.275728036	0.76	0.92	1	Decrease	LINC02427	non_coding	non_TFs
0.041218247	0.069473237	0.16	0	1	Normal	LINC02473	non_coding	non_TFs
0.002869327	0.114089721	0.76	0.32	1	Normal	LINC02516	non_coding	non_TFs
0.017734594	0.077707108	0.28	0.04	1	Normal	LINC02519	non_coding	non_TFs
0.040653193	0.049522261	0.96	0.96	1	Normal	LINC02542	non_coding	non_TFs
0.007160816	1.014717525	0.64	0.32	1	Normal	LINC02595	non_coding	non_TFs
0.026562023	0.860196876	0.68	0.48	1	Normal	LINC02604	non_coding	non_TFs
0.023791086	0.356773117	0.96	0.96	1	Normal	LINC02649	non_coding	non_TFs
0.028353247	0.326284514	0.84	0.64	1	Normal	LINC02666	non_coding	non_TFs
0.041902689	0.073572974	0.44	0.16	1	Normal	LINC02714	non_coding	non_TFs
0.005842171	0.16604191	0.56	0.2	1	Normal	LINC02731	non_coding	non_TFs
0.041218247	0.004700146	0.16	0	1	Normal	LINC02751	non_coding	non_TFs
0.005865543	0.265150084	1	0.96	1	Normal	LINC02762	non_coding	non_TFs
0.009100577	0.060695255	0.88	0.64	1	Normal	LINC02775	non_coding	non_TFs
0.046631925	0.302902622	0.84	0.72	1	Normal	LINC02802	non_coding	non_TFs
0.017004619	0.614683324	1	0.92	1	Normal	LINC02803	non_coding	non_TFs
0.041218247	0.45635358	0.16	0	1	Normal	LINC02846	non_coding	non_TFs
0.041218247	0.170006251	0.16	0	1	Normal	LINC02852	non_coding	non_TFs
0.005814102	0.050955803	0.52	0.16	1	Normal	LINC02853	non_coding	non_TFs
0.019893951	0.307895431	1	1	1	Normal	LMBR1	coding	non_TFs
0.025659427	0.06660045	1	1	1	Normal	LMCD1-AS1	non_coding	non_TFs
0.010211396	0.214149908	0.88	0.76	1	Normal	LMNB1	coding	non_TFs
0.035441095	-0.029403663	0.32	0.64	1	Decrease	LMO2	coding	non_TFs
0.036081206	0.063133931	1	0.84	1	Normal	LMO7	coding	non_TFs
0.010073683	0.079854918	0.88	0.44	1	Normal	LMTK3	coding	non_TFs
0.043771982	0.105247987	0.72	0.44	1	Normal	LNP1	coding	non_TFs
0.016702318	0.169100455	0.6	0.28	1	Normal	LOXL3	coding	non_TFs
0.023775316	-0.091320771	0.32	0.68	1	Decrease	LPAL2	non_coding	non_TFs
0.026971854	0.346891387	1	1	1	Normal	LPIN2	coding	non_TFs
0.016534247	-0.54924035	0.56	0.8	1	Decrease	LRATD2	coding	non_TFs
0.023199487	0.143121412	1	1	1	Normal	LRBA	coding	non_TFs
0.000947421	0.428085053	0.88	0.56	1	Normal	LRFN1	coding	non_TFs
0.029755645	0.308822239	1	0.88	1	Normal	LRGUK	coding	non_TFs
0.020946958	0.156513088	1	1	1	Normal	LRMDA	coding	non_TFs
0.000692209	0.25542245	0.96	0.72	1	Normal	LRP4	coding	non_TFs
0.025659427	0.432218427	1	1	1	Normal	LRRC1	coding	non_TFs
0.028341833	0.367544776	1	0.96	1	Normal	LRRC23	coding	non_TFs
0.016127772	0.261400487	1	0.92	1	Normal	LRRC28	coding	non_TFs
0.022345285	0.108599255	0.96	0.72	1	Normal	LRRC37A4P	non_coding	non_TFs
0.037838161	0.23884602	1	0.84	1	Normal	LRRC40	coding	non_TFs
0.009863477	-0.465165857	1	0.96	1	Decrease	LRRC47	coding	non_TFs
0.049922252	0.011016841	0.96	0.84	1	Normal	LRRC69	coding	non_TFs
0.035314785	0.446081506	0.56	0.32	1	Normal	LRRC71	coding	non_TFs
0.036108006	0.665440506	1	0.88	1	Normal	LRRC8B	coding	non_TFs
0.029398888	0.1989435	0.44	0.16	1	Normal	LRRC8E	coding	non_TFs
0.009863477	0.466021057	1	1	1	Normal	LRRFIP2	coding	non_TFs
0.033489012	0.042654494	0.92	0.64	1	Normal	LRRIQ1	coding	non_TFs
0.030595097	0.049605	0.92	0.68	1	Normal	LRRK1	coding	non_TFs
0.025823791	0.105121042	0.64	0.32	1	Normal	LRRN2	coding	non_TFs
0.012931346	0.536486538	0.92	0.84	1	Normal	LSG1	coding	non_TFs
0.010431843	0.871469238	1	0.96	1	Normal	LSM10	coding	non_TFs
0.024402605	0.520861343	1	0.96	1	Normal	LSM12	coding	non_TFs
0.018858882	0.329853588	1	0.84	1	Normal	LSP1P4	non_coding	non_TFs
0.020857025	0.250984767	0.2	0	1	Normal	LTA	coding	non_TFs
0.022035453	0.457588185	1	0.88	1	Normal	LTA4H	coding	non_TFs
0.022048211	0.350747557	1	1	1	Normal	LTN1	coding	non_TFs
0.037497588	0.409478811	0.92	0.76	1	Normal	LTO1	coding	non_TFs
0.00039527	0.469127337	0.92	0.4	1	Normal	LTV1	coding	non_TFs
0.020289269	0.471791428	0.88	0.52	1	Normal	LY6G5C	coding	non_TFs
0.007325754	0.111699585	0.64	0.24	1	Normal	LYPD1	coding	non_TFs
0.026971854	0.265001725	1	1	1	Normal	LYRM4	coding	non_TFs
0.014494892	0.144250042	1	1	1	Normal	LYST	coding	non_TFs
0.002465273	1.048997498	1	0.84	1	Normal	M6PR	coding	non_TFs
0.010439924	-0.046296729	0	0.24	1	Decrease	MAGEB1	coding	non_TFs
0.032496319	0.274164404	0.4	0.12	1	Normal	MAGEB3	coding	non_TFs
0.005865543	0.453542741	1	1	1	Normal	MAGI1	coding	non_TFs
0.005865543	0.274279972	1	1	1	Normal	MAGI2	coding	non_TFs
0.011029167	0.664048431	1	0.96	1	Normal	MAGI2-AS3	non_coding	non_TFs
0.000552937	0.878458841	1	0.96	1	Normal	MAGOH	coding	non_TFs
0.013007467	0.345257493	1	0.96	1	Normal	MAIP1	coding	non_TFs
0.041587138	-0.037928263	0.12	0.4	1	Decrease	MAL2	coding	non_TFs
0.045663178	0.586796994	1	1	1	Normal	MALAT1	non_coding	non_TFs
0.022039743	0.060842397	0.52	0.24	1	Normal	MALINC1	non_coding	non_TFs
0.03971489	0.522200774	1	1	1	Normal	MALSU1	coding	non_TFs
0.036125876	0.506637204	1	0.96	1	Normal	MAN1A1	coding	non_TFs
0.015916681	0.459615599	0.92	0.76	1	Normal	MAN2C1	coding	non_TFs
0.013007467	0.428276224	1	0.96	1	Normal	MAP3K4	coding	non_TFs
0.036125876	0.627815582	1	1	1	Normal	MAP3K5	coding	non_TFs
0.031262423	0.715731647	1	0.96	1	Normal	MAP3K8	coding	non_TFs
0.036125876	0.366158413	1	1	1	Normal	MAP4K5	coding	non_TFs
0.017925777	0.327305112	1	1	1	Normal	MAPK6	coding	non_TFs
0.025659427	0.652242568	1	1	1	Normal	MAPK8	coding	non_TFs
0.011656686	0.571191841	1	0.96	1	Normal	MAPRE1	coding	non_TFs
0.017007269	-0.620462631	1	1	1	Decrease	MARCKS	coding	non_TFs
0.030167845	-0.073199343	0.08	0.36	1	Decrease	MARVELD3	coding	non_TFs
0.036125876	0.132492022	1	1	1	Normal	MAST2	coding	non_TFs
0.028341833	0.284090927	1	0.96	1	Normal	MASTL	coding	non_TFs
0.043114828	0.08983612	0.48	0.2	1	Normal	MATK	coding	non_TFs
0.009387258	0.278901113	0.44	0.12	1	Normal	MATN1	coding	non_TFs
0.036591067	0.100726598	0.24	0.04	1	Normal	MBD3L1	coding	non_TFs
0.036125876	0.447751196	1	1	1	Normal	MBD4	coding	TFs
0.031262423	0.437819774	1	0.96	1	Normal	MBNL1	coding	non_TFs
0.011029167	0.237626222	1	1	1	Normal	MCCC1	coding	non_TFs
0.033261706	0.052936899	0.96	0.72	1	Normal	MCOLN2	coding	non_TFs
0.00231717	0.213381448	1	0.96	1	Normal	MCU	coding	non_TFs
0.019890985	1.343643644	1	0.92	1	Normal	MDK	coding	non_TFs
0.019882088	0.169850926	1	0.88	1	Normal	MDM1	coding	non_TFs
0.024402605	0.315751859	1	1	1	Normal	ME1	coding	non_TFs
0.032582625	0.085212897	0.92	0.8	1	Normal	ME3	coding	non_TFs
0.024399181	1.024791495	1	0.92	1	Normal	MEA1	coding	non_TFs
0.047805795	0.585805538	1	0.96	1	Normal	MED10	coding	non_TFs
0.025659427	0.296398085	1	1	1	Normal	MED27	coding	non_TFs
0.032817127	0.28866183	1	1	1	Normal	MED6	coding	non_TFs
0.040609769	0.436890367	0.96	0.88	1	Normal	MED9	coding	non_TFs
0.045663178	0.292233528	1	1	1	Normal	MEF2A	coding	TFs
0.025659427	0.421766412	1	0.96	1	Normal	MEF2C	coding	TFs
0.028911612	0.940735464	0.88	0.68	1	Normal	METTL1	coding	non_TFs
0.007826421	0.687389796	0.96	0.84	1	Normal	METTL3	coding	non_TFs
0.026957175	0.310200021	1	0.88	1	Normal	METTL4	coding	non_TFs
0.047805795	0.167205408	1	1	1	Normal	MGMT	coding	non_TFs
0.047805795	0.259575586	1	0.96	1	Normal	MGRN1	coding	non_TFs
0.023199487	0.307967168	1	1	1	Normal	MGST2	coding	non_TFs
0.043602052	0.570257018	1	0.96	1	Normal	MGST3	coding	non_TFs
0.020857025	-0.095428297	0	0.2	1	Decrease	MICC	non_coding	non_TFs
0.013733404	0.219315966	1	1	1	Normal	MICU1	coding	non_TFs
0.026971854	0.215547709	1	1	1	Normal	MICU2	coding	non_TFs
0.00383988	0.374869583	1	1	1	Normal	MICU3	coding	non_TFs
0.037884245	0.38715086	1	1	1	Normal	MIER1	coding	non_TFs
0.001974906	1.279332876	0.96	0.68	1	Normal	MIF4GD	coding	non_TFs
0.026746215	0.471806734	0.76	0.48	1	Normal	MIPEPP3	non_coding	non_TFs
0.002171437	0.114816179	1	0.92	1	Normal	MIPOL1	coding	non_TFs
0.011859611	1.014686897	0.84	0.72	1	Normal	MIR17HG	non_coding	non_TFs
0.037497588	0.510582937	0.92	0.76	1	Normal	MIR222HG	non_coding	non_TFs
0.015000192	0.189755169	0.92	0.72	1	Normal	MIR29B2CHG	non_coding	non_TFs
0.046824527	0.092323933	0.68	0.44	1	Normal	MIR3142HG	non_coding	non_TFs
0.015293371	0.387405086	1	0.96	1	Normal	MIR31HG	non_coding	non_TFs
0.032496319	0.113092751	0.4	0.12	1	Normal	MIR7-3HG	non_coding	non_TFs
0.041620063	0.03550706	1	1	1	Normal	MIR924HG	non_coding	non_TFs
0.030067299	0.175391082	0.52	0.28	1	Normal	MLC1	coding	non_TFs
0.017925777	0.436456843	1	1	1	Normal	MLF1	coding	non_TFs
0.000638051	-1.015345087	1	1	1	Decrease	MMD	coding	non_TFs
0.031090155	0.073218426	0.6	0.32	1	Normal	MMP24OS	coding	non_TFs
0.004008685	0.203334029	0.84	0.64	1	Normal	MN1	coding	non_TFs
0.00520588	0.270931192	1	0.96	1	Normal	MNAT1	coding	non_TFs
0.01336163	0.315693742	0.92	0.68	1	Normal	MNS1	coding	non_TFs
0.005525704	0.321135224	1	0.92	1	Normal	MOK	coding	non_TFs
0.006236109	0.139657844	0.52	0.16	1	Normal	MON1A	coding	non_TFs
0.043114828	0.212983076	0.48	0.2	1	Normal	MORC2-AS1	non_coding	non_TFs
0.019887515	0.372743241	0.36	0.08	1	Normal	MOS	coding	non_TFs
0.015293371	0.389572755	1	0.96	1	Normal	MPDZ	coding	non_TFs
0.015000192	1.070471891	0.92	0.72	1	Normal	MPG	coding	non_TFs
0.034433235	0.268048433	1	0.92	1	Normal	MPP5	coding	non_TFs
0.008891085	0.051208323	0.44	0.08	1	Normal	MPPED2-AS1	non_coding	non_TFs
0.031262423	0.613897099	1	0.96	1	Normal	MPV17	coding	non_TFs
0.015293371	0.430863644	1	0.96	1	Normal	MRAS	coding	non_TFs
0.001460735	0.670579241	1	0.88	1	Normal	MRPL19	coding	non_TFs
0.010429997	0.659450398	1	0.92	1	Normal	MRPL23	coding	non_TFs
0.020946958	0.651838177	1	1	1	Normal	MRPL43	coding	non_TFs
0.023199487	0.137850258	1	1	1	Normal	MRPS22	coding	non_TFs
0.037884245	0.384320048	1	1	1	Normal	MRTFA	coding	non_TFs
0.041218247	0.059214955	0.16	0	1	Normal	MS4A14	coding	non_TFs
0.009305995	0.478630603	0.96	0.64	1	Normal	MSANTD3	coding	TFs
0.018856089	0.280730007	0.68	0.4	1	Normal	MSI1	coding	non_TFs
0.00383988	0.920051515	1	1	1	Normal	MSRB1	coding	non_TFs
0.00520588	0.210850409	1	0.96	1	Normal	MSRB3	coding	non_TFs
0.005145466	0.123546986	0.28	0	1	Normal	MSX2	coding	TFs
0.043602052	-0.31056382	1	1	1	Decrease	MT-ATP6	coding	non_TFs
0.01356224	-1.915671283	0.36	0.68	1	Decrease	MT-TG	non_coding	non_TFs
0.026971854	1.025223486	1	0.96	1	Normal	MT1G	coding	non_TFs
0.011013138	1.031573861	0.48	0.16	1	Normal	MT1H	coding	non_TFs
0.025659427	-1.54099145	1	1	1	Decrease	MT3	coding	non_TFs
0.014447749	0.216645436	0.96	0.84	1	Normal	MTBP	coding	non_TFs
0.010424458	0.66230411	1	0.88	1	Normal	MTERF2	coding	TFs
0.012576479	0.468581116	0.88	0.48	1	Normal	MTFR1L	coding	non_TFs
0.016954296	0.558552105	0.96	0.84	1	Normal	MTHFR	coding	non_TFs
0.025659427	0.269617878	1	0.96	1	Normal	MTREX	coding	non_TFs
0.011961687	0.402167684	0.96	0.88	1	Normal	MTURN	coding	non_TFs
0.034021583	0.293321831	0.8	0.72	1	Normal	MX2	coding	non_TFs
0.042494935	0.203041466	0.88	0.68	1	Normal	MYBL2	coding	TFs
0.041218247	0.089814556	0.16	0	1	Normal	MYBPH	coding	non_TFs
0.049801618	0.104864402	0.24	0.04	1	Normal	MYBPHL	coding	non_TFs
0.042596339	0.11816	0.96	0.96	1	Normal	MYCBP2	coding	non_TFs
0.005276898	0.205103903	0.6	0.24	1	Normal	MYCBPAP	coding	non_TFs
0.011656686	0.430650524	1	0.96	1	Normal	MYEF2	coding	non_TFs
0.03971489	0.339269534	1	1	1	Normal	MYL12B	coding	non_TFs
0.019245622	0.143406168	0.88	0.68	1	Normal	MYLK3	coding	non_TFs
0.010431843	-0.030283525	1	1	1	Decrease	MYO16	coding	non_TFs
0.024402605	0.132564705	1	0.96	1	Normal	MYO5B	coding	non_TFs
0.014473502	0.093594201	0.56	0.2	1	Normal	MYOM3	coding	non_TFs
0.023094522	0.172338743	0.68	0.44	1	Normal	MYOZ3	coding	non_TFs
0.031262423	0.113078751	1	1	1	Normal	MYRIP	coding	non_TFs
0.037879636	0.356999182	1	0.92	1	Normal	MYSM1	coding	TFs
0.015268846	0.358756716	1	0.84	1	Normal	N4BP2L1	coding	non_TFs
0.0260168	-0.385081029	0.2	0.44	1	Decrease	N4BP3	coding	non_TFs
0.019728123	0.241605145	0.96	0.76	1	Normal	NAB1	coding	non_TFs
0.028341833	-0.333832988	1	1	1	Decrease	NACA	coding	non_TFs
0.045922484	0.21434215	0.68	0.48	1	Normal	NACC1	coding	non_TFs
0.011656686	0.465074461	1	1	1	Normal	NAE1	coding	non_TFs
0.038743593	0.417157999	0.96	0.88	1	Normal	NANS	coding	non_TFs
0.037626359	0.315145204	0.96	0.76	1	Normal	NAPA	coding	non_TFs
0.037626359	0.325420937	1	0.72	1	Normal	NAPA-AS1	non_coding	non_TFs
0.009863477	0.544801688	1	1	1	Normal	NASP	coding	non_TFs
0.014494892	0.284281787	1	1	1	Normal	NBPF11	coding	non_TFs
0.031262423	0.236667381	1	1	1	Normal	NBPF12	coding	non_TFs
0.032812935	0.12764833	1	0.92	1	Normal	NCAPD3	coding	non_TFs
0.023199487	0.403384579	1	1	1	Normal	NCAPG2	coding	non_TFs
0.045559265	0.195233158	1	0.8	1	Normal	NCK1	coding	non_TFs
0.017734594	0.198615768	0.28	0.04	1	Normal	NCMAP-DT	non_coding	non_TFs
0.013733404	0.279523515	1	1	1	Normal	NCOA3	coding	TFs
0.03971489	0.342815762	1	1	1	Normal	NCS1	coding	non_TFs
0.017007269	-0.563367494	1	1	1	Decrease	NDRG1	coding	non_TFs
0.028341833	-0.470579636	1	1	1	Decrease	NDRG4	coding	non_TFs
0.015293371	0.478409511	1	1	1	Normal	NDUFAF3	coding	non_TFs
0.022048211	0.40975411	1	0.96	1	Normal	NDUFAF5	coding	non_TFs
0.011654679	0.477877816	1	0.92	1	Normal	NDUFAF7	coding	non_TFs
0.045663178	0.421971716	1	0.96	1	Normal	NDUFV3	coding	non_TFs
0.001049036	0.788826773	0.96	0.6	1	Normal	NEIL1	coding	non_TFs
0.001544016	0.283846886	0.88	0.48	1	Normal	NEK8	coding	non_TFs
0.010921586	0.327104607	0.96	0.76	1	Normal	NEMP2	coding	non_TFs
0.017940621	0.392630178	0.96	0.64	1	Normal	NEU3	coding	non_TFs
0.005145466	0.084257036	0.28	0	1	Normal	NEURL1-AS1	non_coding	non_TFs
0.028628579	0.151461592	0.4	0.12	1	Normal	NEURL4	coding	non_TFs
0.005526836	0.590097261	1	1	1	Normal	NFAT5	coding	TFs
0.015293371	0.386966354	1	1	1	Normal	NFE2L2	coding	TFs
0.016935245	0.357539798	0.88	0.6	1	Normal	NFE2L3	coding	TFs
0.045611215	0.480079881	0.92	0.92	1	Normal	NIF3L1	coding	non_TFs
0.018787526	0.723850969	0.92	0.84	1	Normal	NINJ1	coding	non_TFs
0.023199487	0.517621536	1	0.96	1	Normal	NIT2	coding	non_TFs
0.029771347	-0.820053995	1	1	1	Decrease	NKAIN1	coding	non_TFs
0.002541772	0.101190783	0.84	0.52	1	Normal	NKD1	coding	non_TFs
0.008240467	0.265115591	0.64	0.28	1	Normal	NKRF	coding	TFs
0.020746613	0.294853915	0.64	0.32	1	Normal	NLGN3	coding	non_TFs
0.013980041	0.23029322	0.92	0.64	1	Normal	NLRC3	coding	non_TFs
0.041218247	0.086865738	0.16	0	1	Normal	NLRP2B	coding	non_TFs
0.046924842	0.111907816	0.92	0.68	1	Normal	NLRP9	coding	non_TFs
0.000352574	0.076064436	0.56	0.08	1	Normal	NME1-NME2	coding	non_TFs
0.016127772	1.018433734	1	0.92	1	Normal	NME3	coding	non_TFs
0.043779931	0.51778472	0.92	0.56	1	Normal	NOB1	coding	non_TFs
0.000384052	0.655151859	1	0.92	1	Normal	NOD1	coding	non_TFs
0.01475776	0.312104277	0.92	0.64	1	Normal	NOP14	coding	non_TFs
0.028456848	0.129336161	0.64	0.4	1	Normal	NOTCH1	coding	non_TFs
0.030902878	0.064519747	0.28	0.04	1	Normal	NPAS4	coding	TFs
0.014729201	0.229757304	0.88	0.52	1	Normal	NPEPL1	coding	non_TFs
0.01231568	0.397694328	1	1	1	Normal	NPEPPS	coding	non_TFs
0.048186436	0.122009374	0.72	0.52	1	Normal	NPIPB12	coding	non_TFs
0.023083881	0.621390648	1	0.76	1	Normal	NPIPB15	coding	non_TFs
0.008986293	0.167061882	0.48	0.16	1	Normal	NPIPB1P	non_coding	non_TFs
0.001529316	0.234982131	1	0.68	1	Normal	NPIPB2	coding	non_TFs
0.019546427	0.139312091	0.76	0.48	1	Normal	NPIPB3	coding	non_TFs
0.026016162	0.240438418	0.76	0.44	1	Normal	NPR2	coding	non_TFs
0.025217323	0.139400249	0.72	0.44	1	Normal	NPTXR	coding	non_TFs
0.001669041	0.844375579	1	0.88	1	Normal	NQO1	coding	non_TFs
0.041620063	0.316154382	1	0.96	1	Normal	NR2C1	coding	TFs
0.001277721	1.188509971	0.6	0.2	1	Normal	NR2C2AP	coding	non_TFs
0.034437563	0.186887109	1	1	1	Normal	NR6A1	coding	TFs
0.006969624	0.821800575	1	0.8	1	Normal	NRBP2	coding	non_TFs
0.034437563	0.389252078	1	0.96	1	Normal	NRDE2	coding	non_TFs
0.008320309	0.300871141	1	0.96	1	Normal	NREP	coding	non_TFs
0.028341833	0.58136275	1	0.96	1	Normal	NRIP1	coding	non_TFs
0.002801152	0.135089797	1	0.84	1	Normal	NSFP1	non_coding	non_TFs
0.037884245	0.530521326	1	0.96	1	Normal	NSG1	coding	non_TFs
0.000727668	0.635369632	1	0.76	1	Normal	NSUN2	coding	non_TFs
0.047805795	0.48637206	1	1	1	Normal	NT5C2	coding	non_TFs
0.037884245	0.518941493	1	0.96	1	Normal	NT5DC3	coding	non_TFs
0.002545599	0.17547816	0.96	0.88	1	Normal	NTN4	coding	non_TFs
0.014341366	0.127718458	0.68	0.28	1	Normal	NTSR1	coding	non_TFs
0.008545581	0.610089342	0.96	0.88	1	Normal	NUBP1	coding	non_TFs
0.026971854	0.146971799	1	1	1	Normal	NUBPL	coding	non_TFs
0.036125876	-0.207221444	1	1	1	Decrease	NUCB2	coding	non_TFs
0.038743593	0.807647108	0.96	0.88	1	Normal	NUDT1	coding	non_TFs
0.047805795	-0.61490585	1	1	1	Decrease	NUDT19	coding	non_TFs
0.024402605	0.401338741	1	1	1	Normal	NUDT9	coding	non_TFs
0.028326647	0.211906366	1	0.88	1	Normal	NUMA1	coding	non_TFs
0.018887455	0.351269089	1	1	1	Normal	NUP98	coding	non_TFs
0.021666378	-0.05220602	0.52	0.8	1	Decrease	NYX	coding	non_TFs
0.019887515	0.061817763	0.36	0.08	1	Normal	OAS1	coding	non_TFs
0.029301411	0.198136098	0.88	0.76	1	Normal	OBI1	coding	non_TFs
0.03014077	0.098300179	0.52	0.2	1	Normal	OCLNP1	non_coding	non_TFs
0.027351231	0.162675839	0.48	0.2	1	Normal	ODAPH	coding	non_TFs
0.027351231	0.637557497	0.48	0.2	1	Normal	OGFOD1P1	non_coding	non_TFs
0.015497409	0.20303719	0.96	0.72	1	Normal	OGG1	coding	non_TFs
0.005865543	0.375203282	1	1	1	Normal	OLA1	coding	non_TFs
0.007182453	0.160435834	0.92	0.68	1	Normal	OLFM2	coding	non_TFs
0.020746613	0.277117504	0.64	0.32	1	Normal	OOSP2	coding	non_TFs
0.020857025	0.41441349	0.2	0	1	Normal	OR11H13P	non_coding	non_TFs
0.010806646	0.239485311	0.32	0.04	1	Normal	OR2AG1	coding	non_TFs
0.010439924	0.218572925	0.24	0	1	Normal	OR4C3	coding	non_TFs
0.020857025	0.170229316	0.2	0	1	Normal	OR4D2	coding	non_TFs
0.041218247	0.102906625	0.16	0	1	Normal	OR52I2	coding	non_TFs
0.020870693	0.240658478	0.28	0.04	1	Normal	OR6K3	coding	non_TFs
0.041218247	0.3764085	0.16	0	1	Normal	OR6K4P	non_coding	non_TFs
0.041218247	-0.144383293	0	0.16	1	Decrease	OR7A10	coding	non_TFs
0.010431843	0.31290842	1	1	1	Normal	OSBP2	coding	non_TFs
0.019893951	0.441709487	1	1	1	Normal	OSBPL11	coding	non_TFs
0.045663178	0.142518453	1	1	1	Normal	OSBPL1A	coding	non_TFs
0.004613992	0.371049697	1	1	1	Normal	OSBPL2	coding	non_TFs
0.026766591	0.120242767	0.96	0.76	1	Normal	OSBPL3	coding	non_TFs
0.000552257	0.554387919	1	0.88	1	Normal	OSCP1	coding	non_TFs
0.024334145	0.524653094	0.96	0.84	1	Normal	OSER1-DT	non_coding	non_TFs
0.011029167	0.723182341	1	0.96	1	Normal	OSGEP	coding	non_TFs
0.016137021	0.464663781	0.96	0.64	1	Normal	OTUB2	coding	non_TFs
0.026968184	0.088733124	1	0.92	1	Normal	OTUD7A	coding	non_TFs
0.030902878	0.081721707	0.28	0.04	1	Normal	OVOL1	coding	TFs
0.041218247	0.232671718	0.16	0	1	Normal	OXER1	coding	non_TFs
0.006996808	-1.170740562	1	0.96	1	Decrease	P4HA2-AS1	non_coding	non_TFs
0.014805317	0.241456666	0.96	0.8	1	Normal	PACRGL	coding	non_TFs
0.022189856	0.085479854	0.72	0.36	1	Normal	PADI4	coding	non_TFs
0.045866799	0.248614331	0.84	0.64	1	Normal	PAIP2B	coding	non_TFs
0.022614236	0.194379829	0.96	0.96	1	Normal	PALB2	coding	non_TFs
0.01231568	0.1650205	1	0.96	1	Normal	PALLD	coding	non_TFs
0.043602052	0.539076943	1	1	1	Normal	PAM	coding	non_TFs
0.018887455	0.38132062	1	1	1	Normal	PAN3	coding	non_TFs
0.033676511	0.0807029	0.36	0.12	1	Normal	PANCR	non_coding	non_TFs
0.006996808	0.277005561	1	0.96	1	Normal	PAQR3	coding	non_TFs
0.03687378	0.122666786	0.92	0.64	1	Normal	PAQR5	coding	non_TFs
0.028341833	0.314270184	1	1	1	Normal	PARD3	coding	non_TFs
0.003391471	0.235878779	1	0.96	1	Normal	PARD3B	coding	non_TFs
0.034437563	0.414329604	1	1	1	Normal	PARP14	coding	non_TFs
0.021524211	0.204933405	0.92	0.68	1	Normal	PARPBP	coding	non_TFs
0.028341833	0.253049841	1	1	1	Normal	PARVA	coding	non_TFs
0.02494337	0.342992393	0.84	0.56	1	Normal	PATZ1	coding	TFs
0.040839769	0.095844227	0.52	0.24	1	Normal	PAXIP1-AS2	non_coding	non_TFs
0.023199487	0.443813172	1	1	1	Normal	PBX1	coding	TFs
0.008808853	0.828900015	1	0.96	1	Normal	PCBD1	coding	non_TFs
0.031941758	0.165518717	0.64	0.32	1	Normal	PCDH12	coding	non_TFs
0.015293371	-0.611280222	1	1	1	Decrease	PCDH19	coding	non_TFs
0.011656686	0.476227882	1	1	1	Normal	PCM1	coding	non_TFs
0.024402605	0.406923072	1	0.96	1	Normal	PCMT1	coding	non_TFs
0.047805795	0.256886154	1	1	1	Normal	PCMTD1	coding	non_TFs
0.046965071	-0.234962651	0.16	0.44	1	Decrease	PCOLCE	coding	non_TFs
0.020689126	0.277708199	0.92	0.76	1	Normal	PDCD2L	coding	non_TFs
0.034437563	0.443112099	1	1	1	Normal	PDE6D	coding	non_TFs
0.049801618	0.214798708	0.24	0.04	1	Normal	PDE6H	coding	non_TFs
0.001323963	0.153014438	0.92	0.72	1	Normal	PDE9A	coding	non_TFs
0.020946958	0.324688247	1	1	1	Normal	PDGFD	coding	non_TFs
0.001906293	-0.611415449	1	1	1	Decrease	PDIA5	coding	non_TFs
0.037884245	-0.572090133	1	1	1	Decrease	PDK1	coding	non_TFs
0.009316085	0.554423769	0.96	0.92	1	Normal	PDLIM3	coding	non_TFs
0.033469991	0.223503112	0.96	0.8	1	Normal	PDSS1	coding	non_TFs
0.003609347	-1.031903967	1	1	1	Decrease	PDXK	coding	non_TFs
0.04931715	0.010610039	0.6	0.28	1	Normal	PDZD9	coding	non_TFs
0.041218247	0.255068595	0.16	0	1	Normal	PEBP1P2	non_coding	non_TFs
0.017605944	0.080217225	0.88	0.64	1	Normal	PECR	coding	non_TFs
0.017324331	0.728519265	0.88	0.68	1	Normal	PEF1	coding	non_TFs
0.006599633	0.492232292	1	1	1	Normal	PELI2	coding	non_TFs
0.037332195	0.250105303	0.92	0.72	1	Normal	PEX11G	coding	non_TFs
0.037879636	0.392316597	0.92	1	1	Normal	PFAS	coding	non_TFs
0.032027566	0.212361312	0.96	0.96	1	Normal	PGM2L1	coding	non_TFs
0.044617455	-0.671959701	0.96	0.96	1	Decrease	PGP	coding	non_TFs
0.025623974	0.210414468	1	0.84	1	Normal	PGR-AS1	non_coding	non_TFs
0.00741532	0.306478096	1	0.96	1	Normal	PHACTR2	coding	non_TFs
0.015290918	0.635246281	1	0.92	1	Normal	PHC2	coding	non_TFs
0.041620063	0.316852576	1	1	1	Normal	PHC3	coding	non_TFs
0.016130322	0.268705738	1	0.96	1	Normal	PHEX	coding	non_TFs
0.03971489	0.315123732	0.96	1	1	Normal	PHF19	coding	TFs
0.006996808	0.222268346	1	1	1	Normal	PHF2	coding	non_TFs
0.036125876	0.601832722	1	0.96	1	Normal	PHF5A	coding	non_TFs
0.038743593	0.233125006	0.96	0.88	1	Normal	PHGDH	coding	non_TFs
0.020870693	-0.364908154	0.04	0.28	1	Decrease	PHGR1	coding	non_TFs
0.041218247	0.363025735	0.16	0	1	Normal	PHKA1P1	non_coding	non_TFs
0.02955175	0.187682124	0.96	0.76	1	Normal	PHLDB1	coding	non_TFs
0.041218247	0.085306309	0.16	0	1	Normal	PHOSPHO1	coding	non_TFs
0.015268846	0.404545078	1	0.84	1	Normal	PHRF1	coding	non_TFs
0.037884245	0.26627926	1	0.96	1	Normal	PHTF1	coding	non_TFs
0.024402605	0.237971642	1	1	1	Normal	PHTF2	coding	non_TFs
0.00240055	0.960569166	1	0.64	1	Normal	PHYHD1	coding	non_TFs
0.029771347	0.317350201	1	0.96	1	Normal	PI4KA	coding	non_TFs
0.001563324	0.420443429	1	1	1	Normal	PIAS1	coding	non_TFs
0.042305802	0.431414389	0.88	0.56	1	Normal	PIAS3	coding	non_TFs
0.019909194	0.208944626	0.44	0.12	1	Normal	PIF1	coding	non_TFs
0.006676854	0.052130539	0.88	0.48	1	Normal	PIGC	coding	non_TFs
0.047805795	0.429110903	1	0.96	1	Normal	PIGG	coding	non_TFs
0.002171972	0.13771165	1	1	1	Normal	PIGN	coding	non_TFs
0.032817127	0.262972233	1	1	1	Normal	PIK3CA	coding	non_TFs
0.011724353	0.297770897	0.92	0.6	1	Normal	PILRA	coding	non_TFs
0.009322868	0.371476477	1	1	1	Normal	PIP4K2A	coding	non_TFs
0.049154493	0.255075759	0.6	0.36	1	Normal	PIP5KL1	coding	non_TFs
0.003489254	1.562286464	0.84	0.44	1	Normal	PITPNA-AS1	non_coding	non_TFs
0.020946958	0.37586623	1	1	1	Normal	PITPNC1	coding	non_TFs
0.016980774	0.15955974	1	0.84	1	Normal	PITPNM2	coding	non_TFs
0.01436306	0.181386254	0.92	0.8	1	Normal	PITRM1	coding	non_TFs
0.042766749	0.174703264	0.24	0.04	1	Normal	PKDREJ	coding	non_TFs
0.031262423	0.313826804	1	1	1	Normal	PKN2	coding	non_TFs
0.025659427	0.268042444	1	1	1	Normal	PKP4	coding	non_TFs
0.046792079	0.082967722	0.6	0.36	1	Normal	PLA1A	coding	non_TFs
0.022339883	0.101334979	0.48	0.16	1	Normal	PLA2G2C	coding	non_TFs
0.029250949	-0.084027181	0.08	0.32	1	Decrease	PLA2G4E-AS1	non_coding	non_TFs
0.041620063	0.462002365	1	1	1	Normal	PLA2G5	coding	non_TFs
0.013238726	0.654458419	0.96	0.6	1	Normal	PLAAT4	coding	non_TFs
0.032038249	0.014223645	0.88	0.52	1	Normal	PLAC8	coding	non_TFs
0.005525704	0.961466823	1	0.92	1	Normal	PLAUR	coding	non_TFs
0.009322868	0.334824153	1	1	1	Normal	PLD1	coding	non_TFs
0.026968184	0.486592327	1	0.92	1	Normal	PLD2	coding	non_TFs
0.009573549	0.251996016	0.92	0.68	1	Normal	PLEKHM1P1	non_coding	non_TFs
0.006573655	0.291781985	1	0.8	1	Normal	PLEKHM2	coding	non_TFs
0.005526836	-0.651006486	1	1	1	Decrease	PLIN2	coding	non_TFs
0.020782524	0.239043995	0.56	0.2	1	Normal	PLIN4	coding	non_TFs
0.016130322	0.90546541	1	0.96	1	Normal	PMAIP1	coding	non_TFs
0.028913987	0.747347191	0.96	0.8	1	Normal	PMM1	coding	non_TFs
0.037884245	0.48611045	1	1	1	Normal	PNISR	coding	non_TFs
0.007612637	0.214709696	0.92	0.68	1	Normal	POC1A	coding	non_TFs
0.041218247	0.04103436	0.16	0	1	Normal	PODN	coding	non_TFs
0.010431843	0.527708391	1	0.96	1	Normal	POLB	coding	non_TFs
0.028341833	0.254144898	1	1	1	Normal	POLR1D	coding	non_TFs
0.014494892	0.51659672	1	0.96	1	Normal	POLR2B	coding	non_TFs
0.031262423	0.650615457	1	0.96	1	Normal	POLR2G	coding	non_TFs
0.020579002	0.31477399	0.92	0.72	1	Normal	POLR3E	coding	non_TFs
0.03442025	0.175500597	1	0.88	1	Normal	POLR3G	coding	non_TFs
0.037884245	0.292497825	1	1	1	Normal	POM121	coding	non_TFs
0.030469155	0.34925402	0.96	0.88	1	Normal	PP2D1	coding	non_TFs
0.019893951	0.410697414	1	1	1	Normal	PPARD	coding	TFs
0.034437563	0.789872654	1	1	1	Normal	PPARG	coding	TFs
0.002314916	0.478749751	1	0.88	1	Normal	PPIL6	coding	non_TFs
0.023014618	0.421294316	0.96	0.76	1	Normal	PPM1F	coding	non_TFs
0.007880978	0.153178871	0.8	0.4	1	Normal	PPM1K-DT	non_coding	non_TFs
0.025655881	0.334475409	1	0.92	1	Normal	PPME1	coding	non_TFs
0.047805795	0.42791618	1	0.96	1	Normal	PPP1CB	coding	non_TFs
0.03425296	0.643693947	0.68	0.48	1	Normal	PPP1R12A-AS1	non_coding	non_TFs
0.008808853	0.702013571	1	1	1	Normal	PPP1R12B	coding	non_TFs
0.0149266	0.317614458	0.8	0.48	1	Normal	PPP1R32	coding	non_TFs
0.008320309	0.512563752	1	0.96	1	Normal	PPP2R1B	coding	non_TFs
0.024883399	0.200908606	0.96	0.6	1	Normal	PPP2R3C	coding	non_TFs
0.015293371	0.267030723	1	1	1	Normal	PPP5C	coding	non_TFs
0.020946958	0.26068503	1	1	1	Normal	PPP6C	coding	non_TFs
0.022922386	0.257041963	0.92	0.76	1	Normal	PRAG1	coding	non_TFs
0.049154493	0.234915058	0.6	0.36	1	Normal	PRAM1	coding	non_TFs
0.026016441	0.038574373	0.44	0.16	1	Normal	PRB2	coding	non_TFs
0.017925777	0.234998953	1	1	1	Normal	PRKCE	coding	non_TFs
0.032817127	0.206229022	1	1	1	Normal	PRKCH	coding	non_TFs
0.032817127	0.345492719	1	1	1	Normal	PRKD1	coding	non_TFs
0.004188753	0.194277331	1	0.6	1	Normal	PRKD2	coding	non_TFs
0.028341833	0.170647053	1	1	1	Normal	PRKN	coding	non_TFs
0.000154604	0.4333771	1	1	1	Normal	PRMT3	coding	TFs
0.021936666	0.277688496	0.92	0.84	1	Normal	PRMT7	coding	non_TFs
0.047108327	0.252455749	0.76	0.44	1	Normal	PROCA1	coding	non_TFs
0.024512451	0.401561225	0.56	0.28	1	Normal	PROSER3	coding	non_TFs
0.046171466	0.227164237	0.24	0.04	1	Normal	PRR29-AS1	non_coding	non_TFs
0.043581866	0.576202207	1	0.88	1	Normal	PRR3	coding	non_TFs
0.04737212	-0.002756409	0.56	0.24	1	Decrease	PRR5	coding	non_TFs
0.014492534	0.45236863	1	0.92	1	Normal	PRRC2B	coding	non_TFs
0.022664502	0.2391101	0.44	0.12	1	Normal	PRSS36	coding	non_TFs
0.023166436	0.113198341	1	0.84	1	Normal	PRTG	coding	non_TFs
0.02669537	0.318102805	0.8	0.4	1	Normal	PSG6	coding	non_TFs
0.006954786	0.048277577	0.56	0.16	1	Normal	PSG9	coding	non_TFs
0.047356902	0.154389686	1	0.68	1	Normal	PSKH1	coding	non_TFs
0.015293371	0.56137478	1	0.96	1	Normal	PSMA5	coding	non_TFs
0.002770977	1.389616573	0.96	0.76	1	Normal	PSMB10	coding	non_TFs
0.005864357	0.889213928	1	0.92	1	Normal	PSMB9	coding	non_TFs
0.043602052	0.625046542	1	1	1	Normal	PSMC1	coding	non_TFs
0.00928898	0.451540616	1	0.8	1	Normal	PSMC2	coding	non_TFs
0.013733404	0.827797023	1	1	1	Normal	PSMD6	coding	non_TFs
0.003079934	0.96284201	0.96	0.88	1	Normal	PSMD6-AS2	non_coding	non_TFs
0.032817127	0.700497498	1	0.96	1	Normal	PSMD7	coding	non_TFs
0.041620063	0.342296729	1	1	1	Normal	PSMG2	coding	non_TFs
0.035938227	0.05658021	0.6	0.24	1	Normal	PSORS1C1	coding	non_TFs
0.020946958	0.310149204	1	0.96	1	Normal	PSTPIP2	coding	non_TFs
0.007739521	0.182733717	0.84	0.52	1	Normal	PTAFR	coding	non_TFs
0.024402605	0.456373143	1	1	1	Normal	PTBP2	coding	non_TFs
0.007413897	0.251008384	1	0.92	1	Normal	PTCD2	coding	non_TFs
0.043581866	-0.30600288	0.88	1	1	Decrease	PTCHD1	coding	non_TFs
6.95072E-05	0.811000546	1	0.88	1	Normal	PTGR1	coding	non_TFs
0.017145546	-0.793528008	0.76	0.76	1	Decrease	PTGS1	coding	non_TFs
0.006599633	-1.303893267	1	1	1	Decrease	PTGS2	coding	non_TFs
0.01928319	0.291809511	0.96	0.8	1	Normal	PTP4A2	coding	non_TFs
0.041498799	-0.748456872	0.2	0.44	1	Decrease	PTP4A2P1	non_coding	non_TFs
0.029771347	0.619335061	1	1	1	Normal	PTPN1	coding	non_TFs
0.002991247	0.277466853	1	1	1	Normal	PTPN13	coding	non_TFs
0.002002329	0.489630273	0.8	0.48	1	Normal	PTPN6	coding	non_TFs
0.044182035	0.109829481	0.92	0.6	1	Normal	PURG	coding	TFs
0.014471312	0.233489834	1	0.84	1	Normal	PXYLP1	coding	non_TFs
0.002465273	0.443175409	1	0.84	1	Normal	PYGB	coding	non_TFs
0.03961986	0.220503103	0.92	0.88	1	Normal	PYGO1	coding	non_TFs
0.010431843	0.546602239	1	1	1	Normal	PYURF	coding	non_TFs
0.030958595	0.105288954	0.84	0.48	1	Normal	QRICH2	coding	non_TFs
0.004341519	0.448369882	1	0.96	1	Normal	QRSL1	coding	non_TFs
0.017007269	0.23146511	1	1	1	Normal	R3HDM2	coding	non_TFs
0.016213825	0.007811899	0.32	0.04	1	Normal	RAB1B	coding	non_TFs
0.03687378	0.11271673	0.88	0.68	1	Normal	RAB30	coding	non_TFs
0.027598949	0.091115301	0.84	0.56	1	Normal	RAB38	coding	non_TFs
0.003391471	0.365341767	1	1	1	Normal	RAB3GAP1	coding	non_TFs
0.042551592	0.178565663	0.96	0.88	1	Normal	RAB3IP	coding	non_TFs
0.024402605	0.376761074	1	0.96	1	Normal	RAB5A	coding	non_TFs
0.026971854	0.406772929	1	1	1	Normal	RABEP1	coding	non_TFs
0.020410877	0.171425497	0.76	0.4	1	Normal	RAD9B	coding	non_TFs
0.026968184	0.482861724	1	0.92	1	Normal	RAE1	coding	non_TFs
0.010439924	0.127273228	0.24	0	1	Normal	RAET1L	coding	non_TFs
0.004230105	0.284488081	0.96	0.68	1	Normal	RAI1	coding	non_TFs
0.017450943	0.054599451	0.44	0.12	1	Normal	RAMP3	coding	non_TFs
0.029771347	0.391129485	1	1	1	Normal	RAP1B	coding	non_TFs
0.017925777	-0.203008398	1	1	1	Decrease	RAPGEF6	coding	non_TFs
0.002033131	0.689121896	1	0.88	1	Normal	RARRES1	coding	non_TFs
0.045663178	0.270787604	1	1	1	Normal	RARS2	coding	non_TFs
0.025659427	0.463466737	1	1	1	Normal	RASA2	coding	non_TFs
0.032817127	0.791858162	1	0.96	1	Normal	RASAL2	coding	non_TFs
0.01189526	0.49480049	0.6	0.32	1	Normal	RBM11	coding	non_TFs
0.047805795	-0.492774034	1	1	1	Decrease	RBM22	coding	non_TFs
0.015293371	0.419383706	1	1	1	Normal	RBM28	coding	non_TFs
0.010424458	0.676037999	1	0.88	1	Normal	RBM4B	coding	non_TFs
0.032812935	0.453239642	1	0.92	1	Normal	RBM5	coding	non_TFs
0.00520588	0.272179955	1	1	1	Normal	RBMS2	coding	non_TFs
0.041218247	0.022511463	0.16	0	1	Normal	RBMY2GP	non_coding	non_TFs
0.035438048	0.210573071	0.72	0.36	1	Normal	RBP5	coding	non_TFs
0.036652584	0.16588274	0.52	0.24	1	Normal	RBP7	coding	non_TFs
0.045663178	-0.322509293	1	1	1	Decrease	RCAN1	coding	non_TFs
0.041218247	0.192427923	0.16	0	1	Normal	RCC2P7	non_coding	non_TFs
0.015711819	0.688533945	0.92	0.68	1	Normal	RDH11	coding	non_TFs
0.036652584	0.044776111	0.56	0.2	1	Normal	RDH12	coding	non_TFs
0.023446608	0.35100788	0.76	0.44	1	Normal	RDH13	coding	non_TFs
0.032817127	0.425102342	1	1	1	Normal	RECK	coding	non_TFs
0.017437132	0.383158178	0.56	0.24	1	Normal	RECQL4	coding	non_TFs
0.041620063	0.555573174	1	0.96	1	Normal	REEP5	coding	non_TFs
0.017925777	0.296126626	1	1	1	Normal	RELCH	coding	non_TFs
0.006573655	0.265417248	1	0.8	1	Normal	RELL1	coding	non_TFs
0.041218247	0.408606954	0.16	0	1	Normal	RETN	coding	non_TFs
0.000514304	0.53982267	1	0.92	1	Normal	REV3L	coding	non_TFs
0.049977264	0.174913698	1	0.84	1	Normal	RFTN2	coding	non_TFs
0.00247121	0.549735228	1	0.96	1	Normal	RFX3	coding	TFs
0.035590829	0.033569474	0.92	0.72	1	Normal	RGPD5	coding	non_TFs
0.046409558	0.009277519	0.44	0.2	1	Normal	RGPD6	coding	non_TFs
0.006586637	0.194911243	1	0.84	1	Normal	RGPD8	coding	non_TFs
0.005391921	0.083217942	0.96	0.68	1	Normal	RGS17	coding	non_TFs
0.040224639	0.041824676	0.92	0.6	1	Normal	RGS22	coding	non_TFs
0.01231568	0.425378475	1	1	1	Normal	RGS7	coding	non_TFs
0.043602052	0.417493871	1	1	1	Normal	RHEB	coding	non_TFs
0.026971854	-0.42793532	1	1	1	Decrease	RHOB	coding	non_TFs
0.046171466	0.400427609	0.24	0.04	1	Normal	RHOQP2	non_coding	non_TFs
0.001670764	-0.925457645	1	1	1	Decrease	RHOU	coding	non_TFs
0.006236109	0.052442025	0.52	0.16	1	Normal	RHOXF1-AS1	non_coding	non_TFs
0.020857025	0.285487671	0.2	0	1	Normal	RHPN1-AS1	non_coding	non_TFs
0.037879636	0.236589817	1	0.92	1	Normal	RIC8B	coding	non_TFs
0.01345512	-0.517675514	0.72	0.8	1	Decrease	RIIAD1	coding	non_TFs
0.004034001	0.489303233	1	0.72	1	Normal	RILPL2	coding	non_TFs
0.007163783	0.474920384	0.48	0.2	1	Normal	RIN1	coding	non_TFs
0.04406658	0.106824963	0.32	0.08	1	Normal	RIPPLY3	coding	non_TFs
0.036591067	0.143526549	0.24	0.04	1	Normal	RLN1	coding	non_TFs
0.016996669	0.159241866	0.96	0.92	1	Normal	RMDN2	coding	non_TFs
0.033576403	0.466351023	0.96	0.88	1	Normal	RMND5B	coding	non_TFs
0.049801618	0.757910781	0.24	0.04	1	Normal	RN7SL336P	non_coding	non_TFs
0.029476588	0.15729485	0.6	0.32	1	Normal	RNASET2	coding	non_TFs
0.047805795	1.117925721	1	0.96	1	Normal	RNF113A	coding	non_TFs
0.03532659	0.282667059	0.8	0.6	1	Normal	RNF122	coding	non_TFs
0.005247144	0.311296265	0.8	0.56	1	Normal	RNF138	coding	non_TFs
0.006222848	0.460666185	1	0.96	1	Normal	RNF141	coding	non_TFs
0.0261824	-0.116752696	0.88	0.88	1	Decrease	RNF165	coding	non_TFs
0.034437563	0.383238721	1	0.96	1	Normal	RNF185	coding	non_TFs
0.005526836	0.592114066	1	1	1	Normal	RNF19A	coding	non_TFs
0.014107982	0.18801106	0.92	0.68	1	Normal	RNF216P1	non_coding	non_TFs
0.031262423	0.313418415	1	1	1	Normal	RNF217	coding	non_TFs
0.043771982	0.479211932	0.72	0.44	1	Normal	RNF227	coding	non_TFs
0.016104825	0.653020358	1	0.84	1	Normal	RNF32	coding	non_TFs
0.043602052	0.332068942	1	1	1	Normal	RNF34	coding	non_TFs
0.012198833	0.601479591	0.96	0.76	1	Normal	RNF40	coding	non_TFs
0.007409628	1.164623941	1	0.88	1	Normal	RNF7	coding	non_TFs
0.026971854	0.144531106	1	0.96	1	Normal	RNFT2	coding	non_TFs
0.041620063	0.126062393	1	1	1	Normal	RNLS	coding	non_TFs
0.004082823	0.618192025	1	0.92	1	Normal	RNPC3	coding	non_TFs
0.041218247	-0.444067907	0	0.16	1	Decrease	RNU1-28P	non_coding	non_TFs
0.003489408	-2.826242668	0.36	0.76	1	Decrease	RNU4-1	non_coding	non_TFs
0.010039883	-2.163253277	0.56	0.8	1	Decrease	RNU4-2	non_coding	non_TFs
0.021538782	-1.816185485	0.2	0.48	1	Decrease	RNU5D-1	non_coding	non_TFs
0.002488886	1.591218848	0.32	0	1	Normal	RNU6-1266P	non_coding	non_TFs
0.002488886	1.585717006	0.32	0	1	Normal	RNU6-177P	non_coding	non_TFs
0.0045262	-2.741640445	0.36	0.68	1	Decrease	RNVU1-8	non_coding	non_TFs
0.014262468	0.1163377	0.44	0.12	1	Normal	RPL10P19	non_coding	non_TFs
0.045663178	-0.665470766	1	1	1	Decrease	RPL10P9	non_coding	non_TFs
0.000907011	-0.853718913	1	1	1	Decrease	RPL12P4	non_coding	non_TFs
0.041228094	0.421258219	0.32	0.08	1	Normal	RPL21P2	non_coding	non_TFs
0.017715681	1.479385169	0.52	0.2	1	Normal	RPL21P32	non_coding	non_TFs
0.032817127	0.5782643	1	1	1	Normal	RPL30	coding	non_TFs
0.001889529	0.842887647	0.92	0.84	1	Normal	RPL32P3	non_coding	non_TFs
0.017925777	-0.506471592	1	1	1	Decrease	RPL36AL	coding	non_TFs
0.020265887	0.183052697	0.48	0.2	1	Normal	RPL3L	coding	non_TFs
0.037884245	-0.71731202	1	1	1	Decrease	RPL3P4	non_coding	non_TFs
0.010439924	-0.313165595	0	0.24	1	Decrease	RPL4P2	non_coding	non_TFs
0.02955175	0.495122616	0.96	0.76	1	Normal	RPL5	coding	non_TFs
0.020943882	1.13053384	1	0.92	1	Normal	RPP25L	coding	non_TFs
0.005843346	0.440989514	0.96	0.64	1	Normal	RPP38	coding	non_TFs
0.003609347	0.105293215	1	0.96	1	Normal	RPS10-NUDT3	coding	non_TFs
0.008718134	-1.238614708	0.72	1	1	Decrease	RPS24P8	non_coding	non_TFs
0.03971489	0.630738272	1	1	1	Normal	RPS3A	coding	non_TFs
0.039316144	-0.764494182	0.76	0.92	1	Decrease	RPS3AP5	non_coding	non_TFs
0.03014077	-0.714102187	0.2	0.52	1	Decrease	RPS4XP1	non_coding	non_TFs
0.042080737	-0.464851956	0.2	0.52	1	Decrease	RPS4XP6	non_coding	non_TFs
0.008738341	0.575800327	0.44	0.12	1	Normal	RPS4XP8	non_coding	non_TFs
0.025659427	0.626382311	1	1	1	Normal	RPS6KA3	coding	non_TFs
0.016213825	0.18836247	0.32	0.04	1	Normal	RPS6KB2	coding	non_TFs
0.024402605	0.552931276	1	0.96	1	Normal	RPSAP52	non_coding	non_TFs
0.005145466	-0.214026327	0	0.28	1	Decrease	RPSAP67	non_coding	non_TFs
0.018876024	0.624991733	1	0.88	1	Normal	RRN3P1	non_coding	non_TFs
0.030004065	0.271089834	0.84	0.52	1	Normal	RSPH4A	coding	non_TFs
0.036950791	0.453096331	0.96	0.88	1	Normal	RTF2	coding	non_TFs
0.03971489	0.169512193	1	0.96	1	Normal	RTTN	coding	non_TFs
0.049922252	0.189419936	1	0.8	1	Normal	RUBCN	coding	non_TFs
0.045663178	0.271461947	1	1	1	Normal	RUFY2	coding	non_TFs
0.011009919	0.495116605	1	0.84	1	Normal	RUSC2	coding	non_TFs
0.025647156	0.107743138	0.88	0.6	1	Normal	RXYLT1	coding	non_TFs
0.014973014	0.044122863	0.32	0.04	1	Normal	RXYLT1-AS1	non_coding	non_TFs
0.004289319	0.878220653	0.96	0.76	1	Normal	S1PR3	coding	non_TFs
0.008394322	0.056324932	0.32	0.04	1	Normal	SALL3	coding	TFs
0.032655271	0.146055789	0.64	0.36	1	Normal	SAMD11	coding	non_TFs
0.026216307	0.141056068	0.56	0.2	1	Normal	SAMD15	coding	non_TFs
0.025659427	0.455473252	1	1	1	Normal	SAMHD1	coding	non_TFs
0.038672695	0.125380685	0.88	0.68	1	Normal	SAMSN1	coding	non_TFs
0.026957175	0.353172128	1	0.88	1	Normal	SART3	coding	non_TFs
0.031258366	0.115275366	1	0.92	1	Normal	SASH1	coding	non_TFs
0.019052778	0.7968977	0.84	0.68	1	Normal	SBDSP1	non_coding	non_TFs
0.01345512	0.247997873	0.88	0.64	1	Normal	SBF2-AS1	non_coding	non_TFs
0.041218247	0.266063186	0.16	0	1	Normal	SBSN	coding	non_TFs
0.014492534	0.506463958	1	0.92	1	Normal	SCAF8	coding	non_TFs
0.000587774	0.49173585	1	0.76	1	Normal	SCARB2	coding	non_TFs
0.003185635	-0.882232483	1	1	1	Decrease	SCD	coding	non_TFs
[truncated: 482 more rows]
